# Supplementary material for: Oncogene inactivation-induced senescence facilitates tumor relapse
Source: Nat Commun. 2026 Jul 15;17:6244. doi: 10.1038/s41467-026-75021-9 (PMC13373164; doi:10.1038/s41467-026-75021-9)
Supplement: Supplementary file 3 — Supplementary Data 1 [file 41467_2026_75021_MOESM3_ESM.xlsx]

## Sheet: Tabelle1
ID	Symbol	MaxBaseMean	baseMean	baseMean_offDox	baseMean_onDox	log2FoldChange	pvalue	padj	offDox_TB_PS_001_S1_R1_001.fastqF_rsem.genes.results.counts.txt	offDox_TB_PS_002_S2_R1_001.fastqF_rsem.genes.results.counts.txt	offDox_TB_PS_003_S3_R1_001.fastqF_rsem.genes.results.counts.txt	onDox_TB_PS_022_S22_R1_001.fastqF_rsem.genes.results.counts.txt	onDox_TB_PS_023_S23_R1_001.fastqF_rsem.genes.results.counts.txt	onDox_TB_PS_024_S24_R1_001.fastqF_rsem.genes.results.counts.txt
ENSMUSG00000041301.15	Cftr	248.702	124.528	0.353722	248.702	9.18033	5.29301e-14	1.77659e-13	0	1.06117	0	304.286	148.188	293.631
ENSMUSG00000108483.1	Gm45184	457.393	229.227	1.06117	457.393	8.59374	1.05399e-22	5.09738e-22	0	3.1835	0	338.284	629.411	404.483
ENSMUSG00000035042.2	Ccl5	154.839	77.5963	0.353722	154.839	8.49825	1.89585e-12	5.9059e-12	0	1.06117	0	141.093	187.185	136.238
ENSMUSG00000037996.17	Slc24a2	60.1709	30.0855	0	60.1709	8.0947	5.58207e-11	1.60107e-10	0	0	0	63.747	49.9161	66.8497
ENSMUSG00000028339.17	Col15a1	112.422	56.3877	0.353722	112.422	8.03688	1.24905e-10	3.51188e-10	0	1.06117	0	79.8962	177.826	79.5427
ENSMUSG00000055301.8	Adh7	2229.44	1119.13	8.82789	2229.44	7.93583	1.14691e-132	5.26664e-131	8.0015	14.8563	3.62584	2146.15	2413.13	2129.04
ENSMUSG00000074570.13	Cass4	95.5191	47.9364	0.353722	95.5191	7.8001	1.26496e-10	3.55445e-10	0	1.06117	0	93.4956	88.1331	104.929
ENSMUSG00000023484.13	Prph	780.478	392.044	3.61085	780.478	7.76937	1.07137e-45	1.02623e-44	2.66717	2.12233	6.04306	568.623	1115.31	657.497
ENSMUSG00000034883.9	Lrr1	155.568	78.2075	0.847399	155.568	7.61179	3.32158e-13	1.07093e-12	1.33358	0	1.20861	164.042	142.729	159.932
ENSMUSG00000069378.13	Prdm6	133.63	67.2181	0.805742	133.63	7.39462	1.77934e-12	5.55671e-12	0	0	2.41723	132.594	138.829	129.468
ENSMUSG00000028972.11	Car6	1545.58	777.666	9.75641	1545.58	7.3391	3.51956e-115	1.23158e-113	10.6687	5.30583	13.2947	1416.88	1702.61	1517.23
ENSMUSG00000072674.10	Plac9b	64.7963	32.575	0.353722	64.7963	7.24188	6.30294e-09	1.59442e-08	0	1.06117	0	63.747	85.7933	44.8485
ENSMUSG00000055333.14	Fat2	149.299	75.2502	1.20112	149.299	6.96904	1.54887e-15	5.56497e-15	1.33358	1.06117	1.20861	144.493	124.01	179.394
ENSMUSG00000033762.7	Recql4	1796.48	905.885	15.295	1796.48	6.89394	2.21025e-152	1.40138e-150	20.0038	13.7952	12.0861	1834.21	1649.57	1905.64
ENSMUSG00000044303.6	Cdkn2a	444.611	224.597	4.58323	444.611	6.66573	2.60001e-46	2.52547e-45	8.0015	2.12233	3.62584	409.681	496.821	427.331
ENSMUSG00000017861.11	Mybl2	1615.05	817.235	19.4165	1615.05	6.42693	7.49594e-152	4.7095e-150	28.0053	8.48933	21.755	1670.17	1533.36	1641.63
ENSMUSG00000005410.6	Mcm5	5651.38	2858.85	66.3173	5651.38	6.40758	0	0	68.0128	75.3428	55.5962	5489.04	5907.26	5557.84
ENSMUSG00000029675.12	Eln	91.5439	46.3517	1.15946	91.5439	6.27001	3.24086e-11	9.40878e-11	0	1.06117	2.41723	66.2969	147.409	60.9263
ENSMUSG00000024640.9	Psat1	21829.9	11067.6	305.239	21829.9	6.16104	0	0	276.052	267.414	372.253	22167	22094.9	21227.7
ENSMUSG00000034206.15	Polq	418.112	211.985	5.85816	418.112	6.13753	8.16e-45	7.66219e-44	6.66792	8.48933	2.41723	489.577	311.196	453.563
ENSMUSG00000049939.6	Lrrc4	502.575	254.908	7.24089	502.575	6.13499	4.87011e-58	6.18701e-57	10.6687	7.42816	3.62584	442.829	573.255	491.642
ENSMUSG00000046179.17	E2f8	790.969	401.466	11.9621	790.969	6.05303	1.49945e-95	3.9031e-94	13.3358	11.6728	10.8775	823.611	758.101	791.196
ENSMUSG00000026669.14	Mcm10	1352.96	687.067	21.1777	1352.96	6.02879	3.10514e-146	1.77352e-144	29.3389	14.8563	19.3378	1365.89	1270.52	1422.46
ENSMUSG00000023940.14	Sgo1	1260.06	640.194	20.3303	1260.06	5.98207	9.56586e-131	4.27894e-129	28.0053	14.8563	18.1292	1385.43	1135.59	1259.14
ENSMUSG00000021569.10	Trip13	1093.98	555.683	17.3907	1093.98	5.96971	1.79641e-130	8.00965e-129	16.003	18.0398	18.1292	1133	1060.72	1088.21
ENSMUSG00000001228.14	Uhrf1	5307.6	2696.25	84.9016	5307.6	5.96115	0	0	86.683	95.5049	72.5168	5362.4	5291.11	5269.28
ENSMUSG00000007080.14	Pole	3886.12	1975.14	64.1553	3886.12	5.9239	4.55748e-223	7.49922e-221	73.3471	64.7311	54.3876	4282.1	3168.11	4208.15
ENSMUSG00000025432.11	Avil	496.306	252.35	8.39286	496.306	5.89471	1.45334e-48	1.48361e-47	12.0023	9.55049	3.62584	419.03	673.868	396.021
ENSMUSG00000032254.10	Kif23	1570.95	799.086	27.2209	1570.95	5.84328	1.34739e-180	1.31152e-178	24.0045	28.6515	29.0067	1622.57	1504.5	1585.78
ENSMUSG00000025395.14	Prim1	2147.73	1092.89	38.0447	2147.73	5.82931	3.11186e-210	4.57576e-208	49.3426	38.202	26.5895	2141.9	2270.4	2030.88
ENSMUSG00000020185.16	E2f7	564.956	287.953	10.95	564.956	5.71567	5.97805e-72	1.01885e-70	13.3358	7.42816	12.0861	594.972	499.941	599.955
ENSMUSG00000041064.13	Pif1	304.478	155.197	5.9148	304.478	5.67723	7.15057e-42	6.19656e-41	5.33434	6.367	6.04306	284.737	279.218	349.48
ENSMUSG00000027715.9	Ccna2	6070.53	3095.51	120.497	6070.53	5.66134	0	0	145.361	114.606	101.523	6570.19	5754.39	5887.01
ENSMUSG00000037628.9	Cdkn3	280.12	142.837	5.55359	280.12	5.65671	4.91666e-38	3.86565e-37	6.66792	6.367	3.62584	263.488	331.474	245.398
ENSMUSG00000028587.18	Orc1	376.029	191.795	7.56045	376.029	5.63929	7.04919e-53	7.98639e-52	8.0015	7.42816	7.25168	390.981	347.853	389.252
ENSMUSG00000027323.10	Rad51	1592	811.769	31.5372	1592	5.63524	2.48017e-179	2.348e-177	20.0038	37.1408	37.467	1650.62	1579.38	1546.01
ENSMUSG00000015880.13	Ncapg	2182.6	1113.57	44.54	2182.6	5.60781	3.36342e-202	4.34478e-200	44.0083	50.936	38.6756	2403.69	1949.07	2195.04
ENSMUSG00000027737.10	Slc7a11	3955.55	2018.61	81.6775	3955.55	5.5992	4.40217e-131	1.97554e-129	74.6807	70.037	100.315	4775.92	2714.19	4376.54
ENSMUSG00000039748.11	Exo1	901.83	460.179	18.5277	901.83	5.59682	1.30106e-117	4.80836e-116	20.0038	22.2845	13.2947	889.058	890.691	925.742
ENSMUSG00000073802.4	Cdkn2b	57.628	29.4808	1.33358	57.628	5.58196	1.16781e-09	3.09878e-09	4.00075	0	0	52.6975	69.4146	50.7719
ENSMUSG00000111619.1	AC154630.1	2586.92	1320.54	54.1584	2586.92	5.5799	1.76273e-114	6.0608e-113	60.0113	54.1195	48.3445	3187.35	1716.65	2856.77
ENSMUSG00000022422.13	Dscc1	299.381	152.796	6.21188	299.381	5.56525	8.35299e-39	6.69693e-38	6.66792	9.55049	2.41723	256.688	368.131	273.322
ENSMUSG00000035683.13	Melk	1136.97	580.898	24.8282	1136.97	5.52796	2.52353e-143	1.36785e-141	26.6717	21.2233	26.5895	1127.05	1195.65	1088.21
ENSMUSG00000027379.13	Bub1	1391.82	711.38	30.9438	1391.82	5.50489	1.25611e-150	7.75085e-149	40.0075	28.6515	24.1723	1491.68	1249.46	1434.31
ENSMUSG00000021697.12	Depdc1b	161.033	82.2482	3.46341	161.033	5.49881	3.27714e-25	1.75773e-24	2.66717	5.30583	2.41723	156.393	168.467	158.239
ENSMUSG00000025001.11	Hells	5108.52	2611.48	114.43	5108.52	5.48479	1.84904e-211	2.74811e-209	132.025	106.117	105.149	5921.67	4072.84	5331.05
ENSMUSG00000027469.16	Tpx2	5196.98	2656.91	116.843	5196.98	5.47634	0	0	118.689	114.606	117.235	5276.55	5178.8	5135.58
ENSMUSG00000053101.3	Gpr141	123.088	62.943	2.79762	123.088	5.46679	5.48451e-16	2.01775e-15	4.00075	3.1835	1.20861	168.292	64.735	136.238
ENSMUSG00000041859.10	Mcm3	5470.86	2797.62	124.379	5470.86	5.46281	0	0	129.358	115.667	128.113	5260.4	5835.51	5316.67
ENSMUSG00000017499.15	Cdc6	1255.36	642.074	28.7927	1255.36	5.455	5.16033e-155	3.39648e-153	29.3389	24.4068	32.6325	1325.94	1248.68	1191.45
ENSMUSG00000034773.16	BC030867	379.776	194.269	8.76157	379.776	5.44241	8.28493e-56	1.00894e-54	9.33509	8.48933	8.46029	387.582	394.649	357.096
ENSMUSG00000035455.12	Fignl1	1625.6	831.648	37.6964	1625.6	5.43029	2.2096e-196	2.70275e-194	41.3411	40.3243	31.4239	1682.92	1609.79	1584.08
ENSMUSG00000026639.18	Lamb3	68.8523	35.249	1.64565	68.8523	5.42582	2.04966e-09	5.3585e-09	2.66717	1.06117	1.20861	85.8459	23.3982	97.3129
ENSMUSG00000045328.11	Cenpe	3263.51	1670.04	76.5822	3263.51	5.42029	2.41812e-195	2.93186e-193	82.6822	63.67	83.3943	3668.43	2671.29	3450.8
ENSMUSG00000040204.6	Pclaf	3482.16	1782.51	82.8624	3482.16	5.40141	0	0	94.6845	75.3428	78.5598	3651.43	3515.19	3279.87
ENSMUSG00000024056.9	Ndc80	894.485	457.916	21.3478	894.485	5.38425	9.03157e-121	3.54643e-119	20.0038	22.2845	21.755	868.659	939.827	874.97
ENSMUSG00000032783.8	Troap	756.21	387.353	18.4955	756.21	5.36982	1.39962e-104	4.15141e-103	24.0045	16.9787	14.5034	741.165	776.04	751.425
ENSMUSG00000058290.3	Espl1	1812	928.165	44.3357	1812	5.35894	3.06905e-164	2.30545e-162	50.6762	42.4466	39.8842	1902.21	1533.36	2000.41
ENSMUSG00000036223.15	Ska1	422	216.242	10.483	422	5.35109	1.43791e-58	1.85226e-57	16.003	10.6117	4.83445	424.98	459.384	381.636
ENSMUSG00000005470.8	Asf1b	839.436	430.249	21.0624	839.436	5.31871	3.24661e-110	1.0534e-108	25.3381	23.3457	14.5034	823.611	899.27	795.427
ENSMUSG00000028873.16	Cdca8	1749.6	897.58	45.558	1749.6	5.2791	8.79028e-172	7.31923e-170	64.012	42.4466	30.2153	1738.17	1815.7	1694.94
ENSMUSG00000030867.7	Plk1	2397.39	1229.5	61.6186	2397.39	5.2769	9.48702e-272	2.67611e-269	61.3449	67.9146	55.5962	2423.24	2423.27	2345.66
ENSMUSG00000020644.9	Id2	791.965	406.236	20.5079	791.965	5.26347	2.67049e-100	7.54836e-99	17.3366	21.2233	22.9636	859.309	694.926	821.659
ENSMUSG00000002055.9	Spag5	2358.98	1210.91	62.8482	2358.98	5.24537	6.787e-244	1.37956e-241	78.6815	53.0583	56.8048	2414.74	2285.22	2376.97
ENSMUSG00000029414.11	Kntc1	2895.47	1486.1	76.7393	2895.47	5.24236	2.41375e-175	2.18058e-173	82.6822	68.9758	78.5598	3212.85	2296.92	3176.63
ENSMUSG00000036875.15	Dna2	403.56	207.23	10.9009	403.56	5.23032	1.4924e-56	1.84343e-55	13.3358	8.48933	10.8775	431.78	343.953	434.946
ENSMUSG00000044201.9	Cdc25c	445.06	228.379	11.6971	445.06	5.22769	4.08604e-66	6.14551e-65	8.0015	13.7952	13.2947	453.029	463.284	418.869
ENSMUSG00000012443.3	Kif11	5140.99	2639.99	138.985	5140.99	5.20919	0	0	132.025	132.646	152.285	5527.29	4539.25	5356.44
ENSMUSG00000006398.15	Cdc20	2596.97	1333.79	70.6089	2596.97	5.19518	2.11021e-248	4.35332e-246	66.6792	77.4651	67.6823	2466.58	2838.2	2486.13
ENSMUSG00000031629.14	Cenpu	231.687	118.912	6.13606	231.687	5.19471	6.34209e-37	4.84312e-36	2.66717	8.48933	7.25168	240.539	227.742	226.781
ENSMUSG00000037572.16	Wdhd1	1569.81	806.377	42.9413	1569.81	5.19371	9.04945e-184	9.47587e-182	40.0075	39.2631	49.5531	1642.97	1456.15	1610.32
ENSMUSG00000038379.15	Ttk	597.237	306.795	16.3542	597.237	5.16742	1.081e-86	2.44143e-85	13.3358	21.2233	14.5034	571.173	613.812	606.725
ENSMUSG00000020897.12	Aurkb	1178.73	606.072	33.4101	1178.73	5.15668	5.17031e-145	2.89328e-143	40.0075	27.5903	32.6325	1108.35	1273.64	1154.22
ENSMUSG00000030346.16	Rad51ap1	645.112	331.643	18.1739	645.112	5.14461	1.75086e-91	4.28325e-90	20.0038	21.2233	13.2947	618.771	688.686	627.88
ENSMUSG00000027454.10	Gins1	305.898	157.354	8.81072	305.898	5.12885	1.0439e-43	9.524e-43	9.33509	7.42816	9.6689	303.436	359.552	254.706
ENSMUSG00000028175.15	Depdc1a	782.117	402.4	22.6834	782.117	5.12859	7.06409e-88	1.62193e-86	30.6724	18.0398	19.3378	858.459	644.23	843.66
ENSMUSG00000002835.8	Chaf1a	2771.05	1425.43	79.8097	2771.05	5.1097	8.31116e-244	1.66488e-241	80.015	96.5661	62.8479	2820.17	2874.86	2618.14
ENSMUSG00000102700.1	Gm38312	2872.24	1477.93	83.619	2872.24	5.10921	1.43659e-249	3.00857e-247	94.6845	76.404	79.7684	3150.8	2655.69	2810.23
ENSMUSG00000028832.11	Stmn1	7170.24	3689.44	208.653	7170.24	5.10348	1.34594e-181	1.35792e-179	228.043	215.417	182.501	6282.05	9088.63	6140.02
ENSMUSG00000032113.16	Chek1	901.11	463.767	26.4247	901.11	5.10049	3.22936e-102	9.29921e-101	29.3389	23.3457	26.5895	1016.55	753.421	933.358
ENSMUSG00000022033.9	Pbk	1223.06	629.652	36.2419	1223.06	5.09226	6.04366e-141	3.16422e-139	46.6754	31.835	30.2153	1264.74	1300.16	1104.29
ENSMUSG00000078521.2	Aunip	282.246	145.121	7.99547	282.246	5.0902	5.64757e-44	5.18676e-43	4.00075	12.734	7.25168	281.337	297.157	268.245
ENSMUSG00000046591.10	Ticrr	798.326	410.98	23.6345	798.326	5.08663	2.70641e-85	5.90964e-84	24.0045	19.101	27.7981	914.557	632.531	847.891
ENSMUSG00000040289.8	Hey1	53.9795	27.7918	1.60399	53.9795	5.08619	3.1142e-10	8.55926e-10	1.33358	1.06117	2.41723	46.7478	58.4955	56.6953
ENSMUSG00000051220.2	Ercc6l	856.555	441.146	25.7364	856.555	5.07149	2.36791e-110	7.71917e-109	34.6732	24.4068	18.1292	921.356	797.878	850.43
ENSMUSG00000051378.10	Kif18b	1014.47	522.134	29.7932	1014.47	5.06227	2.0096e-119	7.73726e-118	17.3366	38.202	33.8412	1030.15	934.367	1078.9
ENSMUSG00000001403.13	Ube2c	1950.68	1004.71	58.7491	1950.68	5.05979	1.24592e-179	1.18766e-177	66.6792	55.1806	54.3876	1931.96	2195.53	1724.55
ENSMUSG00000074476.6	Spc24	1079.18	555.828	32.4774	1079.18	5.05231	6.26403e-125	2.58452e-123	29.3389	31.835	36.2584	1054.8	1220.61	962.128
ENSMUSG00000020808.3	Pimreg	936.76	482.624	28.4882	936.76	5.05138	2.58822e-119	9.90981e-118	29.3389	22.2845	33.8412	917.107	1023.28	869.893
ENSMUSG00000019773.7	Fbxo5	845.445	435.296	25.1479	845.445	5.04401	7.0453e-103	2.04151e-101	18.6702	35.0185	21.755	858.459	917.989	759.887
ENSMUSG00000036768.6	Kif15	969.06	499.343	29.6252	969.06	5.04089	3.25828e-120	1.2722e-118	33.3396	26.5292	29.0067	1065	866.513	975.668
ENSMUSG00000024791.10	Cdca5	832.417	428.746	25.0741	832.417	5.03783	2.80725e-118	1.05189e-116	21.3373	29.7127	24.1723	832.111	858.713	806.428
ENSMUSG00000027654.2	Fam83d	479.504	246.843	14.1807	479.504	5.03747	1.41615e-70	2.36401e-69	6.66792	20.1622	15.712	470.028	492.922	475.564
ENSMUSG00000021707.5	Dhfr	2046.88	1054.98	63.0749	2046.88	5.02589	6.13909e-205	8.40144e-203	68.0128	58.3641	62.8479	2059.45	2231.41	1849.79
ENSMUSG00000112808.1	AC153546.1	2147.01	1107.02	67.036	2147.01	5.01336	1.93259e-138	9.6087e-137	85.3494	54.1195	61.6392	2036.5	2569.12	1835.41
ENSMUSG00000031004.8	Mki67	7696.04	3967.42	238.802	7696.04	5.01124	1.9375e-222	3.15061e-220	257.382	236.64	222.385	8753.74	6118.62	8215.75
ENSMUSG00000015222.17	Map2	1108.4	571.495	34.5943	1108.4	5.00355	2.3769e-124	9.63447e-123	37.3404	35.0185	31.4239	1239.24	955.426	1130.52
ENSMUSG00000023908.7	Pkmyt1	1044.64	538.671	32.7049	1044.64	5.00316	1.72457e-128	7.40278e-127	41.3411	35.0185	21.755	971.504	1101.27	1061.13
ENSMUSG00000047534.17	Mis18bp1	520.613	268.356	16.0987	520.613	5.00252	3.1607e-70	5.24457e-69	13.3358	18.0398	16.9206	579.673	441.446	540.721
ENSMUSG00000020974.6	Pole2	701.206	361.81	22.4129	701.206	4.99772	3.69128e-94	9.44831e-93	33.3396	16.9787	16.9206	670.618	742.502	690.498
ENSMUSG00000019214.13	Chtf18	781.935	403.228	24.5216	781.935	4.99068	1.76679e-109	5.60106e-108	20.0038	23.3457	30.2153	738.615	783.839	823.352
ENSMUSG00000028654.13	Mycl	212.432	109.601	6.76969	212.432	4.97584	2.9414e-35	2.14544e-34	5.33434	5.30583	9.6689	201.44	218.383	217.473
ENSMUSG00000055612.15	Cdca7	2575.22	1328.92	82.6219	2575.22	4.97152	2.93226e-243	5.78996e-241	92.0173	70.037	85.8115	2611.93	2727.45	2386.28
ENSMUSG00000023505.13	Cdca3	2090.02	1078.24	66.4552	2090.02	4.96788	3.59919e-167	2.76377e-165	62.6785	77.4651	59.222	2058.6	2401.43	1810.02
ENSMUSG00000026683.14	Nuf2	1261.63	651.062	40.4941	1261.63	4.96203	1.56807e-163	1.17156e-161	45.3419	43.5078	32.6325	1285.14	1293.92	1205.83
ENSMUSG00000039994.15	Timeless	2273.68	1173.59	73.5088	2273.68	4.95788	4.36037e-262	1.07623e-259	84.0158	70.037	66.4737	2266.84	2301.6	2252.58
ENSMUSG00000017716.15	Birc5	1695.79	875.342	54.8938	1695.79	4.94457	1.85005e-170	1.5131e-168	48.009	56.2418	60.4306	1662.52	1899.15	1525.7
ENSMUSG00000027496.15	Aurka	1817.73	938.254	58.7773	1817.73	4.93754	3.1673e-213	4.81081e-211	49.3426	68.9758	58.0134	1816.36	1874.19	1762.63
ENSMUSG00000054717.7	Hmgb2	2778.32	1434.26	90.2074	2778.32	4.93543	7.13598e-231	1.23292e-228	86.683	111.422	72.5168	2773.42	2914.63	2646.91
ENSMUSG00000024989.14	Cep55	1029.4	531.889	34.3825	1029.4	4.92419	2.60665e-127	1.11201e-125	45.3419	27.5903	30.2153	1110.9	969.465	1007.82
ENSMUSG00000020914.17	Top2a	12350.5	6378.71	406.913	12350.5	4.92389	0	0	434.748	423.405	362.584	13497.4	11093.9	12460.3
ENSMUSG00000096883.1	Shisa8	835.536	431.612	27.6879	835.536	4.91268	1.12328e-64	1.64994e-63	21.3373	25.468	36.2584	657.869	1137.93	710.807
ENSMUSG00000000247.11	Lhx2	238.778	123.433	8.08829	238.778	4.90592	2.0694e-33	1.43592e-32	12.0023	7.42816	4.83445	204.84	304.176	207.319
ENSMUSG00000030677.8	Kif22	1459.42	754.02	48.622	1459.42	4.90399	1.53399e-168	1.21159e-166	52.0098	55.1806	38.6756	1391.38	1576.26	1410.61
ENSMUSG00000003779.15	Kif20a	3669.22	1896.06	122.896	3669.22	4.89883	0	0	118.689	123.095	126.904	3728.77	3597.08	3681.81
ENSMUSG00000041498.13	Kif14	682.338	352.67	23.0009	682.338	4.88939	3.81842e-73	6.61381e-72	21.3373	22.2845	25.3809	792.163	518.66	736.193
ENSMUSG00000027699.19	Ect2	3830.44	1980.25	130.056	3830.44	4.87812	2.62259e-190	2.97126e-188	128.024	140.074	122.07	4307.6	3083.88	4099.83
ENSMUSG00000001517.14	Foxm1	3172.73	1640.15	107.569	3172.73	4.87624	1.71597e-274	5.15612e-272	97.3516	117.789	107.567	3279.14	2908.39	3330.64
ENSMUSG00000037991.9	Rmi2	116.678	60.3799	4.08206	116.678	4.87273	8.16466e-20	3.5399e-19	8.0015	4.24466	0	109.645	128.69	111.698
ENSMUSG00000028678.13	Kif2c	1408.62	728.613	48.6026	1408.62	4.8697	6.22617e-174	5.31223e-172	52.0098	38.202	55.5962	1368.44	1466.29	1391.15
ENSMUSG00000042489.15	Clspn	965.125	499.277	33.4293	965.125	4.86666	1.07193e-113	3.64036e-112	45.3419	30.7738	24.1723	1048	875.092	972.283
ENSMUSG00000027326.13	Knl1	1099.48	568.573	37.6623	1099.48	4.8666	2.08914e-76	3.90746e-75	38.6739	39.2631	35.0498	1315.74	736.263	1246.45
ENSMUSG00000032815.16	Fanca	725.583	375.31	25.0377	725.583	4.85724	1.97944e-77	3.77898e-76	17.3366	19.101	38.6756	766.664	613.812	796.273
ENSMUSG00000033031.13	C330027C09Rik	1688.59	873.468	58.3443	1688.59	4.85497	3.43713e-122	1.36517e-120	60.0113	59.4253	55.5962	1978.71	1303.28	1783.79
ENSMUSG00000062310.7	Glrp1	159.995	82.827	5.65937	159.995	4.8399	1.00964e-22	4.88798e-22	5.33434	3.1835	8.46029	181.891	106.852	191.241
ENSMUSG00000047702.2	Olfr1388	281.356	145.61	9.86439	281.356	4.82944	6.3284e-23	3.09852e-22	10.6687	11.6728	7.25168	366.333	113.871	363.866
ENSMUSG00000000028.14	Cdc45	1442.8	746.771	50.7422	1442.8	4.82849	1.16503e-181	1.18404e-179	50.6762	51.9971	49.5531	1378.63	1534.92	1414.84
ENSMUSG00000033952.14	Aspm	1162.03	601.624	41.2205	1162.03	4.82794	4.55108e-67	7.01282e-66	56.0105	35.0185	32.6325	1406.68	763.561	1315.84
ENSMUSG00000038943.16	Prc1	3413.9	1767.25	120.603	3413.9	4.82561	9.43307e-281	3.10438e-278	138.693	125.218	97.8976	3545.18	3290.56	3405.95
ENSMUSG00000051323.16	Pcdh19	1068.84	553.363	37.889	1068.84	4.80734	7.35477e-69	1.17523e-67	28.0053	44.569	41.0928	1211.19	707.405	1287.91
ENSMUSG00000048922.18	Cdca2	1225.9	634.886	43.8742	1225.9	4.80006	5.21505e-149	3.107e-147	45.3419	48.8136	37.467	1317.44	1123.11	1237.14
ENSMUSG00000027353.14	Mcm8	806.844	417.959	29.0748	806.844	4.79858	5.33882e-118	1.98369e-116	33.3396	29.7127	24.1723	812.562	784.619	823.352
ENSMUSG00000034906.15	Ncaph	1316.55	682.012	47.4755	1316.55	4.78142	1.47217e-166	1.11804e-164	42.6747	56.2418	43.5101	1360.79	1340.72	1248.14
ENSMUSG00000041406.14	BC055324	551.947	286.109	20.2716	551.947	4.76883	5.00425e-86	1.11025e-84	22.6709	21.2233	16.9206	555.874	538.938	561.03
ENSMUSG00000043289.12	Mei4	258.871	134.261	9.65062	258.871	4.76091	4.08924e-42	3.56377e-41	12.0023	8.48933	8.46029	285.586	236.322	254.706
ENSMUSG00000045751.16	Mms22l	925.64	480.389	35.1371	925.64	4.72575	6.1804e-125	2.55765e-123	38.6739	32.8961	33.8412	984.253	851.694	940.973
ENSMUSG00000048327.6	Ckap2l	1459.63	757.458	55.2892	1459.63	4.71713	8.64867e-190	9.71886e-188	49.3426	57.303	59.222	1486.58	1484.22	1408.08
ENSMUSG00000027306.15	Nusap1	1119.76	581.335	42.9058	1119.76	4.71667	7.5618e-137	3.68025e-135	53.3434	40.3243	35.0498	1174.64	1158.21	1026.44
ENSMUSG00000022021.13	Diaph3	1833.36	951.564	69.7635	1833.36	4.71474	6.8771e-173	5.76092e-171	72.0135	73.2205	64.0565	2066.25	1633.97	1799.87
ENSMUSG00000068101.10	Cenpm	446.157	231.663	17.1694	446.157	4.70615	4.89138e-52	5.44791e-51	18.6702	15.9175	16.9206	368.033	579.495	390.944
ENSMUSG00000041431.16	Ccnb1	2430.53	1261.81	93.0914	2430.53	4.70462	7.56865e-241	1.45297e-238	89.3501	94.4438	95.4804	2569.43	2226.73	2495.44
ENSMUSG00000034329.16	Brip1	463.928	241.055	18.1834	463.928	4.69364	5.97332e-69	9.5781e-68	25.3381	15.9175	13.2947	492.977	426.627	472.179
ENSMUSG00000087213.2	2810408I11Rik	184.59	95.8812	7.17256	184.59	4.69038	2.38779e-31	1.54731e-30	5.33434	5.30583	10.8775	190.391	194.985	168.394
ENSMUSG00000037544.13	Dlgap5	1084.55	563.796	43.0478	1084.55	4.67641	5.02899e-115	1.7509e-113	61.3449	33.9573	33.8412	1142.35	1115.31	995.976
ENSMUSG00000021965.3	Ska3	558.757	290.34	21.9227	558.757	4.65586	1.16151e-85	2.56051e-84	17.3366	25.468	22.9636	566.923	577.935	531.413
ENSMUSG00000006678.6	Pola1	2288.45	1189.71	90.9618	2288.45	4.64766	2.01533e-156	1.35883e-154	85.3494	102.933	84.6029	2568.58	1885.11	2411.67
ENSMUSG00000031385.14	Plxnb3	176.749	91.8664	6.98346	176.749	4.63591	4.58073e-27	2.62282e-26	4.00075	8.48933	8.46029	135.994	180.166	214.088
ENSMUSG00000021175.15	Cdca7l	1218.96	634.03	49.104	1218.96	4.63139	2.05914e-162	1.5139e-160	46.6754	49.8748	50.7617	1210.34	1283	1163.52
ENSMUSG00000020493.8	Prr11	1166.04	606.73	47.4209	1166.04	4.61585	2.49981e-133	1.15948e-131	50.6762	54.1195	37.467	1233.29	1041.22	1223.6
ENSMUSG00000026646.16	Suv39h2	390.425	203.28	16.1349	390.425	4.61392	2.69116e-53	3.0869e-52	22.6709	14.8563	10.8775	451.329	330.694	389.252
ENSMUSG00000026355.11	Mcm6	7827.34	4073.56	319.781	7827.34	4.61183	0	0	304.057	328.961	326.325	7595.24	8413.99	7472.78
ENSMUSG00000039055.4	Eme1	220.717	115.007	9.2969	220.717	4.59121	2.55513e-36	1.9146e-35	12.0023	7.42816	8.46029	234.589	236.322	191.241
ENSMUSG00000021904.5	Sema3g	75.492	39.2101	2.92807	75.492	4.59111	1.3477e-13	4.43733e-13	0	6.367	2.41723	71.3966	67.0748	88.0047
ENSMUSG00000032218.7	Ccnb2	1407.64	733.513	59.3808	1407.64	4.57111	5.57815e-148	3.22599e-146	62.6785	56.2418	59.222	1337.84	1598.88	1286.22
ENSMUSG00000040084.9	Bub1b	2230.64	1162.88	95.1078	2230.64	4.5542	1.53887e-260	3.66729e-258	96.0181	90.1991	99.1062	2276.19	2168.23	2247.5
ENSMUSG00000030268.17	Bcat1	6933.04	3614.19	295.347	6933.04	4.55411	1.89664e-202	2.47314e-200	277.386	255.741	352.915	7612.24	5979.8	7207.08
ENSMUSG00000031262.12	Cenpi	737.945	384.805	31.6662	737.945	4.55315	1.27203e-104	3.78106e-103	37.3404	28.6515	29.0067	787.063	686.347	740.424
ENSMUSG00000028312.19	Smc2	2986.37	1556.97	127.572	2986.37	4.54816	2.51573e-129	1.09692e-127	129.358	133.707	119.653	3460.19	2227.51	3271.41
ENSMUSG00000034023.16	Fancd2	663.913	346.029	28.1454	663.913	4.54676	6.99114e-61	9.55801e-60	13.3358	27.5903	43.5101	684.218	556.097	751.425
ENSMUSG00000069910.2	Spdl1	507.239	264.359	21.4782	507.239	4.54372	2.10923e-73	3.67176e-72	16.003	25.468	22.9636	562.673	494.482	464.563
ENSMUSG00000034311.3	Kif4	1230.64	641.802	52.9628	1230.64	4.53377	1.17988e-168	9.37257e-167	50.6762	56.2418	51.9703	1246.04	1190.97	1254.91
ENSMUSG00000017146.12	Brca1	1254.86	654.645	54.4288	1254.86	4.52762	1.64561e-108	5.09991e-107	57.3441	55.1806	50.7617	1403.28	991.303	1370
ENSMUSG00000039187.16	Fanci	483.147	252.339	21.5314	483.147	4.51301	2.67179e-69	4.32937e-68	29.3389	15.9175	19.3378	522.725	436.766	489.949
ENSMUSG00000024795.11	Kif20b	1856.93	969.773	82.6206	1856.93	4.50022	2.53775e-126	1.06617e-124	108.02	72.1593	67.6823	2016.1	1576.26	1978.41
ENSMUSG00000029516.19	Cit	1070.47	559.033	47.5983	1070.47	4.49033	1.51956e-91	3.73062e-90	45.3419	46.6913	50.7617	1161.9	816.597	1232.91
ENSMUSG00000026622.15	Nek2	968.163	505.536	42.9093	968.163	4.48691	1.55423e-139	7.84034e-138	38.6739	47.7525	42.3014	986.803	953.866	963.821
ENSMUSG00000045273.8	Cenph	439.779	229.589	19.3997	439.779	4.48051	2.48315e-57	3.11177e-56	18.6702	28.6515	10.8775	441.129	489.802	388.405
ENSMUSG00000001281.9	Itgb7	166.878	87.079	7.28054	166.878	4.47789	3.68688e-28	2.18713e-27	5.33434	11.6728	4.83445	147.893	170.807	181.933
ENSMUSG00000047757.16	Fancb	282.399	147.472	12.5445	282.399	4.47782	7.13565e-46	6.86831e-45	9.33509	13.7952	14.5034	314.485	263.62	269.091
ENSMUSG00000020330.16	Hmmr	1811.88	946.836	81.7939	1811.88	4.46978	1.82155e-164	1.37582e-162	90.6837	87.0156	67.6823	1933.66	1598.88	1903.1
ENSMUSG00000020649.11	Rrm2	6506.79	3400.01	293.234	6506.79	4.46761	3.17252e-262	7.97283e-260	233.377	315.166	331.16	6657.73	6469.6	6393.03
ENSMUSG00000045545.8	Krt14	7024.4	3671.96	319.523	7024.4	4.45693	0	0	313.392	332.145	313.031	6731.68	7120.07	7221.46
ENSMUSG00000062380.4	Tubb3	487.758	255.1	22.4409	487.758	4.45205	2.87186e-73	4.98053e-72	21.3373	16.9787	29.0067	506.576	452.365	504.335
ENSMUSG00000037313.16	Tacc3	3326.06	1739.52	152.99	3326.06	4.44526	3.84581e-287	1.363e-284	156.029	142.196	160.745	3271.5	3549.5	3157.17
ENSMUSG00000041920.14	Slc16a6	276.574	144.646	12.7187	276.574	4.44355	1.37516e-40	1.14848e-39	13.3358	12.734	12.0861	322.985	220.723	286.015
ENSMUSG00000041219.14	Arhgap11a	2139.82	1119.14	98.4696	2139.82	4.44194	2.29227e-117	8.35983e-116	108.02	103.994	83.3943	2482.73	1651.13	2285.58
ENSMUSG00000032400.17	Zwilch	1031.92	539.831	47.7383	1031.92	4.43628	1.11356e-142	5.98898e-141	46.6754	44.569	51.9703	1081.15	988.183	1026.44
ENSMUSG00000042029.7	Ncapg2	2322.83	1216.3	109.766	2322.83	4.40793	4.71476e-117	1.68827e-115	128.024	99.7496	101.523	2687.57	1782.94	2497.98
ENSMUSG00000031756.5	Cenpn	577.371	302.635	27.9002	577.371	4.40463	9.50748e-76	1.75217e-74	41.3411	16.9787	25.3809	591.572	569.356	571.184
ENSMUSG00000021485.14	Mxd3	284.243	148.802	13.362	284.243	4.40299	7.01396e-35	5.05722e-34	16.003	18.0398	6.04306	230.339	363.452	258.937
ENSMUSG00000056394.17	Lig1	3142.23	1645.68	149.128	3142.23	4.39314	1.38167e-234	2.51282e-232	133.358	158.114	155.911	2991.01	3472.29	2963.39
ENSMUSG00000028718.16	Stil	589.714	309.271	28.8289	589.714	4.37607	1.07823e-72	1.85595e-71	38.6739	21.2233	26.5895	626.42	503.841	638.88
ENSMUSG00000030528.12	Blm	769.462	403.408	37.3535	769.462	4.36497	9.6402e-92	2.37094e-90	30.6724	31.835	49.5531	838.06	681.667	788.658
ENSMUSG00000021714.15	Cenpk	300.402	157.672	14.9413	300.402	4.3496	1.01515e-47	1.01383e-46	20.0038	12.734	12.0861	290.686	333.814	276.707
ENSMUSG00000035365.15	Parpbp	388.269	203.774	19.2788	388.269	4.34467	2.45321e-53	2.8163e-52	28.0053	20.1622	9.6689	431.78	375.931	357.096
ENSMUSG00000027331.15	Knstrn	1140.83	598.725	56.6193	1140.83	4.34353	4.16226e-127	1.76475e-125	68.0128	49.8748	51.9703	1107.5	1267.4	1047.59
ENSMUSG00000026039.9	Sgo2a	742.136	389.62	37.1043	742.136	4.33809	2.44403e-99	6.76983e-98	45.3419	29.7127	36.2584	787.063	677.767	761.579
ENSMUSG00000030785.8	Cox6a2	135.298	70.9677	6.63723	135.298	4.33034	1.88446e-23	9.42706e-23	2.66717	6.367	10.8775	134.294	149.748	121.853
ENSMUSG00000022322.8	Shcbp1	814.012	427.118	40.2238	814.012	4.32628	1.12806e-80	2.29294e-79	42.6747	56.2418	21.755	785.363	818.936	837.737
ENSMUSG00000020911.14	Krt19	6538.55	3432.51	326.47	6538.55	4.32413	1.17854e-134	5.61715e-133	318.727	316.227	344.455	5573.19	8449.08	5593.38
ENSMUSG00000079092.4	Prl2c2	170.356	89.4225	8.48915	170.356	4.32085	6.52204e-05	0.000122135	5.33434	11.6728	8.46029	42.498	411.028	57.5415
ENSMUSG00000044469.7	Tnfaip8l1	55.6688	29.2407	2.8126	55.6688	4.32024	1.42308e-09	3.75809e-09	1.33358	1.06117	6.04306	36.5483	77.9939	52.4643
ENSMUSG00000029910.14	Mad2l1	2540.83	1335.17	129.522	2540.83	4.29771	5.75641e-277	1.76811e-274	137.359	123.095	128.113	2594.08	2546.5	2481.9
ENSMUSG00000022673.4	Mcm4	6293.98	3307.22	320.453	6293.98	4.29307	0	0	294.722	334.267	332.368	6520.89	6108.49	6252.56
ENSMUSG00000019992.8	Mtfr2	240.488	126.336	12.1833	240.488	4.29181	1.02502e-41	8.84935e-41	10.6687	13.7952	12.0861	229.489	255.04	236.936
ENSMUSG00000026955.13	Sapcd2	162.772	85.537	8.30206	162.772	4.28909	3.80369e-28	2.25545e-27	10.6687	10.6117	3.62584	154.693	156.768	176.856
ENSMUSG00000026605.14	Cenpf	1654.45	869.981	85.5125	1654.45	4.27816	1.52714e-111	5.07407e-110	98.6852	81.7098	76.1426	1824.01	1305.62	1833.71
ENSMUSG00000019303.14	Psmc3ip	467.123	245.716	24.3078	467.123	4.26824	4.60904e-58	5.86073e-57	21.3373	20.1622	31.4239	439.429	559.996	401.945
ENSMUSG00000022945.11	Chaf1b	1382.72	727.362	72.0011	1382.72	4.26549	5.2492e-130	2.31804e-128	76.0143	71.0981	68.8909	1288.54	1609.79	1249.84
ENSMUSG00000022371.15	Col14a1	68.3919	35.9939	3.59587	68.3919	4.259	1.74253e-12	5.44423e-12	5.33434	4.24466	1.20861	60.3471	88.1331	56.6953
ENSMUSG00000028212.16	Ccne2	813.898	428.396	42.8941	813.898	4.25449	5.13281e-92	1.26689e-90	46.6754	36.0796	45.9273	914.557	690.246	836.891
ENSMUSG00000106628.1	Gm43558	60.607	31.9037	3.20049	60.607	4.25388	8.85956e-12	2.65922e-11	4.00075	3.1835	2.41723	58.6472	74.0942	49.0795
ENSMUSG00000093726.1	Gm20667	59.5513	31.3796	3.20798	59.5513	4.22657	4.30801e-12	1.3136e-11	2.66717	2.12233	4.83445	59.4972	61.6152	57.5415
ENSMUSG00000023015.13	Racgap1	6487.42	3417.02	346.625	6487.42	4.22651	0	0	353.4	348.062	338.412	6540.44	6489.88	6431.96
ENSMUSG00000029177.9	Cenpa	2240.27	1179.8	119.331	2240.27	4.22533	7.40888e-191	8.46327e-189	120.023	140.074	97.8976	2151.25	2369.46	2200.12
ENSMUSG00000027533.10	Fabp5	2754.51	1451.09	147.668	2754.51	4.22416	7.83904e-145	4.35146e-143	152.029	132.646	158.328	2665.47	3271.85	2326.2
ENSMUSG00000022881.14	Rfc4	1142.57	601.767	60.9615	1142.57	4.22101	9.01418e-108	2.75651e-106	45.3419	62.6088	74.934	1049.7	1302.5	1075.52
ENSMUSG00000079553.10	Kifc1	1425.4	750.924	76.4466	1425.4	4.21946	4.21507e-157	2.88419e-155	84.0158	84.8933	60.4306	1372.69	1511.52	1392
ENSMUSG00000103475.1	Gm37697	759.027	400.167	41.3071	759.027	4.21555	4.46002e-76	8.29696e-75	49.3426	28.6515	45.9273	866.959	633.311	776.811
ENSMUSG00000078773.11	Rad54b	382.198	201.555	20.9127	382.198	4.20598	4.4247e-60	5.89193e-59	24.0045	16.9787	21.755	411.381	350.193	385.021
ENSMUSG00000027115.14	Kif18a	415.703	219.098	22.4922	415.703	4.20183	2.70622e-58	3.46666e-57	22.6709	25.468	19.3378	475.128	355.652	416.33
ENSMUSG00000034584.3	Exph5	166.812	87.9392	9.06614	166.812	4.19483	3.08612e-20	1.36282e-19	9.33509	10.6117	7.25168	181.041	95.1526	224.243
ENSMUSG00000025758.10	Plk4	2187.09	1153.73	120.379	2187.09	4.18864	1.38246e-174	1.2328e-172	140.026	113.545	107.567	2359.49	1957.65	2244.12
ENSMUSG00000037474.13	Dtl	1766.23	931.899	97.5729	1766.23	4.18312	1.02236e-139	5.19523e-138	112.021	91.2603	89.4373	1960.86	1509.18	1828.64
ENSMUSG00000026628.13	Atf3	1355.68	715.389	75.0971	1355.68	4.17028	2.17444e-160	1.58185e-158	65.3456	75.3428	84.6029	1356.54	1432.75	1277.76
ENSMUSG00000037466.13	4930427A07Rik	425.631	224.558	23.4851	425.631	4.16462	3.9776e-67	6.14284e-66	17.3366	26.5292	26.5895	412.23	450.025	414.638
ENSMUSG00000072082.6	Ccnf	661.563	349.28	36.9965	661.563	4.16318	5.65254e-100	1.59123e-98	40.0075	37.1408	33.8412	665.519	687.907	631.264
ENSMUSG00000046295.13	Ankle1	72.0297	38.1296	4.2295	72.0297	4.163	1.91734e-13	6.26067e-13	8.0015	1.06117	3.62584	67.1468	79.5538	69.3883
ENSMUSG00000026274.11	Pask	810.796	428.079	45.3627	810.796	4.1623	5.82812e-115	2.01895e-113	48.009	44.569	43.5101	807.462	764.341	860.584
ENSMUSG00000079056.12	Kcnip3	57.0361	30.1428	3.24964	57.0361	4.16134	1.4139e-11	4.19105e-11	4.00075	2.12233	3.62584	60.3471	60.8353	49.9257
ENSMUSG00000023045.12	Soat2	64.1364	33.9361	3.73583	64.1364	4.15363	3.36947e-12	1.03266e-11	6.66792	2.12233	2.41723	51.8475	68.6347	71.9269
ENSMUSG00000022034.10	Esco2	402.889	212.867	22.8438	402.889	4.14937	1.72631e-55	2.08394e-54	21.3373	16.9787	30.2153	449.629	348.633	410.407
ENSMUSG00000018983.9	E2f2	230.674	121.824	12.9741	230.674	4.14165	1.25206e-39	1.02342e-38	13.3358	15.9175	9.6689	216.74	232.422	242.859
ENSMUSG00000029730.16	Mcm7	9936.94	5249.71	562.475	9936.94	4.14153	0	0	550.77	604.865	531.79	9580.75	10618.1	9611.98
ENSMUSG00000024590.8	Lmnb1	4630.97	2448.86	266.761	4630.97	4.11702	0	0	270.718	276.964	252.6	4757.22	4799.75	4335.92
ENSMUSG00000061654.3	Spry3	74.5259	39.3729	4.22	74.5259	4.10224	1.40812e-14	4.84154e-14	2.66717	6.367	3.62584	79.8962	71.7544	71.9269
ENSMUSG00000039883.5	Lrrc17	133.907	70.8026	7.69839	133.907	4.08505	1.00278e-23	5.07894e-23	2.66717	9.55049	10.8775	140.243	129.47	132.007
ENSMUSG00000025574.13	Tk1	1708.84	904.882	100.921	1708.84	4.08288	3.59434e-132	1.63424e-130	110.687	105.055	87.0201	1610.67	1983.39	1532.47
ENSMUSG00000027071.14	P2rx3	107.009	56.6389	6.26852	107.009	4.07796	2.55399e-20	1.13145e-19	5.33434	7.42816	6.04306	106.245	101.392	113.391
ENSMUSG00000031202.5	Rab39b	469.917	249.005	28.0928	469.917	4.07287	5.37226e-53	6.0915e-52	28.0053	21.2233	35.0498	565.223	378.271	466.256
ENSMUSG00000028884.14	Rpa2	1279.22	677.905	76.5918	1279.22	4.06633	1.69692e-128	7.30682e-127	82.6822	72.1593	74.934	1216.29	1456.15	1165.22
ENSMUSG00000028068.14	Iqgap3	1647.06	874.1	101.14	1647.06	4.03365	2.00576e-152	1.27759e-150	112.021	83.8321	107.567	1637.87	1516.98	1786.33
ENSMUSG00000017550.14	Atad5	927.029	491.917	56.8044	927.029	4.02869	2.25415e-73	3.91418e-72	56.0105	55.1806	59.222	1076.05	687.907	1017.13
ENSMUSG00000024742.15	Fen1	3042.02	1614.23	186.45	3042.02	4.02435	1.7266e-206	2.41061e-204	180.034	210.111	169.206	2921.31	3331.9	2872.85
ENSMUSG00000038550.10	Ciart	1427.81	758.109	88.4043	1427.81	4.02079	1.32181e-177	1.22618e-175	94.6845	77.4651	93.0632	1417.73	1418.71	1447
ENSMUSG00000028702.15	Rad54l	612.326	325.145	37.9647	612.326	4.01866	5.94168e-89	1.3967e-87	37.3404	31.835	44.7187	589.872	649.689	597.417
ENSMUSG00000006585.3	Cdt1	3110.87	1651.48	192.085	3110.87	4.0176	5.27805e-270	1.40295e-267	193.37	193.132	189.752	3024.16	3316.3	2992.16
ENSMUSG00000073705.10	Apitd1	248.937	132.259	15.5804	248.937	4.00502	6.22696e-36	4.61496e-35	14.6694	12.734	19.3378	222.689	304.956	219.166
ENSMUSG00000017737.2	Mmp9	333.595	177.166	20.7366	333.595	3.99227	7.00675e-52	7.79769e-51	13.3358	22.2845	26.5895	315.335	328.354	357.096
ENSMUSG00000026196.7	Bard1	418.418	222.488	26.5571	418.418	3.99049	5.97894e-56	7.31336e-55	32.006	22.2845	25.3809	459.828	348.633	446.793
ENSMUSG00000022369.13	Mtbp	3496.73	1858.52	220.309	3496.73	3.98466	1.1297e-289	4.10914e-287	196.037	229.212	235.679	3552.83	3453.57	3483.8
ENSMUSG00000021176.6	Efcab11	125.555	66.742	7.92915	125.555	3.98321	6.80242e-23	3.32472e-22	5.33434	6.367	12.0861	124.944	124.79	126.93
ENSMUSG00000036777.8	Anln	6713.26	3570.88	428.5	6713.26	3.97054	1.1071e-177	1.03394e-175	468.088	423.405	394.008	7447.35	5584.37	7108.07
ENSMUSG00000038252.13	Ncapd2	5026.8	2675.66	324.524	5026.8	3.95219	0	0	318.727	332.145	322.7	5006.26	4869.16	5204.97
ENSMUSG00000050410.15	Tcf19	1807.84	962.668	117.492	1807.84	3.94194	3.80125e-126	1.59215e-124	113.355	123.095	116.027	1678.67	2146.39	1598.47
ENSMUSG00000036006.19	Ripor2	60.5135	32.1899	3.86628	60.5135	3.93783	1.48819e-11	4.40467e-11	2.66717	5.30583	3.62584	74.7965	48.3562	58.3877
ENSMUSG00000048007.4	Timm8a1	1911.36	1018.09	124.812	1911.36	3.93526	8.22855e-205	1.11505e-202	118.689	125.218	130.53	2024.6	1865.61	1843.87
ENSMUSG00000028033.16	Kcnq5	66.9039	35.6773	4.45076	66.9039	3.93006	1.56351e-12	4.89486e-12	5.33434	3.1835	4.83445	68.8467	51.476	80.3889
ENSMUSG00000024660.8	Incenp	3934.91	2098.77	262.625	3934.91	3.90388	0	0	254.715	268.475	264.686	4075.56	3874.74	3854.44
ENSMUSG00000024986.11	Hhex	94.3871	50.3203	6.25354	94.3871	3.90018	1.05193e-16	3.99555e-16	8.0015	9.55049	1.20861	94.3455	98.2724	90.5433
ENSMUSG00000024301.9	Kifc5b	343.865	183.792	23.7199	343.865	3.88714	4.32419e-48	4.35634e-47	33.3396	14.8563	22.9636	335.734	375.151	320.709
ENSMUSG00000029838.11	Ptn	4378.52	2338.66	298.799	4378.52	3.87465	4.68866e-86	1.04191e-84	357.401	296.065	242.931	3938.71	5633.5	3563.34
ENSMUSG00000048388.3	Fam171b	689.81	368.386	46.9627	689.81	3.8667	2.62852e-57	3.28494e-56	36.0068	54.1195	50.7617	844.01	526.459	698.96
ENSMUSG00000028066.15	Pmf1	1634.96	873.809	112.661	1634.96	3.85676	1.03812e-128	4.49808e-127	104.02	116.728	117.235	1560.53	1890.57	1453.77
ENSMUSG00000062510.12	Nsl1	293.094	156.673	20.2524	293.094	3.85553	4.16245e-49	4.32907e-48	17.3366	18.0398	25.3809	294.086	293.257	291.939
ENSMUSG00000044702.13	Palb2	177.471	94.9387	12.4066	177.471	3.84702	5.20303e-30	3.25708e-29	14.6694	11.6728	10.8775	175.942	156.768	199.703
ENSMUSG00000021811.7	Dnajc9	1898.1	1014.95	131.8	1898.1	3.84319	1.68137e-136	8.09752e-135	125.357	152.808	117.235	1761.97	2151.07	1781.25
ENSMUSG00000028693.15	Nasp	5036.27	2693.82	351.376	5036.27	3.84261	2.33167e-255	5.11562e-253	373.404	345.94	334.786	4894.07	5514.95	4699.79
ENSMUSG00000067724.5	Gbx1	102.657	54.9183	7.18005	102.657	3.84223	9.37922e-18	3.7263e-17	4.00075	4.24466	13.2947	98.5953	105.292	104.082
ENSMUSG00000040165.14	Cd209c	79.4642	42.4918	5.51942	79.4642	3.84122	5.07544e-14	1.70564e-13	4.00075	5.30583	7.25168	82.4461	96.7125	59.2339
ENSMUSG00000054146.8	Krt15	143.279	76.6575	10.0365	143.279	3.81904	9.285e-13	2.93342e-12	8.0015	14.8563	7.25168	78.1963	253.48	98.1591
ENSMUSG00000038644.14	Pold1	2140.63	1146.46	152.301	2140.63	3.8182	3.15992e-181	3.11974e-179	177.367	145.38	134.156	2021.2	2225.95	2174.73
ENSMUSG00000032344.17	Mb21d1	527.402	282.69	37.9784	527.402	3.81072	2.19562e-61	3.0227e-60	50.6762	31.835	31.4239	566.073	450.025	566.107
ENSMUSG00000015217.11	Hmgb3	821.811	440.486	59.1615	821.811	3.80891	2.4871e-104	7.36117e-103	72.0135	49.8748	55.5962	864.409	816.597	784.427
ENSMUSG00000032586.9	Traip	638.387	342.073	45.7581	638.387	3.80518	4.43139e-96	1.16891e-94	49.3426	45.6301	42.3014	623.87	657.489	633.803
ENSMUSG00000021391.10	Cenpp	176.675	94.7593	12.8436	176.675	3.79453	2.38259e-30	1.50927e-29	17.3366	12.734	8.46029	186.991	175.486	167.547
ENSMUSG00000022385.10	Gtse1	1206.33	646.691	87.0484	1206.33	3.79	1.09686e-150	6.79855e-149	89.3501	94.4438	77.3512	1183.14	1189.41	1246.45
ENSMUSG00000026784.14	Pdss1	307.645	165.106	22.5659	307.645	3.78523	1.50882e-50	1.62421e-49	25.3381	16.9787	25.3809	308.535	308.076	306.324
ENSMUSG00000002297.15	Dbf4	3222.53	1728.37	234.217	3222.53	3.78241	2.15759e-238	4.03003e-236	242.712	238.762	221.176	3453.39	3021.49	3192.71
ENSMUSG00000106415.1	Gm42893	61.2791	32.9803	4.68152	61.2791	3.78127	1.34028e-10	3.75843e-10	8.0015	0	6.04306	56.9473	70.1945	56.6953
ENSMUSG00000040658.6	Dnph1	556.249	298.352	40.4557	556.249	3.7807	4.23775e-76	7.8941e-75	34.6732	37.1408	49.5531	538.025	605.233	525.49
ENSMUSG00000027242.14	Wdr76	737.969	396	54.0313	737.969	3.77856	1.9657e-88	4.52832e-87	54.6769	44.569	62.8479	815.111	676.987	721.808
ENSMUSG00000024613.16	Tcof1	7532.75	4041.84	550.939	7532.75	3.77423	1.01039e-240	1.9131e-238	566.773	516.788	569.257	8105.22	6671.6	7821.42
ENSMUSG00000024833.14	Pola2	3047.88	1635.46	223.034	3047.88	3.76943	1.00899e-188	1.1157e-186	186.702	224.967	257.435	2915.36	3184.49	3043.78
ENSMUSG00000020534.14	Shmt1	1085.09	582.285	79.4859	1085.09	3.76352	7.09209e-132	3.214e-130	74.6807	91.2603	72.5168	1110.9	1114.53	1029.82
ENSMUSG00000027959.13	Sass6	484.832	260.329	35.8253	484.832	3.76007	1.40911e-53	1.63121e-52	33.3396	31.835	42.3014	575.423	389.97	489.103
ENSMUSG00000040675.17	Mthfd1l	3131.45	1681.41	231.358	3131.45	3.7583	3.48359e-204	4.62983e-202	214.707	220.723	258.643	3293.59	2872.52	3228.25
ENSMUSG00000029366.10	Dck	1760.75	945.684	130.62	1760.75	3.75299	5.1063e-138	2.51172e-136	141.36	136.89	113.61	1965.11	1583.28	1733.86
ENSMUSG00000072980.3	Oip5	201.123	108.154	15.185	201.123	3.73438	3.37768e-33	2.32386e-32	13.3358	11.6728	20.5464	209.94	209.804	183.625
ENSMUSG00000051235.10	Gen1	406.174	218.529	30.8829	406.174	3.72581	1.2743e-50	1.37712e-49	33.3396	25.468	33.8412	464.928	333.034	420.561
ENSMUSG00000029019.8	Nppb	94.1656	50.637	7.10843	94.1656	3.72443	5.12567e-15	1.79998e-14	8.0015	8.48933	4.83445	85.8459	125.57	71.0807
ENSMUSG00000026873.9	Phf19	179.705	96.7389	13.7723	179.705	3.69758	1.08678e-29	6.7421e-29	14.6694	16.9787	9.6689	159.792	196.545	182.779
ENSMUSG00000026779.6	Mastl	643.394	346.771	50.148	643.394	3.68298	1.20796e-66	1.84288e-65	48.009	45.6301	56.8048	677.418	523.339	729.424
ENSMUSG00000025403.5	Shmt2	14907.9	8042.88	1177.9	14907.9	3.66129	4.01317e-272	1.18021e-269	1057.53	1158.79	1317.39	14477.4	15482.6	14763.6
ENSMUSG00000032715.9	Trib3	6463.76	3488.73	513.693	6463.76	3.65359	7.92971e-174	6.7242e-172	480.09	479.647	581.343	5961.62	7335.33	6094.33
ENSMUSG00000003032.8	Klf4	6521.66	3520.1	518.535	6521.66	3.65138	9.49739e-188	1.03365e-185	501.428	563.479	490.697	7046.17	5635.84	6882.98
ENSMUSG00000042606.9	Hirip3	1474.19	796.127	118.064	1474.19	3.64885	2.83354e-150	1.73297e-148	130.691	105.055	118.444	1496.78	1548.18	1377.61
ENSMUSG00000026049.11	Tex30	455.637	246.138	36.6386	455.637	3.6394	8.687e-65	1.27736e-63	32.006	30.7738	47.1359	473.428	459.384	434.1
ENSMUSG00000031403.14	Dkc1	2811.16	1519.25	227.337	2811.16	3.62799	3.1395e-159	2.22534e-157	230.71	231.334	219.968	3151.65	2452.13	2829.69
ENSMUSG00000019942.13	Cdk1	3643.13	1968.96	294.791	3643.13	3.62483	3.18067e-160	2.30174e-158	274.718	326.839	282.815	3438.94	4154.74	3335.72
ENSMUSG00000040034.15	Nup43	1218.66	659	99.3373	1218.66	3.621	1.67108e-124	6.83364e-123	104.02	91.2603	102.732	1194.19	1342.28	1119.52
ENSMUSG00000039126.10	Prune2	1013.72	548.051	82.3871	1013.72	3.61929	1.62992e-85	3.57598e-84	76.0143	81.7098	89.4373	1111.75	825.956	1103.44
ENSMUSG00000015354.8	Pcolce2	584.316	315.946	47.5758	584.316	3.6173	6.71871e-56	8.19647e-55	49.3426	49.8748	43.5101	669.768	447.685	635.495
ENSMUSG00000098793.1	Gm27286	56.9914	30.758	4.52457	56.9914	3.60426	4.56331e-10	1.24333e-09	2.66717	8.48933	2.41723	48.4477	71.7544	50.7719
ENSMUSG00000029591.14	Ung	1342.1	726.29	110.477	1342.1	3.60386	6.6755e-115	2.30672e-113	113.355	109.3	108.775	1236.69	1547.4	1242.22
ENSMUSG00000028179.12	Cth	6142.25	3323.89	505.537	6142.25	3.60356	4.90842e-271	1.35688e-268	485.425	467.974	563.214	6219.16	5952.5	6255.1
ENSMUSG00000055184.4	Fam72a	145.155	78.6287	12.102	145.155	3.60128	2.5746e-22	1.23435e-21	14.6694	9.55049	12.0861	134.294	180.166	121.006
ENSMUSG00000020303.2	Stc2	492.892	266.745	40.5979	492.892	3.59462	1.90366e-74	3.38206e-73	37.3404	44.569	39.8842	506.576	470.303	501.796
ENSMUSG00000056531.11	Ccdc18	227.412	123.32	19.2274	227.412	3.5917	1.18295e-31	7.77493e-31	26.6717	11.6728	19.3378	260.088	200.444	221.704
ENSMUSG00000027330.16	Cdc25b	959.315	519.484	79.6537	959.315	3.58853	6.02009e-117	2.14458e-115	69.3464	75.3428	94.2718	984.253	937.487	956.205
ENSMUSG00000020023.18	Tmcc3	524.468	284.128	43.7887	524.468	3.58431	3.26717e-68	5.16101e-67	41.3411	39.2631	50.7617	552.474	463.284	557.645
ENSMUSG00000028614.14	Ndc1	2429.79	1317.64	205.49	2429.79	3.56677	3.83599e-178	3.60687e-176	222.709	193.132	200.63	2628.08	2236.09	2425.21
ENSMUSG00000028560.11	Usp1	5039.52	2733.45	427.372	5039.52	3.56123	1.14385e-200	1.45049e-198	452.085	402.182	427.849	5517.94	4496.35	5104.27
ENSMUSG00000022360.7	Atad2	4891.87	2653.62	415.376	4891.87	3.55833	1.42067e-109	4.51414e-108	430.748	403.243	412.137	5591.89	3757.75	5325.98
ENSMUSG00000016756.17	Cmah	353.864	192.304	30.745	353.864	3.53192	6.17843e-18	2.47316e-17	38.6739	23.3457	30.2153	507.426	150.528	403.637
ENSMUSG00000071317.4	Bves	72.7578	39.5169	6.27601	72.7578	3.52555	7.10465e-11	2.02601e-10	4.00075	6.367	8.46029	68.8467	103.732	45.6947
ENSMUSG00000033752.7	Mnd1	105.027	57.0958	9.16444	105.027	3.52342	4.96823e-18	1.99857e-17	9.33509	8.48933	9.6689	107.945	121.671	85.4661
ENSMUSG00000027641.13	Rbl1	1279.5	695.518	111.54	1279.5	3.51774	5.06223e-101	1.44566e-99	114.688	122.034	97.8976	1431.33	1098.93	1308.22
ENSMUSG00000106549.1	Gm42653	103.873	56.5018	9.13027	103.873	3.50625	9.24344e-11	2.61916e-10	6.66792	7.42816	13.2947	152.993	45.2365	113.391
ENSMUSG00000050541.14	Adra1b	89.7422	48.8394	7.93665	89.7422	3.49887	2.29282e-13	7.45679e-13	4.00075	5.30583	14.5034	83.2961	112.311	73.6193
ENSMUSG00000098318.7	Lockd	441.485	240.302	39.1188	441.485	3.49356	1.27613e-51	1.41109e-50	40.0075	43.5078	33.8412	404.581	527.239	392.636
ENSMUSG00000020256.14	Aldh1l2	10709.7	5831.34	953.022	10709.7	3.49007	5.34313e-97	1.42849e-95	848.16	906.236	1104.67	12213.1	8260.34	11655.5
ENSMUSG00000027752.15	Exosc8	2069.88	1127.48	185.069	2069.88	3.48528	4.80004e-153	3.11484e-151	193.37	179.337	182.501	2009.3	2303.16	1897.18
ENSMUSG00000021115.15	Vrk1	1023.02	557.027	91.0347	1023.02	3.48194	4.71318e-94	1.19973e-92	65.3456	96.5661	111.192	1015.7	1030.3	1023.05
ENSMUSG00000051278.12	Zgrf1	527.452	287.517	47.5831	527.452	3.48001	2.35521e-44	2.18042e-43	53.3434	35.0185	54.3876	567.773	398.549	616.033
ENSMUSG00000029283.17	Cdc7	815.818	444.571	73.3239	815.818	3.47886	3.01301e-70	5.01153e-69	90.6837	78.5263	50.7617	820.211	737.043	890.201
ENSMUSG00000002870.8	Mcm2	12314.7	6711.9	1109.13	12314.7	3.47244	0	0	1086.87	1123.77	1116.76	12282.8	12355.8	12305.4
ENSMUSG00000039457.3	Ppl	3119.01	1700.26	281.513	3119.01	3.46992	5.96251e-205	8.24138e-203	261.382	265.292	317.865	3087.9	3241.43	3027.7
ENSMUSG00000022978.11	Mis18a	374.747	204.463	34.1784	374.747	3.46632	3.3443e-43	2.99967e-42	46.6754	32.8961	22.9636	344.234	430.527	349.48
ENSMUSG00000097518.1	Gm26694	192.842	105.264	17.6856	192.842	3.45767	6.27422e-28	3.6856e-27	16.003	11.6728	25.3809	217.59	173.926	187.01
ENSMUSG00000028635.7	Edn2	51.5533	28.0881	4.62287	51.5533	3.45222	8.26111e-09	2.07345e-08	2.66717	6.367	4.83445	39.9481	74.0942	40.6176
ENSMUSG00000022747.16	St3gal6	252.328	137.639	22.9497	252.328	3.44752	6.30064e-20	2.74378e-19	14.6694	27.5903	26.5895	194.641	382.95	179.394
ENSMUSG00000029687.16	Ezh2	3675.45	2006.39	337.328	3675.45	3.44703	8.2938e-271	2.24778e-268	346.732	326.839	338.412	3818.87	3650.9	3556.57
ENSMUSG00000078762.10	Haus5	462.292	252.407	42.5214	462.292	3.43672	2.08242e-50	2.23472e-49	36.0068	45.6301	45.9273	414.78	559.996	412.099
ENSMUSG00000029363.14	Rfc5	2686.76	1468.25	249.748	2686.76	3.42777	1.73175e-188	1.89971e-186	257.382	252.558	239.305	2574.53	2930.23	2555.52
ENSMUSG00000027342.14	Pcna	6621.5	3621.86	622.214	6621.5	3.41171	2.89271e-170	2.35194e-168	621.45	623.966	621.227	6287.15	7648.87	5928.47
ENSMUSG00000033970.15	Rfc3	1218.52	666.65	114.783	1218.52	3.40874	4.59429e-96	1.20957e-94	109.354	109.3	125.696	1149.15	1414.81	1091.6
ENSMUSG00000055805.15	Fmnl1	227.021	124.321	21.6202	227.021	3.39912	1.01437e-20	4.55362e-20	24.0045	19.101	21.755	174.242	339.274	167.547
ENSMUSG00000029446.14	Psph	8308.4	4547.81	787.225	8308.4	3.39908	2.62572e-169	2.11004e-167	706.8	789.508	865.367	8078.87	9310.92	7535.4
ENSMUSG00000055760.12	Gemin6	609.604	333.731	57.8581	609.604	3.39593	1.09195e-85	2.41101e-84	57.3441	59.4253	56.8048	631.52	618.492	578.8
ENSMUSG00000027520.15	Zdbf2	91.1675	49.8737	8.57996	91.1675	3.39156	4.47894e-14	1.50885e-13	6.66792	10.6117	8.46029	106.245	63.1751	104.082
ENSMUSG00000019845.8	Tube1	163.603	89.7206	15.8378	163.603	3.3907	1.10445e-24	5.78686e-24	21.3373	11.6728	14.5034	189.541	159.108	142.161
ENSMUSG00000049556.5	Lingo1	71.0208	38.9331	6.84551	71.0208	3.39018	1.40629e-10	3.93956e-10	9.33509	6.367	4.83445	53.5475	104.512	55.0029
ENSMUSG00000026134.11	Prim2	1002.49	549.28	96.074	1002.49	3.38348	2.44551e-103	7.16141e-102	86.683	89.138	112.401	955.355	1084.9	967.206
ENSMUSG00000027832.5	Ptx3	5409.51	2965.1	520.694	5409.51	3.37605	5.3425e-272	1.53842e-269	505.428	536.95	519.703	5430.39	5699.8	5098.35
ENSMUSG00000006356.10	Crip2	1503.1	824.023	144.942	1503.1	3.37474	3.86219e-53	4.39368e-52	138.693	139.013	157.12	1176.34	2054.36	1278.61
ENSMUSG00000031383.8	Dusp9	126.571	69.5169	12.4632	126.571	3.35633	4.85996e-21	2.20171e-20	13.3358	9.55049	14.5034	131.744	109.192	138.777
ENSMUSG00000029436.9	Mmp17	702.638	386.256	69.8735	702.638	3.33088	1.1193e-53	1.29899e-52	78.6815	75.3428	55.5962	594.972	867.293	645.65
ENSMUSG00000020739.11	Nup85	2975.89	1635.77	295.652	2975.89	3.32907	5.51598e-194	6.62973e-192	261.382	299.249	326.325	2914.51	3076.86	2936.31
ENSMUSG00000069793.12	Slfn9	2665.56	1465.69	265.826	2665.56	3.32813	1.62676e-181	1.62935e-179	286.721	255.741	255.017	2872.01	2519.2	2605.45
ENSMUSG00000041147.10	Brca2	1082.32	595.207	108.093	1082.32	3.32703	2.06344e-53	2.37674e-52	121.356	96.5661	106.358	1223.09	769.8	1254.07
ENSMUSG00000039231.18	Suv39h1	1549.9	852.379	154.861	1549.9	3.32565	3.14044e-167	2.42498e-165	164.031	150.686	149.868	1511.23	1584.84	1553.62
ENSMUSG00000054321.6	Taf4b	309.807	170.431	31.055	309.807	3.31992	1.22892e-32	8.32654e-32	30.6724	28.6515	33.8412	362.933	224.623	341.864
ENSMUSG00000037725.8	Ckap2	852.679	469.353	86.0265	852.679	3.31898	4.11434e-93	1.03585e-91	94.6845	67.9146	95.4804	879.708	832.975	845.353
ENSMUSG00000098090.7	2700099C18Rik	66.278	36.401	6.52395	66.278	3.31095	1.22269e-11	3.63676e-11	5.33434	10.6117	3.62584	60.3471	63.1751	75.3117
ENSMUSG00000030641.10	Ddias	436.697	240.576	44.4552	436.697	3.30784	1.11284e-37	8.69024e-37	62.6785	39.2631	31.4239	467.478	350.973	491.642
ENSMUSG00000022960.12	Donson	724.354	398.69	73.0261	724.354	3.30526	2.39514e-92	5.93292e-91	66.6792	77.4651	74.934	699.517	703.505	770.041
ENSMUSG00000031245.8	Hmgn5	765.481	421.525	77.5697	765.481	3.30486	4.85646e-76	9.0102e-75	80.015	75.3428	77.3512	750.514	877.432	668.497
ENSMUSG00000022676.6	Snai2	1399.33	771.099	142.866	1399.33	3.29495	5.36183e-103	1.56353e-101	137.359	122.034	169.206	1489.13	1442.11	1266.76
ENSMUSG00000028896.13	Rcc1	2672.6	1472.35	272.102	2672.6	3.29471	6.39121e-189	7.12414e-187	262.716	278.026	275.564	2762.37	2463.83	2791.61
ENSMUSG00000048416.15	Mlf1	170.06	93.7422	17.4248	170.06	3.28625	4.3137e-22	2.04479e-21	18.6702	19.101	14.5034	158.942	218.383	132.853
ENSMUSG00000020363.6	Gfpt2	168.683	93.0367	17.3907	168.683	3.2747	6.34419e-26	3.48666e-25	16.003	18.0398	18.1292	159.792	197.325	148.931
ENSMUSG00000004099.16	Dnmt1	8462.75	4669.6	876.463	8462.75	3.27161	8.50306e-242	1.65534e-239	906.837	876.523	846.029	8887.18	7707.36	8793.7
ENSMUSG00000038047.18	Haus6	1378.75	760.926	143.097	1378.75	3.2686	1.78821e-81	3.69457e-80	134.692	132.646	161.954	1552.88	1126.23	1457.15
ENSMUSG00000113149.1	AC099934.3	205.998	113.822	21.6469	205.998	3.26079	1.11524e-31	7.33342e-31	28.0053	21.2233	15.712	207.39	216.823	193.78
ENSMUSG00000020773.11	Trim47	1017.59	562.399	107.205	1017.59	3.24741	1.96747e-108	6.08375e-107	113.355	110.361	97.8976	946.005	1088.8	1017.98
ENSMUSG00000047443.14	Erfe	682.32	377.313	72.3057	682.32	3.23874	1.25874e-72	2.16129e-71	76.0143	73.2205	67.6823	762.414	597.434	687.114
ENSMUSG00000105987.4	AI506816	28784.9	15918.8	3052.67	28784.9	3.23677	0	0	2864.54	3155.91	3137.56	30061.4	27732.3	28560.9
ENSMUSG00000059939.13	9430015G10Rik	687.447	380.279	73.1114	687.447	3.23402	4.95631e-91	1.19349e-89	76.0143	73.2205	70.0995	685.068	661.389	715.884
ENSMUSG00000010342.16	Tex14	405.296	224.067	42.8377	405.296	3.23393	2.93352e-52	3.27786e-51	42.6747	51.9971	33.8412	372.282	428.967	414.638
ENSMUSG00000051517.14	Arhgef39	162.995	90.1722	17.349	162.995	3.22524	2.63867e-27	1.51966e-26	14.6694	18.0398	19.3378	163.192	169.247	156.547
ENSMUSG00000060288.13	Ppih	843.041	466.832	90.6227	843.041	3.22411	1.89222e-69	3.07697e-68	93.3509	72.1593	106.358	828.711	951.526	748.886
ENSMUSG00000019961.17	Tmpo	7452.96	4125.93	798.898	7452.96	3.22161	6.72434e-204	8.8518e-202	768.144	778.896	849.655	8040.62	6756.61	7561.63
ENSMUSG00000030353.15	Tead4	284.269	157.338	30.4064	284.269	3.21995	1.61826e-40	1.34663e-39	30.6724	33.9573	26.5895	318.735	267.519	266.553
ENSMUSG00000075266.5	Cenpw	369.366	204.58	39.7941	369.366	3.21722	1.69767e-36	1.27806e-35	44.0083	40.3243	35.0498	328.084	470.303	309.709
ENSMUSG00000015568.16	Lpl	3385.68	1874.77	363.865	3385.68	3.21715	4.18917e-174	3.59644e-172	373.404	389.448	328.743	3345.44	3639.2	3172.4
ENSMUSG00000040749.11	Siah1b	394.495	218.435	42.376	394.495	3.21636	2.97489e-56	3.65251e-55	42.6747	44.569	39.8842	412.23	364.232	407.022
ENSMUSG00000067367.9	Lyar	2729.61	1511.67	293.722	2729.61	3.21541	2.52362e-220	3.96381e-218	286.721	297.127	297.319	2764.07	2801.54	2623.22
ENSMUSG00000023919.7	Cenpq	682.582	378.22	73.8585	682.582	3.20459	1.54048e-79	3.02451e-78	70.68	79.5875	71.3081	653.619	751.862	642.265
ENSMUSG00000004018.9	Fancl	402.777	223.293	43.8078	402.777	3.20419	1.00221e-50	1.08478e-49	46.6754	42.4466	42.3014	407.981	450.025	350.326
ENSMUSG00000061533.16	Cep128	204.325	113.375	22.4259	204.325	3.19537	2.14778e-30	1.36302e-29	24.0045	19.101	24.1723	221.84	177.046	214.088
ENSMUSG00000003824.12	Syce2	525.27	291.372	57.4744	525.27	3.19218	1.10366e-38	8.8127e-38	62.6785	62.6088	47.1359	436.879	687.907	451.024
ENSMUSG00000024691.13	Fam111a	3581.4	1987.13	392.871	3581.4	3.18875	8.94574e-222	1.42124e-219	378.738	375.653	424.223	3669.28	3627.5	3447.41
ENSMUSG00000052798.13	Nup107	2187.34	1213.99	240.636	2187.34	3.18441	1.02101e-181	1.04536e-179	238.712	236.64	246.557	2231.14	2061.38	2269.51
ENSMUSG00000059325.14	Hopx	1750.21	971.628	193.047	1750.21	3.18126	3.32568e-38	2.62223e-37	198.704	184.643	195.795	1334.44	2580.04	1336.15
ENSMUSG00000024593.15	Megf10	252.152	139.971	27.7904	252.152	3.18118	1.82666e-12	5.69806e-12	29.3389	28.6515	25.3809	328.084	87.3532	341.018
ENSMUSG00000054252.17	Fgfr3	1276.58	708.705	140.826	1276.58	3.1805	5.54225e-58	7.02797e-57	145.361	145.38	131.739	1039.5	1649.57	1140.68
ENSMUSG00000028970.9	Abcb1b	534.14	296.558	58.9759	534.14	3.17689	6.01101e-40	4.95138e-39	56.0105	60.4865	60.4306	655.319	386.07	561.03
ENSMUSG00000104563.1	Gm43041	220.866	122.84	24.8152	220.866	3.16234	6.98239e-11	1.99196e-10	36.0068	19.101	19.3378	310.235	75.6541	276.707
ENSMUSG00000026198.15	Abcb6	781.013	434.807	88.6009	781.013	3.14766	6.39164e-82	1.3305e-80	94.6845	73.2205	97.8976	734.365	836.095	772.58
ENSMUSG00000005718.7	Tfap4	384.219	213.967	43.7149	384.219	3.14485	1.43581e-51	1.58386e-50	44.0083	33.9573	53.179	381.632	386.85	384.174
ENSMUSG00000028069.16	Gpatch4	1460.07	812.573	165.081	1460.07	3.14128	2.17815e-141	1.1491e-139	153.362	175.092	166.789	1495.08	1499.04	1386.07
ENSMUSG00000028542.17	Slc6a9	4264.52	2375.18	485.833	4264.52	3.13317	1.59736e-149	9.68363e-148	433.415	466.913	557.17	4421.49	3966.77	4405.31
ENSMUSG00000050107.2	Haspin	431.786	240.898	50.0102	431.786	3.1028	8.70487e-60	1.15469e-58	48.009	57.303	44.7187	442.829	423.507	429.023
ENSMUSG00000037894.13	H2afz	17669.7	9863.95	2058.2	17669.7	3.10175	1.07666e-258	2.52231e-256	1983.04	2017.28	2174.29	18919.3	17342.7	16747.1
ENSMUSG00000035273.14	Hpse	202.306	112.829	23.3526	202.306	3.09961	3.01784e-24	1.55702e-23	14.6694	27.5903	27.7981	186.141	246.461	174.317
ENSMUSG00000033579.16	Fa2h	61.604	34.4753	7.34668	61.604	3.09481	6.64036e-10	1.79124e-09	9.33509	4.24466	8.46029	59.4972	78.7739	46.5409
ENSMUSG00000079654.3	Prrt4	50.146	27.9434	5.74068	50.146	3.09123	8.55451e-09	2.14476e-08	1.33358	7.42816	8.46029	50.1476	54.5958	45.6947
ENSMUSG00000032555.10	Topbp1	4793.5	2678.48	563.462	4793.5	3.0893	2.2893e-111	7.58816e-110	597.446	545.439	547.502	5212.8	3934.79	5232.89
ENSMUSG00000033166.10	Dis3	3151.15	1760.58	370.011	3151.15	3.08894	4.03071e-144	2.21081e-142	348.065	378.836	383.13	3442.34	2802.32	3208.79
ENSMUSG00000035024.16	Ncapd3	1403.14	784.482	165.829	1403.14	3.08415	4.56003e-91	1.1019e-89	181.367	151.747	164.371	1484.03	1197.99	1527.39
ENSMUSG00000027203.15	Dut	2811.12	1571.4	331.688	2811.12	3.0826	4.37788e-107	1.33284e-105	336.063	354.429	304.57	2610.23	3281.98	2541.14
ENSMUSG00000025747.12	Tyms	2747.44	1536.91	326.373	2747.44	3.07425	1.32055e-133	6.14568e-132	325.395	314.105	339.62	2682.47	3083.88	2475.98
ENSMUSG00000023243.9	Kcnk5	228.084	127.62	27.1568	228.084	3.06368	7.20835e-31	4.62124e-30	26.6717	31.835	22.9636	207.39	263.62	213.242
ENSMUSG00000072437.3	Nanos1	295.28	165.459	35.6383	295.28	3.05865	3.53812e-42	3.08931e-41	38.6739	30.7738	37.467	317.885	287.018	280.938
ENSMUSG00000035504.16	Reep6	1001.99	561.596	121.205	1001.99	3.05506	1.70781e-92	4.25321e-91	134.692	100.811	128.113	945.155	1052.14	1008.67
ENSMUSG00000022805.16	Maats1	85.356	47.7737	10.1914	85.356	3.05287	2.39058e-14	8.15667e-14	6.66792	10.6117	13.2947	84.146	77.9939	93.9281
ENSMUSG00000035049.3	Rrp12	2652.14	1485.84	319.542	2652.14	3.05093	3.11764e-98	8.48269e-97	280.053	335.328	343.246	2917.91	2238.43	2800.07
ENSMUSG00000062248.5	Cks2	1001.66	561.523	121.382	1001.66	3.05014	4.75385e-69	7.64043e-68	140.026	109.3	114.818	1008.05	1146.51	850.43
ENSMUSG00000028010.16	Gar1	1760.58	987.199	213.815	1760.58	3.04125	2.3535e-103	6.90659e-102	190.703	200.56	250.183	1805.31	1879.65	1596.78
ENSMUSG00000028933.11	Xrcc2	727.504	407.66	87.8159	727.504	3.04093	4.07503e-75	7.3724e-74	73.3471	101.872	88.2287	765.814	675.427	741.27
ENSMUSG00000054115.11	Skp2	1302.28	730.413	158.547	1302.28	3.04004	5.69847e-109	1.7901e-107	153.362	142.196	180.083	1367.59	1217.49	1321.76
ENSMUSG00000029246.14	Ppat	2587.07	1450.9	314.737	2587.07	3.03897	1.07584e-133	5.02374e-132	318.727	317.289	308.196	2814.22	2279.76	2667.22
ENSMUSG00000040729.7	Cep126	209.635	117.634	25.6339	209.635	3.03842	1.4987e-26	8.44821e-26	26.6717	21.2233	29.0067	244.788	170.027	214.088
ENSMUSG00000031107.6	Rbmx2	403.364	226.089	48.8146	403.364	3.03327	1.176e-49	1.23798e-48	38.6739	59.4253	48.3445	401.181	428.967	379.943
ENSMUSG00000037846.18	Rtkn2	222.564	125.075	27.5861	222.564	3.03026	8.41122e-28	4.9201e-27	36.0068	20.1622	26.5895	257.538	212.144	198.011
ENSMUSG00000042515.13	Mum1l1	704.584	395.644	86.704	704.584	3.02782	9.71135e-45	9.09419e-44	100.019	74.2816	85.8115	815.111	531.139	767.503
ENSMUSG00000032397.7	Tipin	2036.44	1143.97	251.502	2036.44	3.01884	4.93124e-110	1.5888e-108	265.383	246.191	242.931	1942.16	2325	1842.18
ENSMUSG00000022070.6	Bora	546.058	306.861	67.6638	546.058	3.00562	2.4832e-57	3.11177e-56	62.6785	77.4651	62.8479	603.471	480.443	554.26
ENSMUSG00000022748.7	Cmss1	337.411	189.696	41.9806	337.411	3.00465	1.60329e-49	1.67884e-48	41.3411	43.5078	41.0928	345.084	334.594	332.556
ENSMUSG00000094627.2	Gm10182	464.924	261.29	57.6556	464.924	2.99906	2.81685e-19	1.19468e-18	32.006	90.1991	50.7617	385.882	634.871	374.02
ENSMUSG00000026532.7	Spta1	91.8219	51.6243	11.4267	91.8219	2.99846	2.62303e-15	9.32259e-15	10.6687	12.734	10.8775	99.4453	79.5538	96.4667
ENSMUSG00000087060.7	Eldr	64.9213	36.4376	7.95382	64.9213	2.98933	1.61532e-09	4.2471e-09	2.66717	12.734	8.46029	58.6472	81.1137	55.0029
ENSMUSG00000053398.11	Phgdh	26324.5	14820.2	3315.97	26324.5	2.98868	4.54099e-148	2.64834e-146	2897.88	3321.45	3728.57	25016.9	28282.9	25673.7
ENSMUSG00000005233.16	Spc25	746.662	420.594	94.5253	746.662	2.98564	4.46887e-75	8.0638e-74	100.019	88.0768	95.4804	715.666	832.975	691.345
ENSMUSG00000026020.9	Nop58	8093.95	4561.93	1029.91	8093.95	2.97549	4.05307e-220	6.29456e-218	1064.2	940.193	1085.33	8391.65	8074.71	7815.49
ENSMUSG00000059588.13	Calcrl	145.308	81.81	18.3119	145.308	2.97389	6.2311e-16	2.28634e-15	14.6694	23.3457	16.9206	198.891	108.412	128.622
ENSMUSG00000038296.14	Galnt18	906.254	510.899	115.545	906.254	2.97312	1.40504e-67	2.19689e-66	106.687	99.7496	140.199	958.755	797.878	962.128
ENSMUSG00000027932.14	Slc27a3	190.987	107.873	24.7585	190.987	2.96459	6.37938e-20	2.77631e-19	37.3404	21.2233	15.712	154.693	226.182	192.087
ENSMUSG00000000409.14	Lck	192.24	108.568	24.8965	192.24	2.96011	6.32354e-27	3.60726e-26	32.006	23.3457	19.3378	172.542	202.784	201.395
ENSMUSG00000031562.15	Dctd	829.963	468.377	106.79	829.963	2.95826	3.15422e-93	7.98491e-92	106.687	106.117	107.567	880.558	788.519	820.813
ENSMUSG00000003038.15	Hmgn2	8912.93	5032.49	1152.05	8912.93	2.95157	3.57322e-110	1.15395e-108	1161.55	1204.42	1090.17	8356.8	10568.2	7813.8
ENSMUSG00000106714.1	Gm42546	178.942	101.119	23.2958	178.942	2.94566	3.6584e-12	1.11873e-11	21.3373	15.9175	32.6325	237.989	88.1331	210.704
ENSMUSG00000005481.18	Ddx39	3679.88	2078.53	477.187	3679.88	2.94425	1.85054e-191	2.14943e-189	440.083	518.91	472.568	3731.32	3589.28	3719.04
ENSMUSG00000020648.3	Dus4l	381.408	215.495	49.5827	381.408	2.94318	2.89998e-53	3.32092e-52	50.6762	50.936	47.1359	376.532	396.209	371.481
ENSMUSG00000040195.11	Nemp1	518.998	293.418	67.8378	518.998	2.93934	1.03095e-57	1.30135e-56	72.0135	62.6088	68.8909	549.074	457.044	550.876
ENSMUSG00000058729.13	Lin9	471.81	266.983	62.1559	471.81	2.92719	8.56832e-54	9.97736e-53	70.68	62.6088	53.179	512.526	428.187	474.718
ENSMUSG00000054889.10	Dsp	626.467	354.338	82.209	626.467	2.92123	3.90961e-48	3.9473e-47	58.6777	91.2603	96.689	667.218	542.838	669.343
ENSMUSG00000091625.8	Lsm5	778.645	440.64	102.634	778.645	2.92066	1.97042e-60	2.65709e-59	96.0181	110.361	101.523	757.314	910.969	667.651
ENSMUSG00000041840.7	Haus1	692.341	392.025	91.7087	692.341	2.9139	1.05459e-66	1.61245e-65	85.3494	95.5049	94.2718	646.819	785.399	644.804
ENSMUSG00000023345.17	Poc1a	223.741	126.895	30.0492	223.741	2.91227	2.21647e-20	9.84133e-20	45.3419	25.468	19.3378	194.641	276.878	199.703
ENSMUSG00000038742.7	Angptl6	425.929	241.257	56.5844	425.929	2.91041	4.7198e-32	3.14396e-31	42.6747	50.936	76.1426	356.983	516.32	404.483
ENSMUSG00000029752.12	Asns	19069.3	10815.2	2561.07	19069.3	2.89626	2.11738e-155	1.40704e-153	2300.43	2490.56	2892.21	18823.2	20137.3	18247.4
ENSMUSG00000089809.9	Rasgef1b	50.1845	28.4525	6.72054	50.1845	2.89546	5.64189e-09	1.43244e-08	5.33434	6.367	8.46029	57.7973	43.6766	49.0795
ENSMUSG00000022096.14	Hr	585.38	331.934	78.4869	585.38	2.89347	4.21322e-39	3.39168e-38	65.3456	89.138	80.9771	519.325	740.942	495.873
ENSMUSG00000013155.10	Enkd1	564.818	320.688	76.5577	564.818	2.88683	1.44854e-52	1.62779e-51	80.015	71.0981	78.5598	496.377	659.049	539.029
ENSMUSG00000038685.18	Rtel1	1362.41	773.569	184.727	1362.41	2.88198	3.0775e-98	8.38999e-97	194.703	196.316	163.163	1394.78	1236.98	1455.46
ENSMUSG00000050379.15	2006-09-01	756.315	429.989	103.663	756.315	2.87493	5.75807e-65	8.5212e-64	110.687	80.6486	119.653	718.216	800.998	749.732
ENSMUSG00000027635.15	Dsn1	721.497	409.962	98.4271	721.497	2.87324	6.7936e-57	8.42163e-56	89.3501	92.3214	113.61	759.864	608.353	796.273
ENSMUSG00000020089.8	Ppa1	3445.6	1957.87	470.135	3445.6	2.87133	2.00297e-152	1.27759e-150	430.748	508.299	471.359	3449.99	3660.26	3226.56
ENSMUSG00000033083.16	Tbc1d4	173.029	98.2288	23.4284	173.029	2.87008	2.45033e-22	1.17517e-21	18.6702	28.6515	22.9636	175.942	144.289	198.857
ENSMUSG00000024841.7	Eif1ad	3508.13	1994.45	480.767	3508.13	2.86468	1.86041e-171	1.53063e-169	430.748	513.604	497.948	3572.38	3540.14	3411.87
ENSMUSG00000042462.4	Dctpp1	929.008	528.484	127.961	929.008	2.86382	2.93068e-59	3.85055e-58	126.69	106.117	151.077	856.759	1074.76	855.507
ENSMUSG00000102504.1	Gm21955	125.909	71.6292	17.349	125.909	2.85514	3.09656e-16	1.15055e-15	14.6694	18.0398	19.3378	113.045	161.447	103.236
ENSMUSG00000041313.14	Slc7a1	14606	8315.18	2024.35	14606	2.85102	1.89853e-70	3.16543e-69	1923.03	1924.96	2225.06	16589.5	11041.6	16186.9
ENSMUSG00000030091.17	Nup210	640.448	364.489	88.5309	640.448	2.84739	4.77556e-44	4.39174e-43	72.0135	102.933	90.646	663.819	517.1	740.424
ENSMUSG00000079109.11	Pms2	1031.95	587.906	143.868	1031.95	2.84563	1.27548e-109	4.07153e-108	148.028	133.707	149.868	1034.4	1024.84	1036.59
ENSMUSG00000063415.12	Cyp26b1	68.2922	38.9298	9.56731	68.2922	2.84076	6.642e-09	1.67682e-08	9.33509	8.48933	10.8775	56.0973	101.392	47.3871
ENSMUSG00000027018.11	Hat1	2447.77	1395.67	343.564	2447.77	2.83243	5.55322e-115	1.92856e-113	345.398	356.552	328.743	2359.49	2752.41	2231.43
ENSMUSG00000005667.8	Mthfd2	11000.4	6273.15	1545.87	11000.4	2.83084	3.42308e-174	2.97571e-172	1420.27	1504.73	1712.6	10935.6	11511.9	10553.8
ENSMUSG00000062075.13	Lmnb2	1509.01	860.419	211.828	1509.01	2.82974	2.24668e-124	9.13341e-123	189.369	216.478	229.636	1524.83	1465.51	1536.7
ENSMUSG00000085282.8	Gm15663	112.733	64.3091	15.885	112.733	2.82872	5.45431e-16	2.00718e-15	14.6694	14.8563	18.1292	101.145	138.049	99.0053
ENSMUSG00000028044.6	Cks1b	3658.76	2088.33	517.901	3658.76	2.82106	7.0607e-109	2.20799e-107	509.429	495.565	548.71	3462.74	4211.67	3301.87
ENSMUSG00000003868.14	Ruvbl2	4769.33	2723.19	677.055	4769.33	2.81433	1.94624e-181	1.93532e-179	617.449	733.266	680.449	4627.18	4857.46	4823.33
ENSMUSG00000001021.12	S100a3	64.1888	36.7049	9.22108	64.1888	2.80831	2.56281e-09	6.64475e-09	8.0015	6.367	13.2947	45.8978	76.4341	70.2345
ENSMUSG00000020471.11	Pold2	1508.38	862.288	216.191	1508.38	2.80044	5.59552e-94	1.42172e-92	184.035	214.356	250.183	1455.98	1603.56	1465.62
ENSMUSG00000027405.16	Nop56	10225.5	5847.89	1470.27	10225.5	2.79773	1.36435e-267	3.55812e-265	1416.27	1472.9	1521.64	10140	10597	9939.45
ENSMUSG00000021614.16	Vcan	947.473	542.231	136.99	947.473	2.7898	1.69303e-39	1.37816e-38	137.359	135.829	137.782	1070.95	662.948	1108.52
ENSMUSG00000041506.15	Rrp9	1341.65	768.414	195.179	1341.65	2.78092	2.94031e-129	1.27802e-127	198.704	199.499	187.335	1319.99	1358.65	1346.3
ENSMUSG00000086965.1	Rtl10	67.338	38.465	9.59197	67.338	2.7807	4.15306e-10	1.13356e-09	6.66792	14.8563	7.25168	70.5467	56.1556	75.3117
ENSMUSG00000032415.14	Ube2cbp	63.4478	36.429	9.41018	63.4478	2.77701	9.30649e-09	2.32864e-08	9.33509	3.1835	15.712	68.8467	63.955	57.5415
ENSMUSG00000026037.14	Orc2	2870.72	1645.91	421.098	2870.72	2.76907	8.98761e-123	3.61124e-121	421.413	421.283	420.597	3212.85	2622.94	2776.38
ENSMUSG00000022346.15	Myc	4527.77	2596.22	664.669	4527.77	2.76831	6.66497e-125	2.74176e-123	636.12	621.843	736.045	4790.37	4072.84	4720.1
ENSMUSG00000010048.10	Ifrd2	1443.1	827.51	211.919	1443.1	2.76496	4.15647e-117	1.49611e-115	190.703	215.417	229.636	1475.53	1389.85	1463.92
ENSMUSG00000025154.14	Arhgap19	1339.84	768.591	197.337	1339.84	2.76089	1.06047e-105	3.2004e-104	185.368	204.805	201.838	1424.53	1238.54	1356.46
ENSMUSG00000110537.1	Gm4316	2305.43	1322.67	339.917	2305.43	2.7598	2.7298e-75	4.95812e-74	305.391	373.53	340.829	2094.3	2735.25	2086.73
ENSMUSG00000026429.9	Ube2t	255.126	146.521	37.9155	255.126	2.75546	7.96826e-32	5.28236e-31	37.3404	32.8961	43.5101	234.589	286.238	244.552
ENSMUSG00000039356.15	Exosc2	1514.87	869.518	224.165	1514.87	2.75541	3.39381e-119	1.28871e-117	214.707	228.151	229.636	1515.48	1606.68	1422.46
ENSMUSG00000041491.7	Cep78	735.332	421.982	108.632	735.332	2.75511	1.42308e-82	2.99388e-81	104.02	116.728	105.149	747.115	716.764	742.117
ENSMUSG00000029337.2	Fgf5	1020.12	585.63	151.143	1020.12	2.75427	3.66902e-90	8.74366e-89	156.029	155.991	141.408	1076.05	936.707	1047.59
ENSMUSG00000053801.18	Grwd1	1535.1	881.36	227.617	1535.1	2.74983	1.29697e-122	5.19616e-121	205.372	243.007	234.471	1581.78	1523.22	1500.31
ENSMUSG00000042724.8	Map3k9	249.531	143.511	37.4922	249.531	2.74771	2.05379e-31	1.33462e-30	48.009	31.835	32.6325	263.488	236.322	248.783
ENSMUSG00000027221.5	Chst1	50.0818	28.804	7.52628	50.0818	2.73268	7.53828e-08	1.78018e-07	5.33434	6.367	10.8775	36.5483	56.1556	57.5415
ENSMUSG00000046865.7	Fbl	4101.89	2360.04	618.187	4101.89	2.7288	9.16072e-113	3.06585e-111	566.773	665.351	622.436	3912.36	4613.34	3779.97
ENSMUSG00000040010.10	Slc7a5	19224.5	11066.7	2908.88	19224.5	2.72425	1.31909e-110	4.32049e-109	2532.48	2791.93	3402.24	19922.2	18429.2	19322.1
ENSMUSG00000061607.15	Mdc1	3078.07	1772.8	467.526	3078.07	2.72046	1.2801e-85	2.81296e-84	516.097	430.833	455.647	3415.14	2602.66	3216.4
ENSMUSG00000068740.13	Celsr2	205.407	118.372	31.3371	205.407	2.7122	2.92701e-25	1.5742e-24	34.6732	33.9573	25.3809	182.741	196.545	236.936
ENSMUSG00000030512.13	Snrpa1	2170.51	1250.94	331.378	2170.51	2.71062	3.94312e-104	1.15961e-102	310.725	335.328	348.08	2090.9	2429.51	1991.11
ENSMUSG00000032262.13	Elovl4	92.8144	53.5306	14.2468	92.8144	2.69967	1.10749e-12	3.48934e-12	10.6687	12.734	19.3378	108.795	74.8742	94.7743
ENSMUSG00000022382.14	Wnt7b	140.398	80.9246	21.4515	140.398	2.69953	2.04099e-13	6.64874e-13	12.0023	23.3457	29.0067	118.144	187.965	115.083
ENSMUSG00000027313.3	Chac1	3380.71	1950.58	520.449	3380.71	2.69903	3.31786e-59	4.34687e-58	416.078	473.28	671.989	3268.95	3541.7	3331.49
ENSMUSG00000028532.14	Cachd1	643.744	371.454	99.1654	643.744	2.69781	2.21648e-53	2.5509e-52	101.352	101.872	94.2718	700.367	542.058	688.806
ENSMUSG00000081752.3	Sms-ps	249.737	144.505	39.2723	249.737	2.68816	1.31109e-21	6.08115e-21	60.0113	27.5903	30.2153	252.438	268.299	228.474
ENSMUSG00000054342.8	Kcnn4	279.336	161.592	43.8493	279.336	2.68787	6.61823e-29	4.03338e-28	53.3434	28.6515	49.5531	261.788	289.358	286.861
ENSMUSG00000052135.8	Foxo6	1245.74	719.647	193.558	1245.74	2.68728	3.45813e-101	9.91666e-100	198.704	191.01	190.961	1156.8	1330.58	1249.84
ENSMUSG00000097709.8	2810429I04Rik	144.655	83.4414	22.2273	144.655	2.68618	1.74453e-19	7.44687e-19	17.3366	27.5903	21.755	160.642	129.47	143.854
ENSMUSG00000035842.10	Ddx11	534.053	308.506	82.9599	534.053	2.68599	1.59962e-46	1.55923e-45	72.0135	75.3428	101.523	514.226	491.362	596.57
ENSMUSG00000082163.2	Gm14276	64.159	36.9199	9.68077	64.159	2.6842	3.66406e-07	8.2483e-07	1.33358	18.0398	9.6689	63.747	58.4955	70.2345
ENSMUSG00000114133.1	BTF3L4	163.688	94.5539	25.4203	163.688	2.67849	2.60774e-15	9.27302e-15	22.6709	31.835	21.755	162.342	214.483	114.237
ENSMUSG00000030714.14	Sgf29	431.056	249.135	67.2151	431.056	2.67339	9.59569e-48	9.59708e-47	53.3434	72.1593	76.1426	426.68	448.465	418.022
ENSMUSG00000022325.14	Pop1	2537.12	1467.8	398.49	2537.12	2.67074	7.73749e-101	2.2051e-99	400.075	390.509	404.885	2772.57	2198.65	2640.14
ENSMUSG00000020381.10	Mrnip	121.27	70.1912	19.1121	121.27	2.6696	6.62794e-17	2.53912e-16	22.6709	20.1622	14.5034	107.095	135.709	121.006
ENSMUSG00000030494.13	Rhpn2	1078.88	624.704	170.533	1078.88	2.66659	1.4049e-81	2.91133e-80	185.368	148.563	177.666	1076.9	1152.75	1006.98
ENSMUSG00000006442.10	Srm	5469.81	3165.53	861.246	5469.81	2.66653	2.05636e-174	1.81039e-172	830.823	875.462	877.453	5360.7	5877.62	5171.12
ENSMUSG00000078185.3	Chml	141.239	81.776	22.3126	141.239	2.66344	1.3504e-10	3.78604e-10	26.6717	23.3457	16.9206	193.791	72.5344	157.393
ENSMUSG00000074802.11	Gas2l3	410.933	237.901	64.8682	410.933	2.66087	3.3923e-30	2.13323e-29	65.3456	70.037	59.222	475.128	304.956	452.716
ENSMUSG00000035439.13	Haus8	514.732	298.132	81.5323	514.732	2.65684	4.95565e-50	5.25284e-49	76.0143	82.771	85.8115	480.227	584.175	479.795
ENSMUSG00000026708.16	Cenpl	328.415	190.33	52.2457	328.415	2.65625	1.01414e-38	8.11195e-38	50.6762	45.6301	60.4306	327.235	352.533	305.478
ENSMUSG00000063531.7	Sema3e	1156.29	670.464	184.641	1156.29	2.64286	3.7964e-61	5.20574e-60	162.697	202.683	188.544	1261.34	968.685	1238.84
ENSMUSG00000055725.11	Paqr3	926.201	537.869	149.536	926.201	2.63452	2.34696e-65	3.48814e-64	158.697	131.585	158.328	983.403	811.917	983.283
ENSMUSG00000073434.11	Wdr90	800.054	464.433	128.811	800.054	2.63375	6.51162e-69	1.04171e-67	124.023	129.462	132.947	747.115	762.001	891.048
ENSMUSG00000004356.8	Utp20	3327.68	1934.17	540.657	3327.68	2.62231	4.62056e-50	4.90518e-49	564.106	493.442	564.422	3898.77	2449.01	3635.27
ENSMUSG00000030393.8	Zik1	245.518	142.826	40.134	245.518	2.61758	1.29724e-17	5.11861e-17	36.0068	27.5903	56.8048	289.836	180.166	266.553
ENSMUSG00000019880.10	Rspo3	1052.06	612.043	172.027	1052.06	2.61722	1.8967e-82	3.97216e-81	180.034	147.502	188.544	1089.65	1054.48	1012.05
ENSMUSG00000025364.13	Pa2g4	9377.53	5453.01	1528.5	9377.53	2.61656	2.73477e-204	3.6699e-202	1452.27	1562.04	1571.2	9828.08	9368.63	8935.86
ENSMUSG00000032478.14	Nme6	467.825	272.054	76.2832	467.825	2.61354	8.53462e-50	9.01188e-49	69.3464	78.5263	80.9771	481.927	497.601	423.946
ENSMUSG00000113786.1	AC099934.7	147.398	85.9163	24.4348	147.398	2.61222	4.50211e-16	1.66252e-15	32.006	15.9175	25.3809	151.293	171.587	119.314
ENSMUSG00000025198.16	Erlin1	4703.26	2738.4	773.543	4703.26	2.60375	3.05497e-191	3.51882e-189	782.814	796.936	740.88	4890.67	4534.57	4684.56
ENSMUSG00000025591.6	Tma16	761.997	443.505	125.012	761.997	2.60369	1.97292e-53	2.27437e-52	104.02	128.401	142.616	850.81	676.987	758.194
ENSMUSG00000108414.1	Snhg1	3817.78	2223.43	629.082	3817.78	2.6033	1.7745e-168	1.38988e-166	665.458	583.641	638.148	3755.12	3771.01	3927.21
ENSMUSG00000025420.13	Katnal2	55.3336	32.2074	9.08113	55.3336	2.60258	5.56607e-09	1.41397e-08	6.66792	8.48933	12.0861	53.5475	60.8353	51.6181
ENSMUSG00000041238.15	Rbbp8	1505.65	876.725	247.803	1505.65	2.60241	8.20209e-89	1.91826e-87	246.713	252.558	244.14	1659.12	1342.28	1515.54
ENSMUSG00000034936.2	Arl4d	569.535	331.754	93.9728	569.535	2.60228	7.61588e-22	3.57078e-21	98.6852	81.7098	101.523	441.979	828.296	438.331
ENSMUSG00000018362.14	Kpna2	5699.91	3320.04	940.182	5699.91	2.59887	1.44139e-174	1.2771e-172	866.83	969.906	983.811	5749.98	5870.6	5479.14
ENSMUSG00000029554.15	Mad1l1	2060.64	1200.1	339.559	2060.64	2.59779	1.69431e-117	6.21188e-116	297.389	367.163	354.124	2042.45	2093.36	2046.11
ENSMUSG00000111877.1	AC129016.2	86.9153	50.7231	14.5309	86.9153	2.5957	3.08404e-11	8.96856e-11	21.3373	13.7952	8.46029	75.6464	102.172	82.9275
ENSMUSG00000085795.8	Zfp703	2396.48	1396.63	396.781	2396.48	2.59438	7.67746e-151	4.78008e-149	384.072	390.509	415.763	2388.39	2483.33	2317.74
ENSMUSG00000059363.10	Fxn	408.38	238.222	68.0632	408.38	2.58761	2.22267e-33	1.53994e-32	77.3479	70.037	56.8048	380.782	489.802	354.557
ENSMUSG00000027811.9	4930579G24Rik	593.297	346.017	98.738	593.297	2.58391	1.52468e-56	1.88161e-55	98.6852	109.3	88.2287	622.171	616.152	541.567
ENSMUSG00000039396.11	Neil3	169.272	98.8441	28.4165	169.272	2.58177	1.22956e-21	5.71068e-21	33.3396	26.5292	25.3809	151.293	166.127	190.395
ENSMUSG00000044906.5	4930503L19Rik	636.792	371.844	106.896	636.792	2.5787	6.35409e-40	5.23087e-39	128.024	100.811	91.8546	701.217	518.66	690.498
ENSMUSG00000007050.17	Lsm2	821.375	479.683	137.992	821.375	2.57753	1.93484e-51	2.13264e-50	142.694	117.789	153.494	789.613	947.626	726.885
ENSMUSG00000035704.17	Alg8	1020.56	595.739	170.92	1020.56	2.57737	1.8212e-92	4.52746e-91	160.03	166.603	186.126	1015.7	1047.46	998.515
ENSMUSG00000015176.10	Nolc1	9064.8	5292.42	1520.03	9064.8	2.57591	5.25212e-202	6.72174e-200	1469.61	1521.71	1568.78	9603.7	8786.02	8804.7
ENSMUSG00000022421.18	Nptxr	878.894	513.027	147.159	878.894	2.5743	3.77613e-76	7.04368e-75	142.694	163.42	135.365	928.156	836.095	872.431
ENSMUSG00000042182.16	Bend6	178.807	104.365	29.9235	178.807	2.57279	9.92176e-19	4.12323e-18	18.6702	27.5903	43.5101	165.742	188.745	181.933
ENSMUSG00000023066.9	Rttn	416.898	243.545	70.1908	416.898	2.57219	3.41511e-28	2.02765e-27	74.6807	65.7923	70.0995	473.428	303.396	473.871
ENSMUSG00000024824.6	Rad9a	1951.36	1140.06	328.753	1951.36	2.56668	1.37028e-117	5.03724e-116	298.723	349.124	338.412	1942.16	2042.66	1869.25
ENSMUSG00000029861.17	Fam131b	203.711	119.069	34.4276	203.711	2.56195	8.92054e-28	5.21352e-27	32.006	35.0185	36.2584	209.94	198.105	203.088
ENSMUSG00000086606.1	Gm13205	75.5268	44.2381	12.9494	75.5268	2.5615	4.02895e-10	1.10077e-09	16.003	9.55049	13.2947	60.3471	95.1526	71.0807
ENSMUSG00000013584.5	Aldh1a2	4449.79	2602.61	755.437	4449.79	2.55763	2.94987e-199	3.67325e-197	745.474	779.957	740.88	4587.23	4395.74	4366.39
ENSMUSG00000027395.15	Polr1b	1771.34	1035.82	300.298	1771.34	2.55756	1.96113e-74	3.47968e-73	254.715	316.227	329.951	1907.31	1574.7	1832.02
ENSMUSG00000036678.7	Aaas	2524.07	1476.56	429.058	2524.07	2.55529	1.8942e-116	6.73048e-115	428.081	462.668	396.425	2453.83	2712.63	2405.74
ENSMUSG00000001785.13	Pwp1	1797.6	1052.3	306.996	1797.6	2.54754	3.86381e-99	1.06811e-97	269.384	311.983	339.62	1891.16	1772.02	1729.63
ENSMUSG00000112302.1	AC148324.1	69.9561	41.0707	12.1853	69.9561	2.54134	3.57965e-10	9.81511e-10	17.3366	9.55049	9.6689	67.9968	63.1751	78.6965
ENSMUSG00000078452.10	Raet1d	338.408	198.381	58.3538	338.408	2.54074	7.35591e-26	4.03466e-25	65.3456	54.1195	55.5962	317.035	427.407	270.784
ENSMUSG00000013629.16	Cad	9058.63	5309.58	1560.52	9058.63	2.53708	2.81757e-62	3.94175e-61	1588.3	1667.09	1426.16	9866.33	7055.33	10254.2
ENSMUSG00000020492.11	Ska2	932.755	546.905	161.056	932.755	2.53699	6.2307e-74	1.09988e-72	172.032	152.808	158.328	920.506	1015.48	862.277
ENSMUSG00000039145.16	Camk1d	271.518	159.19	46.8609	271.518	2.53438	3.07973e-23	1.52793e-22	50.6762	48.8136	41.0928	334.034	210.584	269.937
ENSMUSG00000005360.14	Slc1a3	220.972	129.714	38.4551	220.972	2.53009	2.78722e-21	1.27524e-20	48.009	37.1408	30.2153	211.64	265.959	185.318
ENSMUSG00000035834.11	Polr3g	188.97	110.725	32.4796	188.97	2.52957	2.10292e-21	9.6856e-21	30.6724	41.3855	25.3809	213.34	180.946	172.625
ENSMUSG00000032419.8	Tbx18	1487.13	872.546	257.963	1487.13	2.52699	9.59473e-74	1.68726e-72	257.382	257.863	258.643	1612.37	1266.62	1582.39
ENSMUSG00000025912.16	Mybl1	109.787	64.4682	19.1496	109.787	2.52098	4.47131e-11	1.28728e-10	16.003	14.8563	26.5895	126.644	74.0942	128.622
ENSMUSG00000030254.16	Rad18	917.198	538.236	159.274	917.198	2.51939	1.17552e-61	1.6297e-60	142.694	188.888	146.242	985.953	861.053	904.587
ENSMUSG00000031134.16	Rbmx	1470.53	864.518	258.502	1470.53	2.51026	3.39611e-100	9.57979e-99	273.385	248.313	253.809	1466.18	1566.12	1379.3
ENSMUSG00000004319.15	Clcn3	2151.72	1265.11	378.507	2151.72	2.50799	2.89025e-55	3.47081e-54	390.74	345.94	398.842	2373.09	1693.25	2388.82
ENSMUSG00000096916.7	Zfp850	387.911	228.256	68.5997	387.911	2.50401	2.38933e-25	1.28653e-24	69.3464	53.0583	83.3943	458.128	300.277	405.329
ENSMUSG00000024338.14	Psmb8	342.381	201.494	60.6078	342.381	2.49382	5.65009e-24	2.89243e-23	45.3419	61.5476	74.934	288.136	425.067	313.94
ENSMUSG00000043531.16	Sorcs1	121.002	71.2978	21.5935	121.002	2.49271	4.20022e-16	1.55353e-15	20.0038	16.9787	27.7981	113.045	125.57	124.391
ENSMUSG00000028333.10	Anp32b	13243.5	7803.98	2364.48	13243.5	2.48566	2.98303e-122	1.18823e-120	2296.43	2348.36	2448.65	12825.9	14865.6	12038.9
ENSMUSG00000037995.15	Igsf9	261.66	154.127	46.594	261.66	2.48021	2.39747e-26	1.3427e-25	38.6739	55.1806	45.9273	224.389	294.037	266.553
ENSMUSG00000053198.13	Prx	370.672	218.368	66.0653	370.672	2.47748	1.56975e-36	1.18369e-35	53.3434	79.5875	65.2651	364.633	396.209	351.173
ENSMUSG00000036202.15	Rif1	2619.51	1545.43	471.346	2619.51	2.47501	2.7576e-32	1.85387e-31	509.429	430.833	473.776	3115.95	1727.57	3015.01
ENSMUSG00000021226.7	Acot2	1586.56	936.058	285.556	1586.56	2.47241	6.39935e-98	1.73435e-96	264.05	292.882	299.736	1534.18	1705.73	1519.77
ENSMUSG00000055629.5	B4galnt4	136.598	80.6773	24.7565	136.598	2.4701	1.1435e-16	4.34097e-16	30.6724	25.468	18.1292	134.294	153.648	121.853
ENSMUSG00000007589.8	Tinf2	834.62	492.539	150.458	834.62	2.46893	8.7285e-69	1.39313e-67	146.694	164.481	140.199	794.712	898.49	810.659
ENSMUSG00000053604.5	Rpia	950.292	560.945	171.598	950.292	2.46492	1.33774e-51	1.47804e-50	154.696	200.56	159.537	917.957	1083.34	849.584
ENSMUSG00000027160.16	Ccdc34	687.719	406.554	125.388	687.719	2.45768	1.94652e-53	2.24581e-52	138.693	126.279	111.192	694.417	751.862	616.879
ENSMUSG00000001305.5	Rrp15	1010.92	597.754	184.59	1010.92	2.45687	1.78696e-63	2.55952e-62	194.703	164.481	194.587	1005.5	1118.43	908.818
ENSMUSG00000004880.11	Lbr	2399.04	1417.95	436.857	2399.04	2.45534	5.64805e-126	2.35853e-124	404.076	452.057	454.438	2479.33	2288.34	2429.44
ENSMUSG00000024800.7	Rpp30	917.828	542.664	167.5	917.828	2.45285	2.24608e-69	3.64382e-68	160.03	170.848	171.623	951.955	976.484	825.044
ENSMUSG00000032834.11	Pwp2	1478.5	874.345	270.189	1478.5	2.45089	3.289e-90	7.85156e-89	253.381	269.536	287.65	1574.98	1360.21	1500.31
ENSMUSG00000007646.13	Rad51c	337.214	199.578	61.9421	337.214	2.45058	1.15024e-37	8.97717e-37	72.0135	59.4253	54.3876	334.884	350.973	325.787
ENSMUSG00000103009.1	Gm4430	154.63	91.331	28.0321	154.63	2.44917	1.17652e-16	4.46385e-16	16.003	31.835	36.2584	153.843	165.347	144.7
ENSMUSG00000024493.8	Lars	11443.1	6769.95	2096.83	11443.1	2.44823	7.04152e-198	8.68999e-196	2039.05	2030.01	2221.43	11723.5	11072	11533.7
ENSMUSG00000034192.5	Lsm3	1423.69	842.298	260.902	1423.69	2.44796	2.31755e-55	2.78792e-54	246.713	256.802	279.19	1296.19	1707.29	1267.61
ENSMUSG00000061360.7	Phf5a	3132.47	1853.22	573.967	3132.47	2.44763	2.80794e-81	5.7841e-80	548.103	598.498	575.3	2903.46	3632.96	2861
ENSMUSG00000083097.3	Gm14494	236.524	140.004	43.4841	236.524	2.44739	5.97079e-21	2.69788e-20	41.3411	37.1408	51.9703	203.14	294.037	212.396
ENSMUSG00000020899.15	Pfas	1939.11	1147.29	355.459	1939.11	2.44638	1.47613e-46	1.44191e-45	332.062	377.775	356.541	2099.4	1477.21	2240.74
ENSMUSG00000024790.7	Sac3d1	747.142	442.153	137.164	747.142	2.44366	2.06259e-54	2.43667e-53	136.026	148.563	126.904	707.167	845.454	688.806
ENSMUSG00000038510.12	Rpf2	1013.63	600.116	186.605	1013.63	2.44324	8.7131e-85	1.88176e-83	189.369	178.276	192.169	1014.85	1063.06	962.975
ENSMUSG00000035351.16	Nup37	644.279	381.617	118.955	644.279	2.43712	1.59578e-54	1.89005e-53	129.358	128.401	99.1062	639.17	679.327	614.341
ENSMUSG00000022364.14	Tbc1d31	2786.01	1650.4	514.785	2786.01	2.43639	2.17677e-134	1.03039e-132	492.093	490.259	562.005	2757.27	2801.54	2799.23
ENSMUSG00000039509.8	Nup133	1853.92	1099.28	344.634	1853.92	2.42463	1.7764e-115	6.2477e-114	322.727	370.347	340.829	1838.46	1812.58	1910.72
ENSMUSG00000113204.1	CT009718.4	1257.59	745.955	234.323	1257.59	2.42396	3.56814e-18	1.44715e-17	241.379	235.579	226.011	1654.02	659.049	1459.69
ENSMUSG00000105134.1	Gm42923	169.092	100.444	31.7965	169.092	2.42106	6.06422e-10	1.63934e-09	38.6739	18.0398	38.6756	211.64	95.9325	199.703
ENSMUSG00000038005.15	Hpf1	806.678	479.004	151.33	806.678	2.41938	2.53913e-57	3.17897e-56	161.364	129.462	163.163	790.463	878.992	750.579
ENSMUSG00000097180.5	2700038G22Rik	82.1838	48.7101	15.2364	82.1838	2.41771	8.79502e-11	2.49671e-10	14.6694	20.1622	10.8775	93.4956	70.9745	82.0813
ENSMUSG00000112505.1	AC241534.3	348.524	206.752	64.9795	348.524	2.41686	4.05149e-39	3.26529e-38	56.0105	70.037	68.8909	338.284	350.193	357.096
ENSMUSG00000059791.14	Nrm	410.073	243.531	76.9885	410.073	2.41348	8.32684e-29	5.0524e-28	68.0128	71.0981	91.8546	354.433	498.381	377.405
ENSMUSG00000087299.1	Gm12953	107.243	63.7195	20.1958	107.243	2.40764	1.39782e-13	4.59796e-13	18.6702	20.1622	21.755	110.495	123.23	88.0047
ENSMUSG00000005732.14	Ranbp1	5509.3	3275.08	1040.86	5509.3	2.40457	7.10094e-89	1.66637e-87	1034.86	970.967	1116.76	5255.3	6270.71	5001.88
ENSMUSG00000042155.3	Klhl23	130.848	77.9079	24.9681	130.848	2.40203	1.05405e-15	3.82091e-15	28.0053	19.101	27.7981	131.744	147.409	113.391
ENSMUSG00000030827.5	Fgf21	958.788	570.362	181.936	958.788	2.40155	2.8533e-60	3.82154e-59	182.701	152.808	210.299	917.107	1012.36	946.897
ENSMUSG00000026278.14	Bok	316.963	188.613	60.2623	316.963	2.39972	3.57854e-37	2.7464e-36	66.6792	57.303	56.8048	318.735	318.215	313.94
ENSMUSG00000030188.12	Magohb	832.428	495.07	157.712	832.428	2.3994	1.48445e-50	1.59923e-49	153.362	160.236	159.537	909.457	892.251	695.576
ENSMUSG00000027067.16	Ssrp1	16445.6	9781.16	3116.75	16445.6	2.3992	5.21823e-209	7.59226e-207	2977.89	3249.29	3123.06	16308.2	16976.2	16052.4
ENSMUSG00000099032.2	Tcf24	52.3401	31.1343	9.92852	52.3401	2.39896	5.69682e-08	1.35527e-07	8.0015	8.48933	13.2947	52.6975	56.9356	47.3871
ENSMUSG00000031669.10	Gins3	205.386	122.227	39.0675	205.386	2.39826	4.82222e-25	2.56455e-24	38.6739	35.0185	43.5101	204.84	218.383	192.933
ENSMUSG00000016984.7	Etaa1	550.015	327.492	104.969	550.015	2.3954	1.88229e-45	1.79304e-44	121.356	94.4438	99.1062	607.721	520.22	522.105
ENSMUSG00000024798.15	Htr7	439.522	261.576	83.6299	439.522	2.39231	5.34622e-38	4.1986e-37	78.6815	82.771	89.4373	495.527	382.17	440.87
ENSMUSG00000028018.15	Gstcd	1443.63	859.373	275.115	1443.63	2.39193	1.79693e-62	2.537e-61	277.386	266.353	281.607	1614.92	1219.05	1496.93
ENSMUSG00000004642.13	Slbp	2864.8	1706.21	547.622	2864.8	2.38637	4.12398e-133	1.90006e-131	536.101	567.724	539.041	2846.52	3022.27	2725.61
ENSMUSG00000078768.2	Zfp566	193.258	114.996	36.7338	193.258	2.3856	1.58332e-18	6.53271e-18	36.0068	48.8136	25.3809	175.942	216.823	187.01
ENSMUSG00000052430.15	Bmpr1b	217.036	129.303	41.5702	217.036	2.38206	2.30435e-16	8.61296e-16	42.6747	44.569	37.467	268.587	148.968	233.551
ENSMUSG00000106190.1	Gm20768	53.2595	31.6838	10.1081	53.2595	2.38179	7.87181e-07	1.72897e-06	4.00075	10.6117	15.712	45.8978	63.955	49.9257
ENSMUSG00000037010.7	Apln	225.504	134.426	43.3483	225.504	2.38099	2.43212e-26	1.36156e-25	48.009	44.569	37.467	240.539	226.962	209.011
ENSMUSG00000030064.16	Frmd4b	5169.07	3081.65	994.221	5169.07	2.37806	1.21668e-92	3.03555e-91	948.178	997.496	1036.99	4597.43	5830.05	5079.73
ENSMUSG00000006715.11	Gmnn	776.268	463.004	149.739	776.268	2.37752	8.27232e-45	7.76239e-44	168.032	142.196	138.99	705.467	912.529	710.807
ENSMUSG00000050244.9	Heatr1	2679.14	1598.16	517.18	2679.14	2.37311	4.07839e-42	3.55656e-41	529.433	507.237	514.869	3097.25	1961.55	2978.62
ENSMUSG00000036856.4	Wnt4	1025.35	611.792	198.237	1025.35	2.37127	1.34046e-28	8.07663e-28	182.701	183.582	228.428	824.461	1366.45	885.124
ENSMUSG00000076437.10	Selenoh	900.159	537.197	174.234	900.159	2.36938	1.27163e-44	1.1836e-43	161.364	165.542	195.795	845.71	1066.96	787.811
ENSMUSG00000021418.15	Rpp40	381.905	227.782	73.6577	381.905	2.36813	4.09422e-40	3.3927e-39	62.6785	78.5263	79.7684	396.081	369.691	379.943
ENSMUSG00000026974.11	Zmynd19	1897.49	1132.79	368.082	1897.49	2.36407	5.01014e-118	1.86658e-116	352.066	388.387	363.792	1915.81	1941.27	1835.41
ENSMUSG00000026547.15	Tagln2	12205.4	7290.86	2376.3	12205.4	2.36026	5.15423e-125	2.13939e-123	2215.08	2534.06	2379.76	11907.1	13245.7	11463.5
ENSMUSG00000085156.7	Snhg15	307.183	183.338	59.4922	307.183	2.35804	1.66286e-31	1.08466e-30	48.009	70.037	60.4306	294.936	323.675	302.939
ENSMUSG00000046694.6	Fam46b	627.445	375.019	122.594	627.445	2.35792	3.55296e-57	4.43622e-56	125.357	116.728	125.696	610.271	674.648	597.417
ENSMUSG00000036992.10	Nxt1	987.007	589.902	192.796	987.007	2.35621	3.71e-60	4.95455e-59	201.371	200.56	176.457	929.856	1112.19	918.972
ENSMUSG00000107690.1	Gm44044	232.309	139.079	45.8487	232.309	2.3553	6.28461e-20	2.73766e-19	56.0105	30.7738	50.7617	199.741	253.48	243.705
ENSMUSG00000000031.15	H19	277.783	166.008	54.2322	277.783	2.35501	2.76143e-31	1.78608e-30	57.3441	59.4253	45.9273	266.887	284.678	281.784
ENSMUSG00000051329.13	Nup160	2596.26	1552.49	508.727	2596.26	2.35206	1.64427e-46	1.6005e-45	538.768	478.586	508.826	2930.66	1981.05	2877.08
ENSMUSG00000104528.1	Gm43314	52.7522	31.5589	10.3656	52.7522	2.34879	6.54068e-06	1.32871e-05	10.6687	9.55049	10.8775	44.1979	31.9775	82.0813
ENSMUSG00000020212.14	Mdm1	283.641	169.78	55.9195	283.641	2.34221	4.6413e-31	2.98799e-30	61.3449	60.4865	45.9273	294.086	278.438	278.399
ENSMUSG00000024165.8	Hn1l	2775.29	1661.89	548.494	2775.29	2.33701	8.84645e-111	2.91132e-109	524.099	601.681	519.703	2876.26	2648.67	2800.92
ENSMUSG00000031697.12	Orc6	1969.16	1179.69	390.227	1969.16	2.33546	9.123e-72	1.55102e-70	384.072	384.142	402.468	1846.96	2265.72	1794.79
ENSMUSG00000031934.14	Panx1	417.477	250.063	82.648	417.477	2.331	1.21685e-37	9.49169e-37	68.0128	88.0768	91.8546	385.032	447.685	419.715
ENSMUSG00000031730.18	Dhodh	528.803	316.956	105.11	528.803	2.33028	3.50317e-54	4.10694e-53	101.352	103.994	109.984	542.274	528.799	515.335
ENSMUSG00000046434.15	Hnrnpa1	21589.8	12943.3	4296.82	21589.8	2.32923	1.02075e-234	1.88118e-232	4438.17	4197.97	4254.32	21940.9	21757.2	21071.2
ENSMUSG00000001493.9	Meox1	198.751	119.116	39.48	198.751	2.32862	3.83571e-20	1.68791e-19	38.6739	43.5078	36.2584	209.94	223.843	162.47
ENSMUSG00000024007.14	Ppil1	1736.54	1041.32	346.089	1736.54	2.32635	7.43822e-80	1.47083e-78	345.398	362.919	329.951	1715.22	1917.09	1577.32
ENSMUSG00000025134.2	Alyref	1675.32	1005.01	334.714	1675.32	2.32533	2.10445e-81	4.34144e-80	352.066	317.289	334.786	1608.12	1852.36	1565.47
ENSMUSG00000050555.9	Hyls1	301.99	181.123	60.2561	301.99	2.32405	1.58698e-31	1.03663e-30	52.0098	56.2418	72.5168	295.786	297.937	312.247
ENSMUSG00000041718.15	Alg13	353.409	212.168	70.927	353.409	2.32322	1.5037e-31	9.83164e-31	85.3494	65.7923	61.6392	388.432	319.775	352.019
ENSMUSG00000048960.13	Prex2	151.242	90.8223	30.4029	151.242	2.32139	2.33297e-07	5.32732e-07	45.3419	26.5292	19.3378	192.091	67.8547	193.78
ENSMUSG00000079225.3	Gm9531	1871.01	1122.39	373.762	1871.01	2.32103	1.46908e-81	3.03976e-80	341.398	406.427	373.461	2043.3	1817.26	1752.48
ENSMUSG00000022742.5	Cpox	2476.89	1486.54	496.186	2476.89	2.31947	2.94481e-82	6.15781e-81	504.095	499.809	484.654	2685.87	2159.65	2585.14
ENSMUSG00000030521.11	Mphosph10	1456.03	874.001	291.971	1456.03	2.31869	1.85228e-88	4.2813e-87	308.058	297.127	270.729	1540.13	1454.59	1373.38
ENSMUSG00000031971.15	Ccsap	156.936	94.2916	31.647	156.936	2.31686	1.7799e-18	7.31326e-18	32.006	25.468	37.467	165.742	144.289	160.778
ENSMUSG00000024558.12	Mapk4	57.5287	34.5685	11.6083	57.5287	2.31332	1.24718e-06	2.70111e-06	13.3358	10.6117	10.8775	76.4964	34.3173	61.7725
ENSMUSG00000028655.11	Mfsd2a	88.602	53.1844	17.7669	88.602	2.31313	2.22724e-10	6.1755e-10	12.0023	15.9175	25.3809	79.8962	82.6736	103.236
ENSMUSG00000032186.15	Tmod2	60.578	36.3069	12.0359	60.578	2.31258	2.4525e-08	5.98489e-08	10.6687	16.9787	8.46029	62.0471	55.3757	64.3111
ENSMUSG00000062867.13	Impdh2	9684.5	5817.04	1949.59	9684.5	2.31193	5.67365e-114	1.93633e-112	1780.33	2059.72	2008.71	9424.35	10490.2	9138.95
ENSMUSG00000007805.4	Twist2	130.792	78.6477	26.5038	130.792	2.31103	2.69511e-12	8.30771e-12	24.0045	18.0398	37.467	112.195	158.328	121.853
ENSMUSG00000027968.11	Larp7	1934.08	1161.68	389.284	1934.08	2.31057	3.20152e-72	5.47667e-71	368.069	437.2	362.584	1856.31	2140.15	1805.79
ENSMUSG00000024785.6	Rcl1	1815.61	1091.15	366.691	1815.61	2.30669	1.53322e-113	5.19418e-112	354.733	376.714	368.627	1844.41	1860.94	1741.48
ENSMUSG00000060121.15	Gemin2	500.833	301.069	101.305	500.833	2.30662	2.34961e-50	2.51559e-49	105.353	101.872	96.689	478.527	517.1	506.873
ENSMUSG00000006369.14	Fbln1	1563.33	939.519	315.707	1563.33	2.30609	1.35185e-65	2.01567e-64	289.388	337.451	320.282	1431.33	1773.58	1485.08
ENSMUSG00000051457.7	Spn	67.0755	40.3945	13.7135	67.0755	2.30357	2.8281e-09	7.31417e-09	14.6694	9.55049	16.9206	72.2466	65.5149	63.4649
ENSMUSG00000046844.6	Vat1l	6773.67	4073.79	1373.9	6773.67	2.30161	6.75021e-158	4.68851e-156	1348.25	1367.84	1405.62	6743.58	7159.84	6417.57
ENSMUSG00000063445.14	Nmral1	506.089	304.52	102.952	506.089	2.30133	1.35802e-38	1.08188e-37	114.688	98.6884	95.4804	473.428	580.275	464.563
ENSMUSG00000044155.11	Lsm8	1876.5	1129.24	381.973	1876.5	2.29883	1.58155e-83	3.3631e-82	400.075	347.001	398.842	1822.31	2040.32	1766.86
ENSMUSG00000034203.8	Chchd4	1072.54	645.187	217.838	1072.54	2.29808	5.73901e-66	8.61288e-65	221.375	238.762	193.378	1045.45	1155.87	1016.29
ENSMUSG00000031490.6	Eif4ebp1	5879.85	3537.71	1195.57	5879.85	2.29791	2.76981e-96	7.32012e-95	1152.22	1206.55	1227.95	5531.54	6646.64	5461.37
ENSMUSG00000036086.16	Zranb3	405.963	244.443	82.9223	405.963	2.29767	1.37116e-36	1.0362e-35	84.0158	66.8535	97.8976	405.431	407.128	405.329
ENSMUSG00000000884.16	Gnb1l	217.791	131.136	44.4811	217.791	2.29271	1.04778e-23	5.30102e-23	44.0083	43.5078	45.9273	222.689	239.441	191.241
ENSMUSG00000024176.10	Sox8	96.213	58.0115	19.8099	96.213	2.292	2.20506e-10	6.11523e-10	22.6709	13.7952	22.9636	118.144	74.8742	95.6205
ENSMUSG00000099481.6	Xndc1	504.572	303.552	102.532	504.572	2.29018	1.60815e-40	1.33903e-39	82.6822	120.973	103.941	485.327	524.899	503.488
ENSMUSG00000019891.15	Dcbld1	183.668	110.559	37.4507	183.668	2.28974	2.61699e-18	1.06954e-17	41.3411	45.6301	25.3809	195.491	187.965	167.547
ENSMUSG00000029570.5	Lfng	639.115	385.096	131.077	639.115	2.28816	1.92899e-39	1.56654e-38	138.693	125.218	129.322	577.973	758.881	580.493
ENSMUSG00000038046.4	Mrm3	343.429	206.956	70.4837	343.429	2.28737	1.2286e-32	8.32654e-32	68.0128	63.67	79.7684	321.285	379.83	329.171
ENSMUSG00000051768.9	Xrcc1	1577.58	950.571	323.563	1577.58	2.28596	4.27868e-94	1.09114e-92	325.395	322.594	322.7	1531.63	1694.03	1507.08
ENSMUSG00000068394.4	Cep152	251.427	151.758	52.0893	251.427	2.28573	1.63782e-19	6.99729e-19	73.3471	38.202	44.7187	266.887	229.302	258.091
ENSMUSG00000029777.10	Gars	28255.2	17025.5	5795.79	28255.2	2.28531	3.22768e-117	1.16483e-115	5242.32	5786.54	6358.51	28168.5	29554.2	27042.8
ENSMUSG00000091736.3	Yy2	86.7036	52.365	18.0263	86.7036	2.28507	2.41741e-08	5.9024e-08	25.3381	10.6117	18.1292	109.645	61.6152	88.8509
ENSMUSG00000074088.6	Snrnp40	1876.09	1130.85	385.605	1876.09	2.28294	4.9552e-81	1.01318e-79	381.405	377.775	397.634	1824.86	2084.78	1718.63
ENSMUSG00000054766.13	Set	12636.1	7616.49	2596.9	12636.1	2.28284	4.00633e-167	3.05942e-165	2593.82	2514.96	2681.91	13405.6	12319.9	12182.7
ENSMUSG00000030726.16	Pold3	887.318	534.941	182.564	887.318	2.28249	1.36485e-76	2.56317e-75	182.701	174.031	190.961	878.008	894.59	889.355
ENSMUSG00000010803.13	Gabra1	76.2712	45.8511	15.431	76.2712	2.28228	3.66482e-09	9.40672e-09	8.0015	20.1622	18.1292	85.8459	70.1945	72.7731
ENSMUSG00000012483.4	Rpa3	827.242	498.748	170.254	827.242	2.28093	6.19864e-42	5.38515e-41	161.364	164.481	184.918	750.514	987.403	743.809
ENSMUSG00000034826.14	Nup54	2584.3	1558.25	532.203	2584.3	2.27932	2.29135e-119	8.7975e-118	506.762	524.216	565.631	2686.72	2580.04	2486.13
ENSMUSG00000041362.16	Shtn1	1098.33	662.847	227.364	1098.33	2.27426	1.37774e-82	2.90291e-81	240.045	219.661	222.385	1141.5	1096.59	1056.9
ENSMUSG00000025059.16	Gk	349.022	210.655	72.2885	349.022	2.27406	1.57473e-23	7.9034e-23	77.3479	65.7923	73.7254	412.23	266.739	368.097
ENSMUSG00000019866.14	Crybg1	2898.93	1749.98	601.023	2898.93	2.27059	2.34435e-115	8.22428e-114	640.12	606.987	555.962	2985.91	2770.34	2940.54
ENSMUSG00000038910.6	Plcl2	390.879	236.02	81.1614	390.879	2.26846	6.78118e-29	4.12905e-28	77.3479	74.2816	91.8546	447.929	324.455	400.252
ENSMUSG00000021377.15	Dek	4091.27	2471.2	851.13	4091.27	2.26505	1.09931e-104	3.27471e-103	838.824	838.321	876.244	4509.89	3794.4	3969.52
ENSMUSG00000026019.15	Wdr12	1412.51	853.037	293.565	1412.51	2.26459	8.3929e-97	2.22662e-95	281.386	305.616	293.693	1452.58	1363.33	1421.61
ENSMUSG00000037031.10	Tspan15	538.998	325.418	111.838	538.998	2.26429	3.07449e-43	2.75946e-42	100.019	123.095	112.401	504.026	595.094	517.874
ENSMUSG00000085355.2	3010003L21Rik	50.8005	30.8138	10.8271	50.8005	2.26224	1.426e-05	2.82502e-05	16.003	3.1835	13.2947	39.9481	60.8353	51.6181
ENSMUSG00000025474.9	Tubgcp2	2362.22	1427.31	492.409	2362.22	2.26157	4.35663e-117	1.56409e-115	490.759	511.482	474.985	2282.14	2482.55	2321.97
ENSMUSG00000001020.8	S100a4	9597.87	5800.13	2002.38	9597.87	2.26091	2.92408e-39	2.36216e-38	1896.36	2076.7	2034.1	8140.91	12585.9	8066.82
ENSMUSG00000072889.9	Nfxl1	1991.49	1203.96	416.426	1991.49	2.25986	6.07426e-86	1.34333e-84	452.085	386.264	410.928	2106.2	1839.1	2029.19
ENSMUSG00000021266.16	Wars	5065.3	3061.51	1057.72	5065.3	2.25961	1.10791e-158	7.73411e-157	1033.53	1041	1098.63	5241.7	4886.32	5067.89
ENSMUSG00000029430.13	Ran	27468.8	16618.3	5767.68	27468.8	2.25171	3.66467e-140	1.89712e-138	5610.39	5763.19	5929.45	26602.9	29909.1	25894.5
ENSMUSG00000024312.9	Wdr46	1469.56	889.054	308.549	1469.56	2.25128	5.07961e-97	1.36067e-95	292.055	302.432	331.16	1490.83	1462.39	1455.46
ENSMUSG00000020431.5	Adcy1	1402.79	848.95	295.107	1402.79	2.25005	1.30945e-57	1.65139e-56	320.06	289.698	275.564	1517.18	1201.89	1489.31
ENSMUSG00000020075.8	Ddx21	8725.37	5279.83	1834.29	8725.37	2.24992	6.7779e-58	8.57913e-57	1815.01	1832.63	1855.22	9949.63	6935.22	9291.27
ENSMUSG00000037275.14	Gemin5	2753.38	1667.36	581.329	2753.38	2.24358	4.05651e-63	5.78032e-62	582.776	584.703	576.508	3025.86	2284.44	2949.85
ENSMUSG00000020527.14	Myo19	638.218	386.688	135.157	638.218	2.23986	1.07641e-43	9.81407e-43	140.026	133.707	131.739	692.717	547.517	674.421
ENSMUSG00000030747.5	Dgat2	512.996	310.648	108.299	512.996	2.23934	1.20398e-40	1.00674e-39	93.3509	116.728	114.818	488.727	566.236	484.026
ENSMUSG00000048058.17	Ldlrad3	1731.06	1048.74	366.422	1731.06	2.23924	1.46266e-36	1.10414e-35	341.398	373.53	384.339	1951.51	1286.12	1955.57
ENSMUSG00000024097.10	Srsf7	3824.34	2317.84	811.332	3824.34	2.23622	1.11052e-144	6.13982e-143	776.146	820.281	837.569	3856.27	3923.09	3693.66
ENSMUSG00000113184.1	AC125351.1	68.0063	41.2873	14.5684	68.0063	2.23473	2.04892e-07	4.70122e-07	14.6694	8.48933	20.5464	66.2969	52.2559	85.4661
ENSMUSG00000025140.15	Pycr1	1398.76	847.708	296.661	1398.76	2.23458	5.82509e-62	8.09189e-61	265.383	323.656	300.945	1356.54	1555.2	1284.53
ENSMUSG00000043501.4	Lgals2	70.2812	42.5819	14.8826	70.2812	2.23305	4.17631e-07	9.36788e-07	14.6694	19.101	10.8775	50.9976	100.612	59.2339
ENSMUSG00000021696.9	Elovl7	85.8735	52.0899	18.3064	85.8735	2.23213	1.74378e-10	4.86037e-10	22.6709	20.1622	12.0861	82.4461	79.5538	95.6205
ENSMUSG00000030505.17	Prmt3	1707.28	1035.11	362.945	1707.28	2.23117	6.42511e-85	1.39197e-83	320.06	382.02	386.756	1756.02	1717.43	1648.4
ENSMUSG00000025271.13	Pfkfb1	58.2476	35.3667	12.4857	58.2476	2.23114	1.39785e-06	3.00905e-06	9.33509	6.367	21.755	56.9473	57.7155	60.0801
ENSMUSG00000023104.9	Rfc2	2457.08	1490.93	524.779	2457.08	2.2271	1.47325e-59	1.94492e-58	537.434	548.623	488.28	2238.79	2885.78	2246.66
ENSMUSG00000033364.13	Usp37	1448.92	879.226	309.533	1448.92	2.22647	1.13545e-43	1.03388e-42	304.057	306.677	317.865	1597.92	1141.05	1607.78
ENSMUSG00000042729.10	Wdr74	2412.44	1464.05	515.667	2412.44	2.22475	7.98972e-97	2.12373e-95	480.09	532.705	534.207	2395.19	2577.7	2264.43
ENSMUSG00000001918.17	Slc1a5	7326.19	4446.88	1567.58	7326.19	2.22442	1.53609e-148	9.07345e-147	1512.28	1550.36	1640.09	6994.32	7682.4	7301.85
ENSMUSG00000044783.16	Hjurp	4655.81	2826.45	997.083	4655.81	2.22379	3.34233e-108	1.02661e-106	1026.86	953.988	1010.4	4645.03	4284.99	5037.42
ENSMUSG00000051397.5	Tacstd2	68.2549	41.4106	14.5664	68.2549	2.22171	5.72777e-08	1.3624e-07	8.0015	12.734	22.9636	65.4469	73.3143	66.0035
ENSMUSG00000107050.1	C030017G13Rik	203.12	123.281	43.4426	203.12	2.21721	8.49252e-17	3.23996e-16	34.6732	50.936	44.7187	164.042	246.461	198.857
ENSMUSG00000016494.9	Cd34	7426.82	4513.77	1600.72	7426.82	2.21389	3.75844e-121	1.48426e-119	1553.63	1610.85	1637.67	7109.06	8109.03	7062.38
ENSMUSG00000028741.13	Mrto4	2590.15	1574.16	558.171	2590.15	2.21314	1.44906e-88	3.36055e-87	528.099	586.825	559.588	2559.23	2824.94	2386.28
ENSMUSG00000030431.8	Tmem238	128.624	78.1827	27.7413	128.624	2.2124	8.75429e-16	3.18845e-15	29.3389	29.7127	24.1723	120.694	135.709	129.468
ENSMUSG00000003526.11	Prodh	73.6382	44.7862	15.9341	73.6382	2.21236	1.04142e-08	2.59781e-08	14.6694	13.7952	19.3378	58.6472	92.0328	70.2345
ENSMUSG00000024222.16	Fkbp5	1557.16	946.609	336.062	1557.16	2.21187	1.21135e-100	3.431e-99	325.395	331.084	351.706	1597.92	1552.08	1521.47
ENSMUSG00000057406.16	Nsd2	9014.16	5480.81	1947.46	9014.16	2.21073	2.06018e-85	4.50566e-84	1992.37	1892.06	1957.95	9828.08	7767.42	9446.97
ENSMUSG00000006720.16	Zfp184	225.389	137.265	49.1402	225.389	2.2031	3.9548e-25	2.10973e-24	56.0105	46.6913	44.7187	222.689	230.082	223.397
ENSMUSG00000032892.14	Rangrf	481.784	293.187	104.59	481.784	2.20288	8.5467e-38	6.68927e-37	96.0181	102.933	114.818	458.128	541.278	445.947
ENSMUSG00000031821.11	Gins2	1633.39	994.058	354.723	1633.39	2.20005	1.11049e-36	8.41972e-36	310.725	448.873	304.57	1490.83	1862.5	1546.85
ENSMUSG00000029755.10	Dlx5	118.851	72.2954	25.7399	118.851	2.19536	3.48449e-12	1.06672e-11	20.0038	31.835	25.3809	116.444	141.949	98.1591
ENSMUSG00000000751.13	Rpa1	6772.14	4125.53	1478.91	6772.14	2.19449	1.61988e-180	1.56573e-178	1426.94	1519.59	1490.22	6741.88	6865.03	6709.51
ENSMUSG00000022340.14	Sybu	55.4125	33.6579	11.9034	55.4125	2.19198	5.13477e-07	1.14509e-06	8.0015	18.0398	9.6689	58.6472	48.3562	59.2339
ENSMUSG00000064264.14	Zfp428	481.069	293.318	105.566	481.069	2.18874	9.16776e-32	6.0572e-31	109.354	108.239	99.1062	407.131	563.896	472.179
ENSMUSG00000109865.1	Hspa14	2197.15	1339.37	481.594	2197.15	2.18848	1.42046e-88	3.29977e-87	448.084	498.748	497.948	2160.6	2368.68	2062.19
ENSMUSG00000001056.3	Nhp2	1545.54	942.271	339.005	1545.54	2.18675	5.16873e-65	7.66548e-64	312.059	362.919	342.037	1574.98	1682.33	1379.3
ENSMUSG00000045624.15	Esf1	2893.99	1764.95	635.914	2893.99	2.18609	1.95424e-71	3.2981e-70	656.123	647.311	604.306	3229	2529.34	2923.62
ENSMUSG00000047963.7	Stbd1	5225.34	3187.07	1148.79	5225.34	2.18598	4.79625e-149	2.86986e-147	1181.56	1114.22	1150.6	5466.09	5113.28	5096.66
ENSMUSG00000001510.8	Dlx3	89.0228	54.16	19.2972	89.0228	2.18396	4.60829e-10	1.25484e-09	10.6687	25.468	21.755	87.5459	88.1331	91.3895
ENSMUSG00000058799.15	Nap1l1	14722.3	8985.41	3248.52	14722.3	2.18032	1.71293e-171	1.41773e-169	3291.29	3172.89	3281.38	15374.1	14790.8	14002.1
ENSMUSG00000019831.14	Wasf1	1061.39	647.8	234.21	1061.39	2.17742	1.41719e-57	1.78563e-56	205.372	239.824	257.435	1137.25	976.484	1070.44
ENSMUSG00000036109.17	Mbnl3	1341.76	819.638	297.519	1341.76	2.17637	2.56474e-64	3.74734e-63	333.396	272.72	286.441	1415.18	1379.71	1230.37
ENSMUSG00000035283.4	Adrb1	96.8424	59.1442	21.4461	96.8424	2.1749	3.06012e-12	9.40769e-12	20.0038	20.1622	24.1723	94.3455	91.2529	104.929
ENSMUSG00000048445.6	Ccdc57	99.8176	60.9081	21.9986	99.8176	2.17399	3.47596e-12	1.06435e-11	21.3373	26.5292	18.1292	101.145	106.072	92.2357
ENSMUSG00000031388.14	Naa10	1217.7	743.67	269.644	1217.7	2.17218	6.35377e-41	5.3624e-40	217.374	291.821	299.736	1159.35	1394.53	1099.21
ENSMUSG00000042660.7	Wdr55	679.518	415.351	151.184	679.518	2.16846	1.05307e-54	1.25371e-53	157.363	155.991	140.199	654.469	720.664	663.42
ENSMUSG00000031928.15	Mre11a	1447.14	884.657	322.174	1447.14	2.16506	2.28574e-86	5.13716e-85	301.39	336.39	328.743	1506.13	1388.29	1447
ENSMUSG00000024352.11	Spata24	108.847	66.6665	24.4861	108.847	2.16132	5.06786e-10	1.37565e-09	33.3396	24.4068	15.712	98.5953	135.709	92.2357
ENSMUSG00000037621.8	Atoh8	1110.01	679.307	248.606	1110.01	2.15819	4.69879e-32	3.13147e-31	222.709	245.129	277.981	993.603	1393.75	942.666
ENSMUSG00000028261.13	Ndufaf4	706.24	432.226	158.213	706.24	2.1574	9.53761e-49	9.78684e-48	153.362	158.114	163.163	786.213	650.469	682.036
ENSMUSG00000000568.15	Hnrnpd	7919.93	4848.65	1777.37	7919.93	2.15582	9.93161e-159	6.96826e-157	1791	1775.33	1765.78	8200.41	8054.43	7504.94
ENSMUSG00000061613.12	U2af1	2998.47	1835.76	673.049	2998.47	2.15548	6.40126e-61	8.76022e-60	674.794	684.452	659.903	2806.57	3519.09	2669.76
ENSMUSG00000045455.8	Gm9797	185.153	113.27	41.3866	185.153	2.14948	3.21687e-17	1.25074e-16	33.3396	50.936	39.8842	179.342	164.567	211.55
ENSMUSG00000002274.12	Metrn	1046.35	641.301	236.252	1046.35	2.14799	1.0219e-36	7.7608e-36	237.378	226.028	245.348	946.005	1288.46	904.587
ENSMUSG00000056919.9	Cep162	1279.79	785.044	290.299	1279.79	2.1432	1.86001e-37	1.44595e-36	340.064	250.435	280.398	1438.98	1059.16	1341.23
ENSMUSG00000050335.16	Lgals3	4356.36	2671.62	986.89	4356.36	2.14109	1.56818e-75	2.86711e-74	914.839	1089.82	956.013	4133.35	4832.5	4103.22
ENSMUSG00000053553.11	3110082I17Rik	682.859	418.813	154.767	682.859	2.13989	1.77309e-56	2.18429e-55	149.361	160.236	154.702	681.668	713.645	653.266
ENSMUSG00000070720.3	Tmem200b	200.103	122.911	45.7184	200.103	2.13803	4.87595e-18	1.96259e-17	54.6769	41.3855	41.0928	188.691	234.762	176.856
ENSMUSG00000020905.11	Usp43	155.925	95.794	35.6627	155.925	2.13699	8.46e-10	2.26836e-09	41.3411	23.3457	42.3014	171.692	100.612	195.472
ENSMUSG00000031256.11	Cstf2	2147.52	1317.61	487.7	2147.52	2.13671	1.06079e-52	1.19496e-51	445.417	539.072	478.611	2363.74	1821.16	2257.66
ENSMUSG00000026281.15	Dtymk	1642.75	1008.33	373.913	1642.75	2.1351	1.70634e-43	1.54352e-42	360.068	380.959	380.713	1484.03	1999.76	1444.46
ENSMUSG00000029625.16	Cpsf4	1309.73	804.397	299.066	1309.73	2.12909	1.76583e-82	3.70932e-81	297.389	319.411	280.398	1278.34	1328.24	1322.61
ENSMUSG00000020652.17	Cenpo	332.367	204.361	76.3556	332.367	2.12748	8.99449e-28	5.25452e-27	88.0166	72.1593	68.8909	321.285	372.031	303.785
ENSMUSG00000020024.7	Cep83	786.749	483.593	180.437	786.749	2.12719	1.22382e-49	1.28636e-48	190.703	164.481	186.126	861.859	719.884	778.503
ENSMUSG00000044768.16	D1Ertd622e	303.705	186.854	70.0038	303.705	2.12324	1.96984e-29	1.2155e-28	80.015	64.7311	65.2651	314.485	308.076	288.554
ENSMUSG00000025577.7	Cbx2	848.932	522.398	195.865	848.932	2.11948	3.07514e-49	3.21274e-48	230.71	188.888	167.997	866.959	825.176	854.661
ENSMUSG00000027905.15	Ddx20	1768.09	1087.36	406.634	1768.09	2.11899	8.7308e-83	1.84522e-81	410.744	439.323	369.835	1833.36	1705.73	1765.17
ENSMUSG00000024844.14	Banf1	5424.44	3336.72	1249	5424.44	2.11823	3.55995e-60	4.75876e-59	1129.55	1298.87	1318.6	5030.06	6307.37	4935.88
ENSMUSG00000029014.14	Dnajc2	3126.49	1923.57	720.649	3126.49	2.11789	1.88012e-124	7.66579e-123	737.472	699.308	725.168	3260.45	3065.94	3053.09
ENSMUSG00000114598.1	AC129085.2	80.809	49.725	18.6409	80.809	2.11676	2.20131e-09	5.73978e-09	17.3366	18.0398	20.5464	67.9968	98.2724	76.1579
ENSMUSG00000049932.3	H2afx	2014.14	1239.51	464.877	2014.14	2.11402	1.38385e-54	1.64185e-53	441.416	507.237	445.978	1839.31	2330.46	1872.64
ENSMUSG00000002799.6	Jag2	150.033	92.3199	34.6072	150.033	2.10987	6.26133e-15	2.18988e-14	28.0053	37.1408	38.6756	126.644	166.907	156.547
ENSMUSG00000039485.8	Tspyl4	792.021	488.206	184.391	792.021	2.10757	2.00193e-38	1.59027e-37	198.704	145.38	209.09	821.061	730.803	824.198
ENSMUSG00000058006.12	Mdn1	2278.98	1404.25	529.518	2278.98	2.10591	1.19351e-07	2.78145e-07	593.445	431.895	563.214	2849.92	1228.4	2758.61
ENSMUSG00000025785.5	Exosc7	771.53	475.594	179.659	771.53	2.10445	1.9992e-41	1.7089e-40	178.7	164.481	195.795	760.714	873.532	680.344
ENSMUSG00000030079.15	Ruvbl1	3223.3	1986.2	749.096	3223.3	2.10428	1.59317e-98	4.36055e-97	716.135	792.691	738.462	3139.75	3455.91	3074.24
ENSMUSG00000038276.12	Asic3	96.3628	59.5135	22.6642	96.3628	2.10301	9.10505e-11	2.58048e-10	25.3381	14.8563	27.7981	95.1955	98.2724	95.6205
ENSMUSG00000022032.14	Scara5	337.655	208.387	79.1189	337.655	2.10257	1.17204e-20	5.25121e-20	94.6845	60.4865	82.1857	298.336	403.229	311.401
ENSMUSG00000024118.13	1600002H07Rik	393.165	242.411	91.6574	393.165	2.10066	6.76774e-35	4.88479e-34	84.0158	87.0156	103.941	394.381	410.248	374.866
ENSMUSG00000022704.15	Qtrt2	763.486	470.986	178.486	763.486	2.09901	1.03829e-38	8.29552e-38	188.035	161.297	186.126	833.811	643.45	813.197
ENSMUSG00000023883.13	Phf10	7175.6	4427.2	1678.79	7175.6	2.09591	2.6456e-138	1.30598e-136	1660.31	1623.58	1752.49	7053.82	7524.85	6948.14
ENSMUSG00000017999.16	Ddx27	2701.75	1666.99	632.232	2701.75	2.09503	5.20696e-105	1.56118e-103	624.117	635.638	636.939	2882.21	2586.28	2636.76
ENSMUSG00000042148.8	Cox10	668.336	412.634	156.932	668.336	2.09256	2.02339e-51	2.22847e-50	162.697	148.563	159.537	713.966	650.469	640.573
ENSMUSG00000073600.3	Prob1	53.1647	32.9219	12.679	53.1647	2.09023	2.4406e-06	5.14629e-06	18.6702	8.48933	10.8775	64.5969	48.3562	46.5409
ENSMUSG00000028729.15	Ebna1bp2	2514.85	1552.67	590.498	2514.85	2.08917	4.86521e-75	8.75612e-74	533.434	614.415	623.644	2487.83	2721.21	2335.51
ENSMUSG00000062038.5	Gm10108	396.892	245.196	93.4998	396.892	2.08435	1.97284e-15	7.06441e-15	81.3486	97.6273	101.523	291.536	552.197	346.942
ENSMUSG00000026192.13	Atic	4509.09	2786.11	1063.12	4509.09	2.0838	2.84796e-104	8.41123e-103	1000.19	1084.51	1104.67	4807.37	4245.21	4474.7
ENSMUSG00000086119.2	Gm2415	259.275	160.274	61.2743	259.275	2.08355	2.21646e-16	8.29342e-16	66.6792	61.5476	55.5962	210.79	337.714	229.32
ENSMUSG00000026234.12	Ncl	33018.2	20406.3	7794.52	33018.2	2.08274	7.46995e-147	4.30207e-145	7848.14	7750.76	7784.67	35403.4	32142.1	31509.1
ENSMUSG00000036432.8	Siah2	1525.7	942.818	359.936	1525.7	2.08158	8.96375e-77	1.69027e-75	324.061	371.408	384.339	1546.08	1564.56	1466.46
ENSMUSG00000030493.13	Faap24	301.339	186.202	71.0642	301.339	2.08026	6.16189e-26	3.39051e-25	57.3441	70.037	85.8115	311.935	301.837	290.246
ENSMUSG00000022849.4	Hspbap1	680.373	420.802	161.23	680.373	2.07792	3.25463e-52	3.63079e-51	170.699	165.542	147.451	657.019	710.525	673.574
ENSMUSG00000001627.12	Ifrd1	3374.64	2086.88	799.121	3374.64	2.0778	3.37929e-113	1.13923e-111	777.48	806.486	813.396	3570.68	3333.46	3219.79
ENSMUSG00000033285.15	Wdr3	2980.31	1843.46	706.602	2980.31	2.07776	1.0238e-75	1.88178e-74	733.471	634.577	751.757	3115.1	2732.13	3093.7
ENSMUSG00000028145.9	Them4	675.016	417.534	160.052	675.016	2.07686	5.3409e-54	6.23496e-53	165.364	161.297	153.494	704.617	673.088	647.342
ENSMUSG00000097493.3	9930014A18Rik	396.489	245.079	93.6686	396.489	2.07574	2.84915e-33	1.96316e-32	88.0166	107.178	85.8115	399.481	372.811	417.176
ENSMUSG00000021010.8	Npas3	87.9726	54.5297	21.0869	87.9726	2.07551	4.26169e-09	1.09043e-08	28.0053	15.9175	19.3378	107.095	76.4341	80.3889
ENSMUSG00000038916.7	Soga3	206.339	127.715	49.091	206.339	2.07519	7.52704e-20	3.26755e-19	56.0105	47.7525	43.5101	207.39	184.846	226.781
ENSMUSG00000039842.15	Mcph1	667.447	413.214	158.982	667.447	2.0737	4.4181e-35	3.2073e-34	188.035	147.502	141.408	720.766	582.615	698.96
ENSMUSG00000031922.12	Cep57	1294.52	801.056	307.588	1294.52	2.07248	4.57223e-75	8.23955e-74	293.389	306.677	322.7	1370.14	1242.44	1270.99
ENSMUSG00000057113.13	Npm1	40035.9	24781.5	9527.09	40035.9	2.07119	2.35895e-145	1.33083e-143	9373.76	9427.4	9780.09	41191.6	41588.7	37327.5
ENSMUSG00000033589.3	Reep4	1078.02	667.325	256.626	1078.02	2.06865	9.91964e-49	1.01713e-47	224.042	264.23	281.607	1015.7	1199.55	1018.82
ENSMUSG00000059834.12	Sclt1	931.01	576.441	221.872	931.01	2.06789	5.8543e-66	8.77637e-65	218.708	228.151	218.759	978.304	900.83	913.895
ENSMUSG00000030189.15	Ybx3	10596.9	6563.48	2530.06	10596.9	2.06588	3.40091e-110	1.10088e-108	2289.76	2622.14	2678.29	10865.9	10628.2	10296.6
ENSMUSG00000097908.7	4933404O12Rik	287.46	178.068	68.6757	287.46	2.06571	1.35127e-25	7.33882e-25	68.0128	67.9146	70.0995	254.138	290.917	317.325
ENSMUSG00000033068.16	Entpd6	421.435	260.988	100.542	421.435	2.06543	3.40818e-37	2.61856e-36	90.6837	99.7496	111.192	410.531	418.827	434.946
ENSMUSG00000024151.13	Msh2	1427.95	884.398	340.849	1427.95	2.06483	4.03722e-84	8.65154e-83	321.394	355.491	345.663	1445.78	1455.37	1382.69
ENSMUSG00000022972.9	1110004E09Rik	555.771	344.395	133.018	555.771	2.06331	4.37951e-48	4.40885e-47	136.026	133.707	129.322	567.773	563.896	535.644
ENSMUSG00000022656.15	Nectin3	575.506	356.59	137.673	575.506	2.06148	6.19904e-34	4.37159e-33	134.692	145.38	132.947	653.619	489.022	583.877
ENSMUSG00000019813.16	Cep57l1	425.496	264.092	102.689	425.496	2.0595	1.06404e-29	6.60402e-29	121.356	82.771	103.941	436.879	446.125	393.483
ENSMUSG00000055884.8	Fancm	735.583	456.118	176.652	735.583	2.05926	5.83049e-27	3.32738e-26	201.371	175.092	153.494	854.21	574.035	778.503
ENSMUSG00000028540.6	Dph2	408.017	252.764	97.5115	408.017	2.05875	1.65932e-31	1.08287e-30	77.3479	103.994	111.192	399.481	404.009	420.561
ENSMUSG00000022962.14	Gart	3984.15	2470.07	955.982	3984.15	2.05793	8.75449e-109	2.73148e-107	900.169	1016.6	951.178	4163.95	3853.68	3934.83
ENSMUSG00000030978.10	Rrm1	12236	7589.91	2943.87	12236	2.05493	1.78822e-139	8.98791e-138	2889.88	3147.42	2794.31	12302.3	12307.4	12098.1
ENSMUSG00000039518.7	Cdsn	693.504	430.153	166.802	693.504	2.05106	1.36895e-42	1.20597e-41	137.359	179.337	183.709	664.669	725.344	690.498
ENSMUSG00000003438.17	Timm50	1808.49	1122.89	437.282	1808.49	2.04817	4.65745e-64	6.75501e-63	410.744	421.283	479.819	1682.07	1984.17	1759.25
ENSMUSG00000071708.11	Sms	608.01	377.203	146.397	608.01	2.0475	7.51202e-32	4.98469e-31	122.69	175.092	141.408	640.87	535.818	647.342
ENSMUSG00000112255.1	AC124421.1	109.318	67.8346	26.351	109.318	2.0464	6.21484e-12	1.88009e-11	26.6717	31.835	20.5464	103.695	119.331	104.929
ENSMUSG00000086290.8	Snhg12	657.977	408.675	159.373	657.977	2.04633	8.09274e-26	4.43001e-25	142.694	143.257	192.169	596.672	800.998	576.262
ENSMUSG00000097163.2	BC051077	74.1783	46.1242	18.0702	74.1783	2.0455	3.47161e-06	7.2364e-06	28.0053	20.1622	6.04306	68.8467	83.4535	70.2345
ENSMUSG00000025358.16	Cdk2	1276.81	793.464	310.112	1276.81	2.04275	2.44565e-80	4.92049e-79	314.726	301.371	314.239	1229.89	1312.64	1287.91
ENSMUSG00000038482.11	Tfdp1	5458.66	3392.99	1327.31	5458.66	2.04038	7.29239e-125	2.99096e-123	1333.58	1276.58	1371.78	5708.33	5213.89	5453.75
ENSMUSG00000035783.8	Acta2	6019.1	3741.2	1463.31	6019.1	2.04034	1.1292e-153	7.39707e-152	1469.61	1459.1	1461.21	6193.66	5827.71	6035.94
ENSMUSG00000052105.16	Mtcl1	274.562	170.522	66.4819	274.562	2.04021	1.74066e-23	8.72348e-23	66.6792	79.5875	53.179	269.437	269.079	285.169
ENSMUSG00000049604.3	Hoxb13	87.8258	54.6039	21.3819	87.8258	2.03675	1.17076e-10	3.29645e-10	22.6709	23.3457	18.1292	85.8459	90.473	87.1585
ENSMUSG00000018697.14	Aatf	1445.48	899.009	352.536	1445.48	2.03338	1.70313e-60	2.30113e-59	334.73	390.509	332.368	1487.43	1525.56	1323.46
ENSMUSG00000003849.8	Nqo1	528.489	328.696	128.903	528.489	2.03011	1.67927e-32	1.13224e-31	104.02	140.074	142.616	577.123	521.779	486.564
ENSMUSG00000028438.16	Kif24	223.813	139.319	54.8255	223.813	2.02489	5.99848e-15	2.09901e-14	42.6747	54.1195	67.6823	269.437	178.606	223.397
ENSMUSG00000024587.9	Nars	24553.6	15293.8	6033.94	24553.6	2.02465	1.63425e-119	6.30967e-118	5619.72	6005.14	6476.96	25510.7	24017.5	24132.8
ENSMUSG00000022407.9	Adsl	3261.33	2032.17	803.012	3261.33	2.02076	4.15822e-89	9.7913e-88	761.477	859.545	788.015	3326.74	3417.69	3039.55
ENSMUSG00000075232.5	Amd1	4448.25	2773.33	1098.41	4448.25	2.01751	4.57388e-97	1.22997e-95	1066.87	1098.31	1130.05	4755.52	4100.14	4489.09
ENSMUSG00000006930.15	Hap1	761.099	474.571	188.044	761.099	2.01485	1.41182e-42	1.24294e-41	164.031	191.01	209.09	705.467	830.635	747.194
ENSMUSG00000073542.2	Cep76	641.819	400.386	158.953	641.819	2.01404	1.47394e-40	1.22802e-39	172.032	163.42	141.408	673.168	578.715	673.574
ENSMUSG00000040463.16	Mybbp1a	13473.7	8406.6	3339.54	13473.7	2.01228	1.00347e-84	2.16043e-83	3193.93	3342.67	3482.01	14298	11933.1	14189.9
ENSMUSG00000020834.17	Dhrs13	513.811	320.716	127.621	513.811	2.01222	9.91574e-27	5.62394e-26	134.692	118.851	129.322	458.128	625.511	457.794
ENSMUSG00000034349.14	Smc4	8403.08	5243.7	2084.32	8403.08	2.01169	2.94966e-64	4.2916e-63	2273.76	1988.63	1990.59	9436.25	7422.68	8350.29
ENSMUSG00000113836.1	AC124426.4	306.681	191.373	76.064	306.681	2.01162	6.96491e-10	1.87695e-09	78.6815	72.1593	77.3512	398.631	157.548	363.866
ENSMUSG00000031578.5	Mak16	2232.91	1393.67	554.423	2232.91	2.01106	3.91333e-80	7.80521e-79	592.111	536.95	534.207	2401.99	2164.33	2132.42
ENSMUSG00000036693.12	Nop14	4616.79	2881.78	1146.76	4616.79	2.00919	8.17999e-105	2.44198e-103	1134.88	1143.94	1161.48	4974.81	4365.32	4510.24
ENSMUSG00000063632.6	Sox11	1075.2	671.086	266.97	1075.2	2.0087	7.92918e-48	7.93607e-47	261.382	274.842	264.686	1143.2	927.348	1155.06
ENSMUSG00000001707.8	Eef1e1	972.613	607.306	241.998	972.613	2.00867	1.15497e-68	1.83706e-67	253.381	234.518	238.097	965.554	974.924	977.36
ENSMUSG00000090553.8	Snrpe	2179.13	1360.48	541.826	2179.13	2.00807	1.55614e-50	1.67385e-49	530.766	532.705	562.005	2008.45	2558.98	1969.95
ENSMUSG00000031527.7	Eri1	1782.11	1112.75	443.392	1782.11	2.00572	1.48813e-74	2.65406e-73	421.413	453.118	455.647	1904.76	1652.69	1788.86
ENSMUSG00000021952.16	Xpo4	1704.61	1065.22	425.832	1704.61	2.0013	1.28049e-17	5.0554e-17	476.09	425.528	375.879	2118.95	1053.7	1941.18
ENSMUSG00000002477.4	Snrpd1	2278.74	1423.91	569.079	2278.74	2.00123	3.86343e-51	4.23141e-50	545.436	580.458	581.343	2172.5	2655.69	2008.03
ENSMUSG00000026174.9	Cnot9	2835.39	1771.94	708.5	2835.39	2.00118	4.59607e-119	1.73571e-117	724.136	700.37	700.995	2905.16	2818.7	2782.3
ENSMUSG00000030031.14	Kbtbd8	60.1614	37.5883	15.0151	60.1614	1.99829	4.67526e-06	9.62632e-06	17.3366	18.0398	9.6689	68.8467	40.5568	71.0807
ENSMUSG00000058927.5	Gm10053	3698.31	2312.12	925.93	3698.31	1.99758	3.3894e-105	1.02066e-103	925.507	951.866	900.416	3856.27	3771.79	3466.88
ENSMUSG00000028282.12	Casp8ap2	1327.83	830.256	332.681	1327.83	1.99748	3.28743e-30	2.07105e-29	364.068	325.778	308.196	1562.23	1022.5	1398.77
ENSMUSG00000022814.6	Umps	2267.82	1418.35	568.874	2267.82	1.99556	2.2849e-102	6.59329e-101	590.778	571.969	543.876	2324.64	2252.46	2226.35
ENSMUSG00000030680.6	Pagr1a	150.261	93.9447	37.6281	150.261	1.99543	2.49608e-08	6.08589e-08	36.0068	38.202	38.6756	179.342	81.8936	189.549
ENSMUSG00000042359.18	Osbpl6	109.553	68.5722	27.5916	109.553	1.99533	2.93139e-12	9.01593e-12	28.0053	23.3457	31.4239	113.045	111.531	104.082
ENSMUSG00000079555.2	Haus3	1027.32	642.652	257.989	1027.32	1.99518	2.41238e-67	3.75494e-66	266.717	246.191	261.06	1065	1000.66	1016.29
ENSMUSG00000085399.7	Foxd2os	88.6353	55.4644	22.2935	88.6353	1.99386	2.04014e-10	5.66811e-10	21.3373	20.1622	25.3809	90.9457	92.0328	82.9275
ENSMUSG00000091562.3	Crybg3	70.0589	43.8572	17.6556	70.0589	1.99205	5.36183e-05	0.00010119	21.3373	15.9175	15.712	82.4461	30.4176	97.3129
ENSMUSG00000022241.5	Tars	11234.7	7029.76	2824.79	11234.7	1.9916	3.77234e-121	1.48551e-119	2685.84	2788.74	2999.78	11682.7	10777.2	11244.3
ENSMUSG00000053007.9	Creb5	199.398	124.938	50.4791	199.398	1.99119	1.68779e-14	5.78443e-14	57.3441	36.0796	58.0134	233.739	172.367	192.087
ENSMUSG00000045763.7	Basp1	2919.76	1827.45	735.143	2919.76	1.98844	8.03605e-101	2.28548e-99	716.135	789.508	699.787	2908.56	2977.03	2873.69
ENSMUSG00000038900.17	Rpl12	1327.71	831.353	334.997	1327.71	1.98793	1.19452e-54	1.41966e-53	340.064	320.472	344.455	1210.34	1486.56	1286.22
ENSMUSG00000024556.3	Me2	1856.14	1162.25	468.352	1856.14	1.98777	2.30547e-89	5.44723e-88	494.76	459.485	450.813	1869.91	1795.42	1903.1
ENSMUSG00000035310.15	Lin54	1203.93	754.331	304.734	1203.93	1.98247	5.66489e-31	3.63848e-30	329.395	305.616	279.19	1364.19	935.147	1312.45
ENSMUSG00000028683.14	Eif2b3	1068.9	669.639	270.376	1068.9	1.98211	4.70817e-50	4.99435e-49	248.047	270.597	292.484	1071.8	1166.01	968.898
ENSMUSG00000105509.1	C130013H08Rik	58.1422	36.5247	14.9071	58.1422	1.97628	3.15542e-07	7.14167e-07	17.3366	11.6728	15.712	60.3471	61.6152	52.4643
ENSMUSG00000032459.9	Mrps22	924.253	579.726	235.198	924.253	1.97088	1.36966e-50	1.47902e-49	220.041	263.169	222.385	959.605	949.186	863.969
ENSMUSG00000100967.1	Gm29666	197.53	124.004	50.4792	197.53	1.97026	5.64954e-18	2.26736e-17	52.0098	49.8748	49.5531	176.792	225.402	190.395
ENSMUSG00000074825.4	Itpripl1	250.262	156.901	63.5401	250.262	1.96937	2.73495e-22	1.30895e-21	53.3434	73.2205	64.0565	252.438	259.72	238.628
ENSMUSG00000047044.7	D030056L22Rik	1445.5	907.302	369.101	1445.5	1.96849	1.22726e-78	2.38582e-77	356.067	377.775	373.461	1461.08	1493.58	1381.84
ENSMUSG00000046111.17	Cep295	1168.75	733.9	299.048	1168.75	1.9667	5.14578e-27	2.93905e-26	320.06	300.31	276.772	1324.24	870.412	1311.61
ENSMUSG00000037020.16	Wdr62	395.045	247.92	100.796	395.045	1.96608	2.366e-24	1.22483e-23	101.352	118.851	82.1857	425.83	345.513	413.791
ENSMUSG00000039929.14	Urb1	734.487	461.4	188.313	734.487	1.96526	1.84669e-31	1.2023e-30	205.372	178.276	181.292	796.412	599.773	807.274
ENSMUSG00000019849.11	Prep	4162.33	2614.58	1066.82	4162.33	1.9644	2.07747e-99	5.78927e-98	1080.2	1032.51	1087.75	4360.29	3866.94	4259.77
ENSMUSG00000015652.9	Steap1	4706.96	2956.8	1206.64	4706.96	1.96349	1.82736e-57	2.29616e-56	1145.55	1250.05	1224.32	4425.74	5455.68	4239.46
ENSMUSG00000045411.16	2410002F23Rik	2220.75	1395.28	569.814	2220.75	1.96222	5.53703e-80	1.09646e-78	544.102	554.99	610.349	2226.04	2096.48	2339.74
ENSMUSG00000000561.14	Wdr77	4848.11	3045.78	1243.46	4848.11	1.96219	5.36528e-110	1.72463e-108	1166.89	1287.19	1276.3	5040.26	4686.66	4817.41
ENSMUSG00000007827.10	Ankrd26	666.418	418.865	171.312	666.418	1.96047	9.2289e-23	4.47429e-22	176.033	160.236	177.666	787.063	492.922	719.269
ENSMUSG00000038279.10	Nop2	2454.64	1542.74	630.84	2454.64	1.95888	2.79028e-88	6.41717e-87	576.108	642.005	674.406	2431.73	2463.83	2468.36
ENSMUSG00000018189.12	Uchl5	1228.34	772.112	315.886	1228.34	1.95838	6.18165e-71	1.03442e-69	296.056	311.983	339.62	1240.09	1222.16	1222.76
ENSMUSG00000082585.3	Gm15387	5127.87	3224.03	1320.18	5127.87	1.95737	3.31899e-87	7.54525e-86	1289.58	1348.74	1322.22	5353.05	5401.86	4628.71
ENSMUSG00000081254.1	Gm12112	74.1164	46.633	19.1496	74.1164	1.95666	4.15622e-06	8.59217e-06	16.003	14.8563	26.5895	63.747	105.292	53.3105
ENSMUSG00000018379.17	Srsf1	9926.54	6242.29	2558.04	9926.54	1.95639	1.87406e-61	2.58258e-60	2633.83	2450.23	2590.06	11266.2	8573.09	9940.3
ENSMUSG00000043439.5	Epop	401.141	252.238	103.336	401.141	1.95587	6.37689e-30	3.98289e-29	104.02	109.3	96.689	385.882	446.905	370.635
ENSMUSG00000026456.18	Cyb5r1	7406.66	4658.02	1909.39	7406.66	1.95553	5.57273e-76	1.03252e-74	1769.67	1894.18	2064.31	7205.11	8109.03	6905.83
ENSMUSG00000026098.13	Pms1	283.637	178.461	73.2856	283.637	1.95534	1.57653e-26	8.87607e-26	80.015	72.1593	67.6823	279.637	287.798	283.477
ENSMUSG00000024713.15	Pcsk5	308.512	194.03	79.5479	308.512	1.9551	1.04244e-13	3.45117e-13	70.68	78.5263	89.4373	243.938	423.507	258.091
ENSMUSG00000025507.13	Pidd1	228.526	143.67	58.8134	228.526	1.95471	2.33224e-17	9.12948e-17	58.6777	65.7923	51.9703	197.191	217.603	270.784
ENSMUSG00000020895.14	Tmem107	250.385	157.512	64.6395	250.385	1.95429	3.01292e-17	1.17342e-16	69.3464	68.9758	55.5962	232.889	304.176	214.088
ENSMUSG00000020547.5	Bzw2	2979.02	1873.72	768.417	2979.02	1.95422	2.43361e-108	7.49161e-107	740.139	783.141	781.972	2945.96	3087.78	2903.31
ENSMUSG00000065999.13	Zfp985	144.938	91.201	37.4635	144.938	1.95346	2.64473e-11	7.72028e-11	37.3404	33.9573	41.0928	187.841	120.891	126.084
ENSMUSG00000028885.8	Smpdl3b	838.736	527.447	216.157	838.736	1.95238	2.65969e-41	2.26508e-40	176.033	227.09	245.348	819.361	854.034	842.814
ENSMUSG00000001285.12	Myg1	2062.45	1297.71	532.97	2062.45	1.95077	2.10225e-39	1.70424e-38	452.085	575.152	571.674	1859.71	2398.31	1929.33
ENSMUSG00000032231.14	Anxa2	29530.5	18588.9	7647.28	29530.5	1.94914	8.00156e-59	1.03848e-57	7325.38	7898.26	7718.2	27054.2	34653.5	26883.7
ENSMUSG00000003848.14	Nob1	1409.35	887.085	364.816	1409.35	1.949	6.39152e-65	9.44852e-64	338.73	362.919	392.799	1401.58	1492.02	1334.46
ENSMUSG00000025980.14	Hspd1	22090.3	13907	5723.74	22090.3	1.94828	1.10383e-155	7.37057e-154	5589.05	5792.91	5789.25	23018.6	21867.9	21384.3
ENSMUSG00000060860.8	Ube2s	7527.24	4739.91	1952.58	7527.24	1.94668	6.47469e-57	8.03349e-56	1885.69	1970.59	2001.46	6934.82	8817.21	6829.67
ENSMUSG00000004929.12	Thop1	1990.24	1253.87	517.504	1990.24	1.94177	1.27226e-85	2.80018e-84	485.425	540.134	526.955	1937.06	2063.72	1969.95
ENSMUSG00000036882.7	Arhgap33	337.207	212.6	87.9939	337.207	1.94131	3.6116e-19	1.52519e-18	96.0181	78.5263	89.4373	332.334	271.419	407.868
ENSMUSG00000007029.16	Vars	10751.3	6775.9	2800.51	10751.3	1.94021	7.46526e-88	1.71119e-86	2492.47	2956.41	2952.64	10535.3	10657.1	11061.5
ENSMUSG00000034520.14	Gjc1	674.766	425.152	175.537	674.766	1.94018	1.99946e-45	1.90334e-44	165.364	183.582	177.666	723.316	662.948	638.034
ENSMUSG00000020467.15	Efemp1	4185.78	2638.31	1090.84	4185.78	1.93957	1.45406e-43	1.31963e-42	1029.53	1184.26	1058.74	3858.82	5004.87	3693.66
ENSMUSG00000021692.9	Dimt1	854.32	538.542	222.764	854.32	1.9395	2.27341e-58	2.92308e-57	228.043	223.906	216.342	889.908	835.315	837.737
ENSMUSG00000025007.13	Aldh18a1	15692	9897.02	4102.05	15692	1.93549	1.17772e-131	5.31976e-130	3902.07	4057.9	4346.17	15980.1	15361.7	15734.2
ENSMUSG00000002221.11	Paxip1	1803.44	1137.56	471.676	1803.44	1.93538	3.6413e-59	4.7661e-58	496.093	466.913	452.021	1863.96	1604.34	1942.03
ENSMUSG00000045140.8	Pigw	245.704	155.105	64.5068	245.704	1.93431	6.37389e-18	2.54993e-17	72.0135	56.2418	65.2651	276.237	202.784	258.091
ENSMUSG00000024999.7	Noc3l	1792.59	1131.03	469.478	1792.59	1.934	1.78237e-56	2.19376e-55	497.427	445.69	465.316	1960.01	1594.2	1823.56
ENSMUSG00000039158.11	Akna	675.483	426.384	177.285	675.483	1.93259	1.89338e-39	1.53853e-38	186.702	160.236	184.918	719.916	607.573	698.96
ENSMUSG00000032477.13	Cdc25a	1107.2	698.753	290.303	1107.2	1.93245	6.56421e-48	6.58422e-47	314.726	285.454	270.729	1175.49	984.283	1161.83
ENSMUSG00000071856.10	Mcc	1566.42	988.514	410.604	1566.42	1.93195	2.56447e-57	3.20779e-56	421.413	404.304	406.094	1692.27	1389.07	1617.93
ENSMUSG00000040945.13	Rcc2	14326.1	9040.69	3755.3	14326.1	1.9314	1.32237e-139	6.69515e-138	3551.33	3792.61	3921.95	14489.3	14243.3	14245.8
ENSMUSG00000028893.8	Sesn2	3347.25	2112.83	878.406	3347.25	1.92919	8.97875e-95	2.32841e-93	810.819	882.89	941.509	3393.89	3315.52	3332.33
ENSMUSG00000074863.5	Platr25	279.574	176.709	73.8434	279.574	1.92495	6.91172e-24	3.52393e-23	78.6815	67.9146	74.934	292.386	292.477	253.86
ENSMUSG00000021079.16	Timm9	651.744	411.677	171.609	651.744	1.92467	4.28898e-45	4.06043e-44	172.032	177.215	165.58	645.119	694.926	615.187
ENSMUSG00000059552.13	Trp53	4822.11	3046.08	1270.05	4822.11	1.92422	2.73977e-110	8.91036e-109	1198.89	1291.44	1319.81	4773.37	5003.31	4689.64
ENSMUSG00000097772.7	5430416N02Rik	578.094	365.289	152.483	578.094	1.92257	1.76641e-39	1.4362e-38	141.36	143.257	172.832	591.572	553.757	588.955
ENSMUSG00000031432.3	Prps1	1281.34	809.703	338.071	1281.34	1.92137	2.20344e-66	3.33215e-65	328.062	341.695	344.455	1365.89	1219.83	1258.3
ENSMUSG00000095567.7	Noc2l	5006.57	3164.19	1321.81	5006.57	1.92077	1.49995e-132	6.86499e-131	1297.58	1362.54	1305.3	5117.61	4941.7	4960.42
ENSMUSG00000039298.16	Cdk5rap2	1700.51	1074.65	448.797	1700.51	1.92009	4.8503e-49	5.02932e-48	416.078	480.708	449.604	1928.56	1537.26	1635.7
ENSMUSG00000063316.13	Rpl27	1402.48	886.795	371.112	1402.48	1.92007	6.25855e-64	9.06767e-63	381.405	342.757	389.173	1343.79	1492.8	1370.84
ENSMUSG00000046711.15	Hmga1	4360.97	2757.07	1153.17	4360.97	1.9184	3.85304e-74	6.81905e-73	1101.54	1226.71	1131.26	4069.61	4795.85	4217.46
ENSMUSG00000026999.14	Nup35	999.264	631.582	263.9	999.264	1.91777	9.52813e-56	1.15829e-54	248.047	288.637	255.017	1038.65	1003.78	955.359
ENSMUSG00000035234.18	Abraxas1	700.6	442.985	185.369	700.6	1.91691	3.7741e-41	3.20231e-40	162.697	178.276	215.133	688.467	705.065	708.269
ENSMUSG00000030929.17	Eri2	425.287	269.204	113.121	425.287	1.91228	2.96651e-28	1.76433e-27	125.357	112.484	101.523	447.929	374.371	453.563
ENSMUSG00000024078.6	Ttc27	896.958	567.66	238.362	896.958	1.91057	3.26954e-53	3.72868e-52	225.376	241.946	247.766	945.155	906.29	839.429
ENSMUSG00000025408.15	Ddit3	3952.07	2503.01	1053.95	3952.07	1.9066	4.25238e-43	3.79692e-42	1001.52	1083.45	1076.87	3704.97	4733.45	3417.8
ENSMUSG00000028882.13	Ppp1r8	2624.7	1662.87	701.05	2624.7	1.90551	2.38197e-77	4.52869e-76	700.132	653.678	749.34	2550.73	2789.84	2533.52
ENSMUSG00000058392.12	Rrp1b	1641.97	1040.2	438.44	1641.97	1.90393	1.24285e-40	1.03861e-39	398.742	440.384	476.193	1834.21	1388.29	1703.4
ENSMUSG00000087179.8	Gm14230	61.708	39.0103	16.3125	61.708	1.90284	3.09136e-06	6.47015e-06	12.0023	21.2233	15.712	74.7965	46.0164	64.3111
ENSMUSG00000092118.1	Fancf	126.889	80.5734	34.2575	126.889	1.90071	1.87424e-12	5.8412e-12	41.3411	27.5903	33.8412	133.444	127.91	119.314
ENSMUSG00000018446.8	C1qbp	5226.07	3312.48	1398.89	5226.07	1.90071	6.43002e-76	1.18818e-74	1270.91	1463.35	1462.42	5318.2	5518.07	4841.95
ENSMUSG00000029754.13	Dlx6	102.939	65.3259	27.7124	102.939	1.90011	3.96905e-08	9.53924e-08	24.0045	18.0398	41.0928	87.5459	114.651	106.621
ENSMUSG00000051396.15	Gm45902	267.669	169.616	71.5621	267.669	1.89987	2.15775e-21	9.92825e-21	66.6792	74.2816	73.7254	277.087	233.982	291.939
ENSMUSG00000021203.15	Otub2	1202.29	762.447	322.607	1202.29	1.8994	1.30885e-62	1.85739e-61	329.395	302.432	335.994	1230.74	1135.59	1240.53
ENSMUSG00000057098.14	Ebf1	94.7939	60.1214	25.449	94.7939	1.89849	2.18928e-07	5.00997e-07	33.3396	29.7127	13.2947	115.595	85.0134	83.7737
ENSMUSG00000052726.15	Kcnt2	263.216	167.032	70.8479	263.216	1.89785	4.52689e-16	1.67123e-15	90.6837	71.0981	50.7617	272.837	231.642	285.169
ENSMUSG00000079003.2	Samd1	1204.22	763.73	323.235	1204.22	1.89611	4.45731e-46	4.31134e-45	301.39	339.573	328.743	1104.95	1359.43	1148.29
ENSMUSG00000052533.14	Nup188	5471.26	3470.31	1469.35	5471.26	1.89597	3.22627e-51	3.53917e-50	1337.58	1587.5	1482.97	5863.87	4677.3	5872.62
ENSMUSG00000048126.16	Col6a3	2071.85	1314.39	556.921	2071.85	1.89494	1.28761e-19	5.5323e-19	577.442	612.293	481.028	2234.54	1408.57	2572.45
ENSMUSG00000106290.1	Gm43429	56.8802	36.03	15.1797	56.8802	1.89301	9.08318e-06	1.82748e-05	16.003	22.2845	7.25168	56.0973	56.1556	58.3877
ENSMUSG00000053289.8	Ddx10	1372.87	871.251	369.632	1372.87	1.89197	5.95705e-49	6.15844e-48	378.738	398.998	331.16	1511.23	1272.08	1335.3
ENSMUSG00000022048.8	Dpysl2	581.679	369.172	156.664	581.679	1.89165	1.77066e-30	1.12731e-29	161.364	170.848	137.782	528.675	662.948	553.414
ENSMUSG00000015748.13	Prpf3	1924.98	1221.88	518.782	1924.98	1.89144	8.18454e-92	2.01652e-90	518.764	526.338	511.243	1911.56	1976.37	1887.02
ENSMUSG00000114458.1	AC129085.1	59.1066	37.4136	15.7205	59.1066	1.89142	3.01674e-05	5.81472e-05	10.6687	24.4068	12.0861	42.498	76.4341	58.3877
ENSMUSG00000001053.15	N4bp3	176.418	112.039	47.6591	176.418	1.88974	6.73669e-15	2.35138e-14	52.0098	49.8748	41.0928	154.693	202.784	171.778
ENSMUSG00000029610.13	Aimp2	1151.54	731.126	310.71	1151.54	1.88788	2.56723e-43	2.30867e-42	292.055	342.757	297.319	1067.55	1295.48	1091.6
ENSMUSG00000036902.11	Neto2	642.687	408.492	174.297	642.687	1.88573	1.11393e-20	4.99244e-20	202.705	148.563	171.623	702.067	489.802	736.193
ENSMUSG00000031438.11	Rnf128	363.318	231.049	98.7793	363.318	1.88526	2.71613e-24	1.40345e-23	110.687	81.7098	103.941	372.282	327.575	390.098
ENSMUSG00000024376.6	Epb41l4a	2846.64	1809.47	772.294	2846.64	1.88345	2.45796e-80	4.93806e-79	814.82	723.715	778.347	2817.62	3014.47	2707.84
ENSMUSG00000026960.6	Arl6ip6	861.866	547.829	233.793	861.866	1.88285	5.17196e-43	4.61503e-42	236.044	226.028	239.305	967.254	811.917	806.428
ENSMUSG00000027478.15	Dnmt3b	86.7448	55.1726	23.6004	86.7448	1.88063	7.40501e-07	1.63059e-06	21.3373	18.0398	31.4239	92.6456	59.2754	108.313
ENSMUSG00000028609.6	Magoh	1832.44	1165.06	497.684	1832.44	1.87984	9.43316e-49	9.69406e-48	478.757	519.971	494.323	1773.02	2089.46	1634.86
ENSMUSG00000022554.6	Hgh1	771.791	490.64	209.489	771.791	1.87809	2.09479e-48	2.13212e-47	194.703	227.09	206.673	752.214	804.117	759.041
ENSMUSG00000020973.7	Dnaaf2	268.6	170.771	72.9428	268.6	1.87548	1.85981e-21	8.59454e-21	64.012	77.4651	77.3512	277.937	241.001	286.861
ENSMUSG00000034321.13	Exosc1	1431.6	911.106	390.612	1431.6	1.875	5.96382e-76	1.10351e-74	401.409	378.836	391.591	1451.73	1456.15	1386.92
ENSMUSG00000085101.7	Platr16	367.273	233.882	100.491	367.273	1.87233	2.8488e-15	1.01146e-14	112.021	89.138	100.315	441.979	261.28	398.56
ENSMUSG00000031381.16	Piga	527.47	335.686	143.903	527.47	1.87153	8.80015e-27	4.99941e-26	129.358	146.441	155.911	537.175	446.125	599.109
ENSMUSG00000033632.15	AW554918	266.947	169.887	72.8273	266.947	1.87147	1.37708e-22	6.64827e-22	65.3456	72.1593	80.9771	277.937	249.581	273.322
ENSMUSG00000061458.9	Nol10	1590.34	1012.62	434.896	1590.34	1.87024	2.08151e-62	2.92682e-61	422.746	428.711	453.23	1702.47	1461.61	1606.93
ENSMUSG00000036371.6	Serbp1	22428.2	14282.8	6137.49	22428.2	1.86949	7.07144e-137	3.45376e-135	5967.79	6239.66	6205.02	22789.1	23120.5	21375
ENSMUSG00000003153.10	Slc2a3	321.587	204.932	88.276	321.587	1.86899	3.50839e-23	1.7381e-22	100.019	83.8321	80.9771	360.383	306.516	297.862
ENSMUSG00000043424.10	Eif3j2	2003.54	1276.56	549.566	2003.54	1.86689	9.17508e-66	1.37101e-64	562.773	526.338	559.588	2175.9	1855.48	1979.26
ENSMUSG00000060950.12	Trmt61a	402.218	256.567	110.916	402.218	1.86505	7.88882e-25	4.16022e-24	128.024	92.3214	112.401	443.679	372.031	390.944
ENSMUSG00000057359.7	Gm17494	142.384	90.6643	38.9447	142.384	1.86456	2.57888e-13	8.35567e-13	36.0068	44.569	36.2584	130.894	158.328	137.93
ENSMUSG00000042389.13	Tsen2	479.929	305.868	131.807	479.929	1.86326	7.1131e-33	4.85758e-32	129.358	137.952	128.113	445.379	526.459	467.948
ENSMUSG00000068184.7	Ndufaf2	461.4	294.132	126.865	461.4	1.86259	4.03293e-32	2.69812e-31	129.358	131.585	119.653	453.029	503.841	427.331
ENSMUSG00000063785.12	Utp14a	977.571	623.513	269.455	977.571	1.86116	4.43565e-53	5.03776e-52	277.386	249.374	281.607	1036.1	942.947	953.666
ENSMUSG00000022111.8	Uchl3	904.319	576.871	249.423	904.319	1.86095	1.43187e-39	1.1697e-38	273.385	235.579	239.305	881.408	1011.58	819.967
ENSMUSG00000020038.10	Cry1	510.68	325.754	140.828	510.68	1.85964	3.78032e-34	2.68232e-33	152.029	141.135	129.322	518.475	470.303	543.26
ENSMUSG00000022724.15	Riox2	705.778	450.425	195.072	705.778	1.85964	3.141e-37	2.42e-36	226.709	177.215	181.292	742.865	664.508	709.961
ENSMUSG00000073792.11	Alg6	450.823	287.352	123.882	450.823	1.85821	3.219e-26	1.79335e-25	109.354	139.013	123.278	481.077	390.75	480.641
ENSMUSG00000052504.6	Epha3	103.576	66.0653	28.5545	103.576	1.857	3.3608e-06	7.01178e-06	28.0053	28.6515	29.0067	146.193	55.3757	109.16
ENSMUSG00000066148.3	Prpf4	1376.76	878.482	380.204	1376.76	1.85523	3.40605e-62	4.7506e-61	361.401	385.203	394.008	1429.63	1279.88	1420.77
ENSMUSG00000035085.5	1700020L24Rik	62.5614	39.8852	17.2091	62.5614	1.8542	5.99355e-06	1.22133e-05	13.3358	20.1622	18.1292	48.4477	84.2335	55.0029
ENSMUSG00000036672.5	Cenpt	647.434	413.476	179.518	647.434	1.85379	4.31396e-37	3.3053e-36	193.37	168.725	176.457	613.671	715.984	612.648
ENSMUSG00000033356.3	Pus7l	406.614	259.361	112.109	406.614	1.85294	2.56116e-30	1.61941e-29	97.3516	124.156	114.818	407.981	414.148	397.714
ENSMUSG00000060284.6	Sp7	335.624	214.344	93.0635	335.624	1.85215	2.17618e-11	6.37812e-11	101.352	94.4438	83.3943	271.987	483.562	251.321
ENSMUSG00000052926.16	Rnaseh2a	1307.53	834.771	362.014	1307.53	1.85187	1.47272e-49	1.5468e-48	354.733	382.02	349.289	1195.89	1451.47	1275.22
ENSMUSG00000020018.6	Snrpf	1541.83	984.693	427.552	1541.83	1.85085	1.05036e-34	7.54577e-34	437.416	431.895	413.346	1406.68	1864.06	1354.76
ENSMUSG00000085787.3	Gm13092	222.26	141.768	61.2758	222.26	1.85084	2.06162e-13	6.71276e-13	45.3419	73.2205	65.2651	203.14	269.859	193.78
ENSMUSG00000025150.10	Cbr2	54.3822	34.7516	15.1209	54.3822	1.85065	0.000100091	0.000184141	16.003	14.8563	14.5034	33.9984	83.4535	45.6947
ENSMUSG00000001349.5	Cnn1	136.96	87.384	37.8077	136.96	1.85057	1.96894e-13	6.4216e-13	32.006	40.3243	41.0928	136.844	131.03	143.008
ENSMUSG00000039774.12	Galnt12	144.365	92.2416	40.1179	144.365	1.84932	1.55471e-09	4.09475e-09	49.3426	45.6301	25.3809	127.494	177.826	127.776
ENSMUSG00000063659.11	Zbtb18	1590.9	1016.16	441.431	1590.9	1.84915	7.42974e-35	5.35143e-34	434.748	443.567	445.978	1754.32	1275.2	1743.17
ENSMUSG00000059060.15	Rad51b	89.6527	57.2319	24.8112	89.6527	1.84879	5.49303e-09	1.39619e-08	22.6709	27.5903	24.1723	79.0463	105.292	84.6199
ENSMUSG00000038352.15	Arl5c	70.6264	45.0205	19.4147	70.6264	1.84871	7.54463e-07	1.66001e-06	16.003	26.5292	15.712	56.9473	78.7739	76.1579
ENSMUSG00000027424.11	Mgme1	427.15	273.037	118.924	427.15	1.84847	9.05413e-32	5.98499e-31	122.69	107.178	126.904	425.83	446.905	408.714
ENSMUSG00000025190.13	Got1	6616.19	4226.59	1837	6616.19	1.84832	2.08556e-96	5.52234e-95	1736.33	1860.22	1914.44	6539.59	6992.94	6316.03
ENSMUSG00000041057.9	Wdr43	3718.33	2376.02	1033.71	3718.33	1.84701	4.38017e-85	9.51929e-84	1032.19	1001.74	1067.21	3887.72	3444.99	3822.28
ENSMUSG00000022177.8	Haus4	1129.93	722.165	314.403	1129.93	1.8469	7.58729e-42	6.57089e-41	346.732	317.289	279.19	1132.15	1235.42	1022.21
ENSMUSG00000019843.14	Fyn	2734.51	1747.47	760.424	2734.51	1.84486	6.8458e-73	1.18278e-71	704.132	809.67	767.469	2896.66	2595.64	2711.22
ENSMUSG00000061048.8	Cdh3	12817.8	8193.32	3568.82	12817.8	1.84419	3.89324e-68	6.13596e-67	3185.93	3866.89	3653.64	12717.9	12041.5	13694
ENSMUSG00000001120.15	Pcbp3	371.722	237.511	103.3	371.722	1.84372	1.38829e-26	7.83862e-26	94.6845	112.484	102.732	345.084	407.908	362.173
ENSMUSG00000035274.13	Tpbg	466.343	298.128	129.914	466.343	1.84325	1.42618e-28	8.58942e-28	125.357	132.646	131.739	413.93	526.459	458.64
ENSMUSG00000028902.4	Sf3a3	2606.7	1667.04	727.389	2606.7	1.84128	1.92595e-62	2.71638e-61	714.801	738.572	728.793	2559.23	2888.12	2372.74
ENSMUSG00000024436.16	Mrps18b	1513.18	968.03	422.884	1513.18	1.83991	1.69877e-71	2.87397e-70	414.745	404.304	449.604	1496.78	1555.98	1486.77
ENSMUSG00000042406.7	Atf4	25266	16162.4	7058.83	25266	1.83971	3.03178e-81	6.23589e-80	6883.96	6953.82	7338.7	24482.2	27904.7	23410.9
ENSMUSG00000025817.12	Nudt5	2196.9	1405.22	613.544	2196.9	1.83894	6.98903e-78	1.34544e-76	597.446	655.801	587.386	2208.2	2270.4	2112.11
ENSMUSG00000029036.18	Atad3a	2101.17	1344.61	588.052	2101.17	1.83695	4.85531e-81	9.94224e-80	561.439	573.03	629.687	2133.4	2061.38	2108.73
ENSMUSG00000020638.8	Cmpk2	112.304	72.0209	31.7378	112.304	1.83127	1.51754e-10	4.24347e-10	33.3396	24.4068	37.467	122.394	104.512	110.006
ENSMUSG00000038126.17	Mphosph9	703.66	450.792	197.924	703.66	1.83067	1.9524e-27	1.13102e-26	200.038	184.643	209.09	760.714	570.916	779.349
ENSMUSG00000023988.8	Bysl	1679.76	1076.19	472.618	1679.76	1.82924	1.16985e-72	2.01115e-71	478.757	487.075	452.021	1597.07	1734.59	1707.63
ENSMUSG00000090290.2	Tarbp1	544.366	348.862	153.358	544.366	1.82897	1.20503e-16	4.56826e-16	169.365	143.257	147.451	614.521	381.39	637.188
ENSMUSG00000018648.15	Dusp14	786.322	503.738	221.154	786.322	1.82743	1.56008e-47	1.5491e-46	206.706	235.579	221.176	753.064	818.936	786.965
ENSMUSG00000042854.9	Trp53rkb	92.2189	59.2357	26.2526	92.2189	1.82607	2.89492e-09	7.47721e-09	32.006	20.1622	26.5895	94.3455	95.1526	87.1585
ENSMUSG00000066551.12	Hmgb1	10385.3	6657.71	2930.1	10385.3	1.82536	2.89945e-91	7.04327e-90	2799.19	2965.96	3025.16	10372.1	11101.7	9682.21
ENSMUSG00000025269.16	Apex2	391.029	250.673	110.317	391.029	1.82495	1.17443e-28	7.09174e-28	106.687	108.239	116.027	413.93	357.212	401.945
ENSMUSG00000097467.2	Gm26737	131.25	84.05	36.8503	131.25	1.82468	2.24354e-10	6.21572e-10	24.0045	38.202	48.3445	123.244	142.729	127.776
ENSMUSG00000087143.9	A830082K12Rik	117.644	75.3579	33.0716	117.644	1.82464	1.94897e-10	5.41808e-10	32.006	38.202	29.0067	139.393	106.072	107.467
ENSMUSG00000021149.8	Gtpbp4	3298.17	2114.51	930.862	3298.17	1.82403	5.2391e-77	9.90627e-76	892.168	979.456	920.963	3523.08	3093.24	3278.18
ENSMUSG00000082082.1	Gm13230	1765.29	1131.88	498.461	1765.29	1.82355	2.12064e-24	1.10028e-23	468.088	522.094	505.2	2143.6	1312.64	1839.64
ENSMUSG00000040618.6	Pck2	8436.33	5410.84	2385.36	8436.33	1.82224	4.59109e-51	5.01249e-50	2119.07	2334.57	2702.46	7928.42	9297.66	8082.89
ENSMUSG00000029594.12	Rbm19	1602.42	1027.46	452.504	1602.42	1.82171	1.98844e-66	3.01032e-65	412.077	484.953	460.481	1628.52	1588.74	1590.01
ENSMUSG00000032221.14	Mns1	371.193	238.215	105.237	371.193	1.82156	1.34513e-29	8.32246e-29	112.021	99.7496	103.941	385.032	368.911	359.635
ENSMUSG00000086552.3	Dlx4os	158.715	101.879	45.0431	158.715	1.82115	1.62529e-12	5.08599e-12	50.6762	44.569	39.8842	136.844	189.525	149.777
ENSMUSG00000041438.8	Utp4	2609.48	1674.23	738.981	2609.48	1.82067	5.04755e-86	1.11806e-84	774.812	737.51	704.621	2710.52	2528.56	2589.37
ENSMUSG00000044934.13	Zfp367	753.044	483.034	213.023	753.044	1.82033	5.18026e-28	3.05467e-27	198.704	214.356	226.011	849.96	614.592	794.581
ENSMUSG00000051817.8	Sox12	2392.72	1534.92	677.134	2392.72	1.81959	2.64723e-71	4.45676e-70	617.449	714.165	699.787	2340.79	2504.39	2332.97
ENSMUSG00000000916.15	Nsun5	803.184	515.435	227.685	803.184	1.81952	5.8167e-45	5.48046e-44	221.375	217.539	244.14	770.064	861.833	777.657
ENSMUSG00000054733.9	Msra	119.399	76.5867	33.7748	119.399	1.81568	1.57624e-09	4.14909e-09	24.0045	35.0185	42.3014	105.395	141.949	110.852
ENSMUSG00000021595.18	Nsun2	4643.12	2981.14	1319.16	4643.12	1.81517	4.99478e-87	1.13177e-85	1269.57	1313.72	1374.19	4904.27	4348.16	4676.94
ENSMUSG00000005370.3	Msh6	3622.12	2325.84	1029.56	3622.12	1.81395	4.20479e-106	1.27174e-104	993.52	1065.41	1029.74	3667.58	3544.04	3654.73
ENSMUSG00000078503.9	Zfp990	96.7274	62.1499	27.5724	96.7274	1.81378	4.88067e-08	1.16613e-07	22.6709	20.1622	39.8842	102.845	85.7933	101.544
ENSMUSG00000027804.13	Ppid	4461.74	2865.91	1270.07	4461.74	1.81278	2.8496e-94	7.33466e-93	1298.91	1271.28	1240.04	4699.43	4208.55	4477.24
ENSMUSG00000071359.13	Tbpl1	1740.47	1118.07	495.666	1740.47	1.81259	1.54552e-55	1.87059e-54	493.426	469.035	524.538	1914.96	1639.43	1667.01
ENSMUSG00000016319.3	Slc25a5	8855.23	5689.73	2524.24	8855.23	1.81035	2.20167e-117	8.05065e-116	2497.8	2635.94	2438.98	9122.62	8850.75	8592.31
ENSMUSG00000079685.10	Ulbp1	3517.97	2261.99	1006.02	3517.97	1.80608	5.24029e-38	4.11775e-37	1030.86	998.557	988.645	3983.76	2835.86	3734.28
ENSMUSG00000008373.16	Prpf31	1795.02	1154.13	513.243	1795.02	1.80374	1.61576e-55	1.9539e-54	465.421	575.152	499.157	1745.82	1875.75	1763.48
ENSMUSG00000057948.12	Unc13d	94.1311	60.552	26.973	94.1311	1.80373	7.32771e-08	1.73164e-07	22.6709	24.4068	33.8412	73.9465	116.211	92.2357
ENSMUSG00000049553.11	Polr1a	5336.21	3432.41	1528.61	5336.21	1.80363	1.01911e-40	8.5422e-40	1536.29	1477.14	1572.41	5976.92	4332.56	5699.15
ENSMUSG00000025049.5	Taf5	596.155	383.487	170.819	596.155	1.80322	6.81952e-34	4.8067e-33	158.697	159.175	194.587	627.27	555.317	605.879
ENSMUSG00000055491.13	Pprc1	3916.56	2519.74	1122.92	3916.56	1.80222	2.79553e-46	2.71347e-45	1126.88	1122.71	1119.18	4300.8	3269.51	4179.38
ENSMUSG00000057278.8	Snrpg	2062.9	1327.45	591.995	2062.9	1.80162	1.09047e-32	7.40663e-32	596.112	563.479	616.392	1852.06	2521.54	1815.1
ENSMUSG00000029326.13	Enoph1	1052.79	677.221	301.657	1052.79	1.80045	3.2604e-54	3.82883e-53	278.719	320.472	305.779	1080.3	1008.46	1069.6
ENSMUSG00000071451.10	Psmg4	244.003	157.029	70.0564	244.003	1.79928	3.40945e-18	1.38441e-17	65.3456	71.0981	73.7254	222.689	279.998	229.32
ENSMUSG00000050022.16	Amz1	55.0365	35.3983	15.76	55.0365	1.79913	1.45568e-05	2.88069e-05	10.6687	14.8563	21.755	43.3479	60.8353	60.9263
ENSMUSG00000032092.5	Mpzl2	440.845	283.917	126.988	440.845	1.79655	5.52229e-25	2.92897e-24	132.025	122.034	126.904	492.977	375.151	454.409
ENSMUSG00000079429.9	Mroh2a	77.6178	50.0256	22.4334	77.6178	1.79582	1.96103e-07	4.50404e-07	22.6709	18.0398	26.5895	84.146	62.3951	86.3123
ENSMUSG00000032409.15	Atr	1146.64	738.475	330.306	1146.64	1.79525	1.00712e-23	5.09903e-23	326.728	325.778	338.412	1303.84	853.254	1282.84
ENSMUSG00000108521.1	Gm44639	76.2423	49.1856	22.1288	76.2423	1.79487	4.23266e-07	9.48968e-07	22.6709	15.9175	27.7981	73.0965	90.473	65.1573
ENSMUSG00000053219.15	Raet1e	577.129	371.834	166.539	577.129	1.79424	2.21519e-30	1.40451e-29	166.698	161.297	171.623	560.123	655.929	515.335
ENSMUSG00000060216.15	Arrb2	535.64	345.164	154.687	535.64	1.79349	1.42076e-27	8.26507e-27	160.03	151.747	152.285	487.877	623.172	495.873
ENSMUSG00000022723.15	Crybg3	236.86	152.64	68.4202	236.86	1.79176	1.63579e-14	5.6104e-14	68.0128	64.7311	72.5168	246.488	184.846	279.246
ENSMUSG00000021326.12	Trim27	2805.18	1808.55	811.922	2805.18	1.78955	3.77028e-86	8.41887e-85	814.82	764.04	856.906	2831.22	2835.86	2748.45
ENSMUSG00000041220.10	Elovl6	1227.66	791.715	355.774	1227.66	1.78826	6.52778e-41	5.50165e-40	376.071	331.084	360.167	1364.19	1083.34	1235.45
ENSMUSG00000031949.17	Adat1	209.181	135.046	60.9109	209.181	1.78619	4.24518e-17	1.64177e-16	66.6792	51.9971	64.0565	209.94	194.205	223.397
ENSMUSG00000047613.10	A430005L14Rik	830.715	535.63	240.546	830.715	1.78611	6.05128e-22	2.85269e-21	193.37	251.496	276.772	742.015	1003.78	746.348
ENSMUSG00000021116.10	Eif2s1	4725.04	3047.78	1370.52	4725.04	1.78601	1.76e-87	4.01431e-86	1369.59	1307.36	1434.62	4886.42	4841.08	4447.62
ENSMUSG00000109511.1	Nup62	3659.4	2360.39	1061.38	3659.4	1.78597	1.09282e-111	3.63974e-110	1068.2	1046.31	1069.62	3613.18	3728.89	3636.12
ENSMUSG00000021018.7	Polr2h	818.538	528.201	237.864	818.538	1.78512	1.73162e-23	8.68447e-23	232.044	196.316	285.233	767.514	956.986	731.116
ENSMUSG00000018166.8	Erbb3	162.8	105.06	47.3204	162.8	1.78427	2.02333e-15	7.24145e-15	49.3426	46.6913	45.9273	162.342	166.127	159.932
ENSMUSG00000021048.7	Mthfd1	4015.86	2591	1166.15	4015.86	1.78373	7.7624e-98	2.09554e-96	1173.55	1186.38	1138.51	4124	3817.8	4105.76
ENSMUSG00000112096.1	AC124453.1	100.45	64.7443	29.0387	100.45	1.78283	1.5943e-09	4.19421e-09	24.0045	32.8961	30.2153	90.9457	113.091	97.3129
ENSMUSG00000037681.13	Esyt3	51.6542	33.3384	15.0226	51.6542	1.78037	9.57635e-06	1.92222e-05	16.003	16.9787	12.0861	45.0479	60.8353	49.0795
ENSMUSG00000022471.13	Xrcc6	3173.19	2049.02	924.852	3173.19	1.77823	1.91115e-75	3.48495e-74	888.167	941.254	945.135	3017.36	3416.13	3086.09
ENSMUSG00000058355.8	Abce1	7082.81	4574.83	2066.86	7082.81	1.7768	8.81333e-39	7.05781e-38	2027.05	2042.74	2130.78	8146.01	5738.79	7363.62
ENSMUSG00000014633.15	Cmc2	400.623	258.686	116.749	400.623	1.77679	1.45509e-18	6.01804e-18	104.02	124.156	122.07	359.533	493.702	348.634
ENSMUSG00000020413.11	Hus1	563.116	363.921	164.725	563.116	1.77528	4.12217e-20	1.81166e-19	162.697	136.89	194.587	612.821	456.265	620.264
ENSMUSG00000037887.11	Dusp8	409.479	264.777	120.076	409.479	1.77327	1.54556e-30	9.86731e-30	124.023	109.3	126.904	407.981	412.588	407.868
ENSMUSG00000049124.3	Gm8186	1045.15	675.759	306.368	1045.15	1.77142	6.02362e-25	3.18998e-24	325.395	302.432	291.276	945.155	1300.94	889.355
ENSMUSG00000028883.17	Sema3a	1812.12	1171.57	531.022	1812.12	1.7707	2.42689e-22	1.16433e-21	533.434	524.216	535.415	2127.45	1301.72	2007.18
ENSMUSG00000005148.7	Klf5	418.272	270.275	122.278	418.272	1.77053	2.30782e-14	7.88013e-14	108.02	137.952	120.861	504.876	296.377	453.563
ENSMUSG00000019971.10	Cep290	642.993	415.765	188.537	642.993	1.77016	6.94253e-18	2.7726e-17	204.038	189.949	171.623	786.213	473.423	669.343
ENSMUSG00000049409.9	Prokr1	68.1591	44.1576	20.1561	68.1591	1.76877	1.09441e-06	2.3792e-06	24.0045	15.9175	20.5464	56.9473	66.2948	81.2351
ENSMUSG00000024537.4	Psmg2	981.949	635.279	288.609	981.949	1.76753	8.72538e-35	6.27483e-34	296.056	283.331	286.441	878.008	1138.71	929.127
ENSMUSG00000028089.5	Chd1l	737.269	477.15	217.03	737.269	1.76492	3.74847e-40	3.10806e-39	225.376	215.417	210.299	804.912	701.165	705.73
ENSMUSG00000002825.7	Qtrt1	433.013	280.09	127.167	433.013	1.76469	3.83989e-26	2.13238e-25	105.353	126.279	149.868	426.68	439.106	433.254
ENSMUSG00000038544.14	Inip	943.63	610.947	278.264	943.63	1.76419	4.84739e-40	4.00482e-39	285.387	247.252	302.153	1006.35	954.646	869.893
ENSMUSG00000006445.3	Epha2	7937.5	5136.97	2336.43	7937.5	1.7638	7.34241e-59	9.5472e-58	2039.05	2467.21	2503.04	7718.48	7677.72	8416.3
ENSMUSG00000057110.15	Cntrl	669.082	433.332	197.582	669.082	1.76379	4.938e-25	2.62419e-24	234.711	171.909	186.126	723.316	574.815	709.115
ENSMUSG00000055762.15	Eef1d	9364.67	6061.72	2758.77	9364.67	1.76315	1.17275e-49	1.2355e-48	2647.16	2787.68	2841.45	8773.28	10883.3	8437.45
ENSMUSG00000027324.1	Rpusd2	120.938	78.3848	35.8316	120.938	1.76305	5.93456e-09	1.50509e-08	48.009	32.8961	26.5895	134.294	99.0523	129.468
ENSMUSG00000056209.7	Npm3	2516.91	1629.7	742.496	2516.91	1.76116	1.02506e-51	1.13529e-50	750.808	767.223	709.456	2365.44	2841.32	2343.97
ENSMUSG00000023942.15	Slc29a1	1815.8	1175.46	535.114	1815.8	1.76065	1.13513e-68	1.80758e-67	492.093	564.54	548.71	1828.26	1783.72	1835.41
ENSMUSG00000030357.10	Fkbp4	6936.87	4492.23	2047.6	6936.87	1.75997	1.00272e-111	3.34772e-110	1988.37	2110.66	2043.76	6969.67	7145.8	6695.13
ENSMUSG00000032826.17	Ank2	2732.78	1769.85	806.912	2732.78	1.75992	1.09243e-24	5.72603e-24	821.488	781.018	818.231	3144.85	2002.1	3051.39
ENSMUSG00000000301.16	Pemt	110.82	71.7102	32.6004	110.82	1.75957	4.36658e-09	1.11644e-08	26.6717	36.0796	35.0498	97.7454	135.709	99.0053
ENSMUSG00000063052.9	Lrrc40	1460.1	945.769	431.443	1460.1	1.75908	1.80316e-57	2.26782e-56	442.75	429.772	421.806	1579.23	1382.83	1418.23
ENSMUSG00000035021.13	Baz1a	1454.8	942.476	430.148	1454.8	1.75857	1.7783e-24	9.2544e-24	449.418	392.631	448.395	1633.62	1104.39	1626.39
ENSMUSG00000044149.6	Nkrf	394.768	255.619	116.471	394.768	1.75736	1.48696e-25	8.06626e-25	108.02	124.156	117.235	402.881	354.092	427.331
ENSMUSG00000030752.8	Kdm8	108.001	69.8808	31.7605	108.001	1.75716	7.30393e-10	1.96487e-09	24.0045	35.0185	36.2584	107.095	116.211	100.698
ENSMUSG00000024525.6	Impa2	309.592	200.497	91.403	309.592	1.75693	1.63325e-17	6.4206e-17	96.0181	109.3	68.8909	300.036	338.494	290.246
ENSMUSG00000026694.19	Mettl13	858.507	556.181	253.855	858.507	1.75607	6.75761e-43	6.01828e-42	257.382	276.964	227.219	833.811	843.894	897.817
ENSMUSG00000001674.11	Ddx18	2603.73	1687.9	772.072	2603.73	1.75314	8.16839e-72	1.39044e-70	717.468	767.223	831.526	2676.52	2620.6	2514.06
ENSMUSG00000025869.11	Nop16	1201.28	778.642	356.006	1201.28	1.75301	3.0237e-49	3.16139e-48	341.398	380.959	345.663	1175.49	1297.82	1130.52
ENSMUSG00000025086.12	Trub1	793.323	514.502	235.681	793.323	1.75086	1.33712e-47	1.32962e-46	242.712	241.946	222.385	791.313	772.92	815.736
ENSMUSG00000004264.17	Phb2	5423.64	3518.43	1613.22	5423.64	1.74919	1.65702e-66	2.51409e-65	1570.96	1639.5	1629.21	5174.56	6024.25	5072.12
ENSMUSG00000028687.17	Mutyh	75.7098	49.2457	22.7817	75.7098	1.74914	1.39687e-06	3.0074e-06	30.6724	15.9175	21.755	61.1971	78.7739	87.1585
ENSMUSG00000021906.13	Oxnad1	1005.49	652.37	299.254	1005.49	1.7485	9.4544e-53	1.06851e-51	286.721	290.76	320.282	989.353	1040.44	986.668
ENSMUSG00000091474.2	2610021A01Rik	430.401	279.257	128.113	430.401	1.74849	1.37927e-17	5.43453e-17	129.358	122.034	132.947	500.626	326.015	464.563
ENSMUSG00000061024.8	Rrs1	2296.65	1490.14	683.631	2296.65	1.74778	2.30151e-76	4.29885e-75	657.457	679.146	714.29	2391.79	2204.11	2294.05
ENSMUSG00000035443.10	Thyn1	1320.7	857.001	393.301	1320.7	1.74717	3.32423e-30	2.09328e-29	372.07	405.365	402.468	1201.84	1594.2	1166.06
ENSMUSG00000021798.13	Ldb3	69.1521	44.8641	20.5762	69.1521	1.74556	2.42247e-06	5.1104e-06	22.6709	23.3457	15.712	78.1963	52.2559	77.0041
ENSMUSG00000028331.12	Trmo	109.937	71.2685	32.6004	109.937	1.7455	1.99e-10	5.52991e-10	26.6717	36.0796	35.0498	107.095	107.632	115.083
ENSMUSG00000033294.11	Noc4l	1829.57	1187.59	545.616	1829.57	1.74474	1.12958e-77	2.16547e-76	524.099	550.745	562.005	1859.71	1807.12	1821.87
ENSMUSG00000036916.13	Zfp280c	611.151	396.749	182.347	611.151	1.74405	1.90645e-12	5.93757e-12	170.699	179.337	197.004	716.516	379.051	737.886
ENSMUSG00000033554.17	Dph5	653.569	424.51	195.45	653.569	1.74351	8.10902e-41	6.81355e-40	201.371	186.765	198.212	657.019	680.887	622.803
ENSMUSG00000092074.1	Dynlt1a	309.093	200.726	92.3582	309.093	1.74309	9.64604e-16	3.5077e-15	102.686	101.872	72.5168	294.936	365.792	266.553
ENSMUSG00000017548.15	Suz12	2622.35	1702.82	783.295	2622.35	1.74273	2.76464e-30	1.74329e-29	757.476	812.853	779.555	3072.6	2073.08	2721.38
ENSMUSG00000025626.16	Phf6	1593.78	1035.16	476.535	1593.78	1.7418	9.65963e-25	5.07663e-24	493.426	473.28	462.899	1879.26	1209.69	1692.4
ENSMUSG00000019837.8	Gtf3c6	935.978	608.097	280.216	935.978	1.73838	6.58422e-40	5.41386e-39	256.048	289.698	294.902	874.609	1028.74	904.587
ENSMUSG00000026615.14	Eprs	18971.5	12328.7	5685.88	18971.5	1.7383	5.73636e-108	1.75805e-106	5525.04	5662.38	5870.23	19783.7	17993.2	19137.6
ENSMUSG00000030435.16	U2af2	8645.31	5617.94	2590.57	8645.31	1.73814	2.42139e-86	5.43318e-85	2423.12	2745.24	2603.35	8359.35	9062.12	8514.45
ENSMUSG00000028394.9	Pole3	1935.73	1258.1	580.461	1935.73	1.73795	1.72013e-41	1.47309e-40	592.111	583.641	565.631	1828.26	2239.99	1738.94
ENSMUSG00000016028.9	Celsr1	2064.47	1341.51	618.551	2064.47	1.73768	2.30336e-49	2.41007e-48	566.773	631.394	657.485	2077.3	1870.29	2245.81
ENSMUSG00000073775.4	Kti12	849.374	552.003	254.632	849.374	1.73693	3.76395e-49	3.92348e-48	252.047	265.292	246.557	846.56	878.212	823.352
ENSMUSG00000029191.16	Rfc1	4564.99	2967.39	1369.79	4564.99	1.73662	3.2962e-75	5.97901e-74	1402.93	1389.07	1317.39	4923.82	4279.53	4491.62
ENSMUSG00000045629.7	Sh3tc2	2787.82	1812.06	836.294	2787.82	1.73643	1.4907e-80	3.01676e-79	789.482	838.321	881.079	2710.52	2785.16	2867.77
ENSMUSG00000019988.7	Nedd1	1041.05	676.823	312.594	1041.05	1.73633	1.27125e-44	1.1836e-43	329.395	309.86	298.527	1106.65	946.066	1070.44
ENSMUSG00000040331.16	Nsmce4a	1728.5	1123.85	519.207	1728.5	1.73561	1.05405e-46	1.034e-45	520.098	509.36	528.164	1708.42	1931.91	1545.16
ENSMUSG00000027823.9	Gmps	6265.95	4074.04	1882.13	6265.95	1.73479	3.89954e-86	8.69346e-85	1823.01	1927.08	1896.31	6707.88	5952.5	6137.48
ENSMUSG00000008450.8	Nutf2	1324.59	861.386	398.183	1324.59	1.73368	3.03731e-21	1.38737e-20	365.402	408.549	420.597	1183.99	1704.95	1084.83
ENSMUSG00000035960.13	Apex1	3185.23	2071.37	957.512	3185.23	1.73354	4.11201e-54	4.81663e-53	926.841	1010.23	935.466	2947.66	3565.1	3042.93
ENSMUSG00000096221.3	1500002C15Rik	129.842	84.5113	39.1808	129.842	1.73351	2.84854e-10	7.84627e-10	36.0068	30.7738	50.7617	124.944	142.729	121.853
ENSMUSG00000010154.7	Spire2	411.067	267.346	123.626	411.067	1.73284	1.31683e-25	7.15741e-25	114.688	122.034	134.156	380.782	454.705	397.714
ENSMUSG00000094870.8	Zfp131	2375.39	1545.38	715.364	2375.39	1.73216	6.83786e-35	4.93283e-34	760.143	654.739	731.211	2650.17	1967.01	2508.98
ENSMUSG00000018583.5	G3bp1	9324.3	6066.06	2807.82	9324.3	1.7313	7.32481e-120	2.85193e-118	2733.85	2848.17	2841.45	9645.34	9136.99	9190.57
ENSMUSG00000038759.15	Nup205	7916.47	5150.57	2384.66	7916.47	1.73112	2.95022e-36	2.2066e-35	2456.46	2325.01	2372.51	8696.79	6319.85	8732.77
ENSMUSG00000029447.11	Cct6a	18482.4	12025	5567.67	18482.4	1.73088	9.34613e-115	3.2215e-113	5366.34	5619.94	5716.74	19298.3	18127.4	18021.5
ENSMUSG00000074634.12	Tmem267	333.241	216.729	100.217	333.241	1.72927	7.75246e-23	3.77704e-22	96.0181	110.361	94.2718	345.934	302.616	351.173
ENSMUSG00000028318.14	Polr1e	483.971	314.972	145.973	483.971	1.72873	1.87414e-34	1.34081e-33	144.027	146.441	147.451	476.827	474.983	500.104
ENSMUSG00000025934.15	Gsta3	354.614	230.783	106.953	354.614	1.72744	7.80487e-08	1.83937e-07	93.3509	128.401	99.1062	256.688	559.217	247.936
ENSMUSG00000041133.11	Smc1a	5126.49	3337.63	1548.76	5126.49	1.7261	2.29938e-97	6.19532e-96	1474.94	1618.28	1553.07	5251.05	5126.54	5001.88
ENSMUSG00000038725.12	Pkhd1l1	16490.4	10737.6	4984.78	16490.4	1.72599	2.10721e-54	2.48726e-53	4986.27	4997.03	4971.02	17219.3	14146.5	18105.3
ENSMUSG00000031976.14	Urb2	1009.79	657.505	305.222	1009.79	1.72572	6.20926e-25	3.28703e-24	300.056	301.371	314.239	1127.9	786.179	1115.29
ENSMUSG00000030042.15	Pole4	1827.3	1190.01	552.729	1827.3	1.7257	3.98848e-55	4.77719e-54	568.107	548.623	541.458	1742.42	2010.68	1728.78
ENSMUSG00000048078.16	Tenm4	275.137	179.105	83.0721	275.137	1.72505	1.23368e-19	5.31049e-19	80.015	87.0156	82.1857	270.287	248.801	306.324
ENSMUSG00000036983.6	Tfb1m	213.275	139.022	64.7697	213.275	1.725	3.50227e-17	1.3594e-16	70.68	58.3641	65.2651	202.29	228.522	209.011
ENSMUSG00000027845.15	Dclre1b	647.135	421.457	195.779	647.135	1.72484	2.71849e-37	2.10268e-36	198.704	195.255	193.378	695.267	601.333	644.804
ENSMUSG00000022009.1	Nufip1	862.701	561.996	261.292	862.701	1.72232	1.22635e-39	1.003e-38	250.714	268.475	264.686	869.509	936.707	781.888
ENSMUSG00000041168.9	Lonp1	10621.8	6921.2	3220.55	10621.8	1.72139	1.42274e-66	2.16338e-65	2911.21	3276.88	3473.55	10298.1	11291.2	10276.2
ENSMUSG00000085208.3	Brip1os	3120.2	2033.65	947.115	3120.2	1.72041	9.34947e-85	2.01604e-83	964.181	938.071	939.092	3155.9	3242.99	2961.7
ENSMUSG00000004100.12	Ppan	1754.56	1143.19	531.823	1754.56	1.72009	7.92677e-64	1.14487e-62	486.758	562.418	546.293	1721.17	1779.04	1763.48
ENSMUSG00000004393.10	Ddx56	1982.22	1291.77	601.323	1982.22	1.71944	5.18253e-49	5.36979e-48	537.434	635.638	630.896	1941.31	2147.95	1857.41
ENSMUSG00000043872.14	Zmym1	552.752	360.754	168.755	552.752	1.71768	2.56806e-27	1.47961e-26	202.705	146.441	157.12	572.873	541.278	544.106
ENSMUSG00000034674.18	Tdg	2701.86	1761.77	821.685	2701.86	1.71596	1.17425e-75	2.15545e-74	780.147	869.095	815.814	2807.42	2618.26	2679.91
ENSMUSG00000062190.12	Lancl2	739.063	482.162	225.262	739.063	1.71493	8.07692e-34	5.67272e-33	229.376	214.356	232.054	815.111	658.269	743.809
ENSMUSG00000030177.14	Ccdc77	354.438	231.22	108.003	354.438	1.71469	2.3498e-25	1.26673e-24	114.688	111.422	97.8976	373.132	342.393	347.788
ENSMUSG00000020380.16	Rad50	1467.63	957.369	447.107	1467.63	1.71446	3.09011e-47	3.05737e-46	454.752	456.301	430.266	1608.97	1327.46	1466.46
ENSMUSG00000027671.14	Actl6a	2113.05	1378.73	644.411	2113.05	1.71344	7.49404e-85	1.62101e-83	649.455	642.005	641.773	2141.9	2110.52	2086.73
ENSMUSG00000031960.14	Aars	21650.1	14126.9	6603.68	21650.1	1.71289	4.75582e-71	7.98723e-70	5977.12	6705.51	7128.4	21079.9	22727.4	21143.1
ENSMUSG00000073791.11	Efcab7	253.473	165.404	77.3356	253.473	1.71276	3.25722e-17	1.26571e-16	86.683	84.8933	60.4306	254.138	265.959	240.321
ENSMUSG00000031826.20	Usp10	2410.08	1572.25	734.418	2410.08	1.71257	8.90126e-51	9.65724e-50	650.789	795.875	756.592	2503.98	2238.43	2487.83
ENSMUSG00000022833.6	Ccdc14	189.297	123.603	57.9092	189.297	1.71141	2.48172e-12	7.66704e-12	64.012	54.1195	55.5962	218.44	149.748	199.703
ENSMUSG00000047414.6	Flrt2	1769.55	1155.04	540.517	1769.55	1.71108	3.19694e-16	1.18721e-15	585.443	536.95	499.157	2132.55	1171.47	2004.65
ENSMUSG00000030888.14	Rrp8	1514.91	989.005	463.097	1514.91	1.7103	2.25335e-60	3.0268e-59	473.422	454.179	461.69	1582.63	1419.49	1542.62
ENSMUSG00000071350.12	Setdb2	350.896	228.808	106.72	350.896	1.71026	1.10169e-21	5.13406e-21	89.3501	122.034	108.775	338.284	336.154	378.251
ENSMUSG00000021645.16	Smn1	827.812	540.618	253.424	827.812	1.71021	3.1525e-37	2.42751e-36	252.047	221.784	286.441	826.161	851.694	805.581
ENSMUSG00000028953.10	Abcf2	7776.09	5077.05	2378.01	7776.09	1.70882	4.81929e-101	1.37913e-99	2236.42	2433.25	2464.36	7898.68	7659.78	7769.8
ENSMUSG00000000384.15	Tbrg4	1308.47	854.231	399.99	1308.47	1.70879	2.02965e-62	2.8568e-61	381.405	406.427	412.137	1322.54	1325.12	1277.76
ENSMUSG00000029521.7	Chek2	543.18	354.852	166.523	543.18	1.7082	1.13305e-32	7.69203e-32	185.368	165.542	148.659	532.075	558.437	539.029
ENSMUSG00000020180.10	Snrpd3	3063.14	2001.05	938.959	3063.14	1.70568	1.92598e-53	2.22396e-52	930.842	969.906	916.128	3051.36	3389.62	2748.45
ENSMUSG00000031543.18	Ank1	273.432	178.583	83.7337	273.432	1.70428	3.89533e-19	1.642e-18	70.68	83.8321	96.689	260.088	288.578	271.63
ENSMUSG00000026496.11	Parp1	4534.54	2963.05	1391.57	4534.54	1.70372	2.17748e-99	6.05577e-98	1353.59	1433.64	1387.49	4623.78	4592.28	4387.54
ENSMUSG00000029334.14	Prkg2	2284.53	1493.09	701.648	2284.53	1.70296	9.52706e-44	8.69769e-43	682.795	681.269	740.88	2553.28	2002.88	2297.43
ENSMUSG00000091183.5	Gm5141	88.6996	57.9111	27.1226	88.6996	1.70158	2.94548e-08	7.15132e-08	24.0045	30.7738	26.5895	101.145	80.3338	84.6199
ENSMUSG00000027952.16	Pmvk	557.097	364.337	171.577	557.097	1.70148	1.62215e-18	6.68697e-18	181.367	158.114	175.249	483.627	701.945	485.718
ENSMUSG00000041360.7	Pum3	4149.37	2712.51	1275.66	4149.37	1.70102	3.53686e-77	6.70596e-76	1188.22	1293.56	1345.19	4322.9	4123.54	4001.68
ENSMUSG00000003604.14	Aven	592.476	387.34	182.203	592.476	1.70084	5.67324e-28	3.33967e-27	178.7	187.826	180.083	543.974	680.887	552.568
ENSMUSG00000031657.16	Heatr3	2681.19	1752.94	824.694	2681.19	1.70066	3.34663e-53	3.81345e-52	769.478	796.936	907.668	2898.36	2536.36	2608.83
ENSMUSG00000039640.7	Mrpl12	2381.52	1556.92	732.306	2381.52	1.70029	1.59383e-49	1.67019e-48	678.794	782.079	736.045	2312.74	2629.18	2202.66
ENSMUSG00000020875.9	Hoxb9	421.031	275.231	129.431	421.031	1.69972	7.83948e-21	3.53186e-20	113.355	126.279	148.659	427.53	364.232	471.333
ENSMUSG00000063800.5	Prpf38a	1421.95	930.233	438.513	1421.95	1.6989	6.50143e-44	5.95907e-43	468.088	415.977	431.475	1406.68	1565.34	1293.84
ENSMUSG00000032899.14	Styk1	203.402	133.025	62.6476	203.402	1.69832	5.43745e-16	2.0015e-15	65.3456	65.7923	56.8048	221.84	199.664	188.702
ENSMUSG00000033813.15	Tcea1	6593.41	4313.22	2033.02	6593.41	1.69727	1.99671e-85	4.37378e-84	2019.05	2045.93	2034.1	7083.56	6281.63	6415.04
ENSMUSG00000030738.11	Eif3c	23190.8	15170.6	7150.42	23190.8	1.69727	2.04068e-113	6.89639e-112	6791.94	7393.14	7266.18	23447	23506.6	22618.9
ENSMUSG00000028811.11	Yars	6931.17	4534.15	2137.14	6931.17	1.69714	1.33301e-62	1.88972e-61	1984.37	2175.39	2251.65	6564.24	7584.91	6644.35
ENSMUSG00000052727.6	Map1b	4407.05	2883.28	1359.5	4407.05	1.69684	7.54337e-14	2.51361e-13	1436.27	1251.11	1391.11	5447.39	2652.57	5121.2
ENSMUSG00000048387.8	Osr1	295.58	193.248	90.9159	295.58	1.69663	4.17845e-18	1.68873e-17	76.0143	97.6273	99.1062	271.987	333.814	280.938
ENSMUSG00000021131.14	Erh	3549.75	2322.86	1095.97	3549.75	1.69574	6.8901e-37	5.25869e-36	1080.2	1064.35	1143.35	3245.15	4224.93	3179.17
ENSMUSG00000029703.10	Lrwd1	1760.05	1152.03	544.003	1760.05	1.69265	2.50755e-60	3.36172e-59	512.096	568.785	551.127	1719.47	1864.06	1696.63
ENSMUSG00000020692.14	Nle1	557.374	364.734	172.094	557.374	1.69249	9.80215e-32	6.46399e-31	152.029	179.337	184.918	528.675	584.955	558.491
ENSMUSG00000048997.17	Atxn7l2	380.832	249.338	117.844	380.832	1.69192	2.89109e-27	1.66295e-26	112.021	114.606	126.904	391.831	377.491	373.174
ENSMUSG00000027423.15	Snx5	6730.33	4407.49	2084.65	6730.33	1.69089	8.6529e-94	2.1945e-92	2032.38	2044.87	2176.71	6818.38	6950.82	6421.8
ENSMUSG00000022204.8	Ngdn	1175.02	769.728	364.437	1175.02	1.68858	5.52856e-40	4.56214e-39	352.066	371.408	369.835	1093.05	1324.34	1107.67
ENSMUSG00000028982.9	Slc25a33	568.308	372.243	176.179	568.308	1.68837	5.05491e-35	3.66574e-34	166.698	179.337	182.501	561.823	598.993	544.106
ENSMUSG00000029863.13	Casp2	1639.69	1074.27	508.856	1639.69	1.68805	7.03643e-44	6.43664e-43	489.425	486.014	551.127	1712.67	1462.39	1744.02
ENSMUSG00000022394.14	L3mbtl2	1100.29	720.685	341.076	1100.29	1.68804	9.21383e-52	1.02374e-50	316.059	347.001	360.167	1123.65	1066.18	1111.06
ENSMUSG00000023004.8	Tuba1b	45169.9	29600.6	14031.2	45169.9	1.68666	1.42577e-73	2.49772e-72	13658.6	14908.3	13526.8	43903	49048.8	42557.9
ENSMUSG00000004897.16	Hdgf	23077.2	15127.3	7177.39	23077.2	1.68478	4.6582e-91	1.12366e-89	6803.95	7480.16	7248.05	23154.6	24178.1	21898.8
ENSMUSG00000017697.3	Ada	150.384	98.6018	46.8192	150.384	1.68406	1.41921e-11	4.20589e-11	49.3426	48.8136	42.3014	158.942	166.127	126.084
ENSMUSG00000025036.6	Sfxn2	688.268	451.477	214.685	688.268	1.68366	1.34723e-31	8.83369e-31	244.046	209.05	190.961	691.867	732.363	640.573
ENSMUSG00000026917.15	Wdr5	2166.77	1420.54	674.305	2166.77	1.68318	1.80485e-73	3.1538e-72	662.791	701.431	658.694	2254.09	2131.57	2114.65
ENSMUSG00000037851.13	Iars	8855.78	5807.37	2758.95	8855.78	1.68246	3.83384e-55	4.59595e-54	2684.5	2678.38	2913.97	9491.5	7784.57	9291.27
ENSMUSG00000019792.8	Trmt11	295.28	193.471	91.6617	295.28	1.68234	2.03995e-20	9.06923e-20	86.683	106.117	82.1857	294.936	305.736	285.169
ENSMUSG00000028266.17	Lmo4	3163.44	2075.03	986.624	3163.44	1.68076	5.92115e-84	1.26691e-82	969.516	993.251	997.105	3106.6	3317.08	3066.63
ENSMUSG00000030401.16	Rtn2	68.819	45.178	21.5369	68.819	1.68018	4.74612e-07	1.06133e-06	21.3373	19.101	24.1723	65.4469	73.3143	67.6959
ENSMUSG00000053137.6	Mapk11	239.713	157.181	74.6493	239.713	1.67987	8.8278e-19	3.67302e-18	73.3471	81.7098	68.8909	243.938	243.341	231.859
ENSMUSG00000069682.6	Gm10275	21124.8	13860.3	6595.83	21124.8	1.67931	3.22678e-37	2.48333e-36	6342.53	6642.9	6802.07	19225.2	25433	18716.2
ENSMUSG00000031683.16	Lsm6	938.495	616.093	293.69	938.495	1.67921	5.43195e-31	3.49211e-30	324.061	262.108	294.902	900.107	1060.72	854.661
ENSMUSG00000010095.13	Slc3a2	13959.9	9161.52	4363.12	13959.9	1.67769	4.64928e-68	7.31085e-67	4082.1	4483.43	4523.84	13341.8	15231.4	13306.5
ENSMUSG00000027076.10	Timm10	398.29	261.284	124.278	398.29	1.67768	8.70117e-19	3.62252e-18	100.019	124.156	148.659	380.782	447.685	366.404
ENSMUSG00000019952.15	Poc1b	430.034	282.308	134.581	430.034	1.67762	6.33818e-24	3.23868e-23	125.357	118.851	159.537	408.831	443.785	437.485
ENSMUSG00000017264.16	Exosc10	2559.89	1679.98	800.059	2559.89	1.67696	3.36313e-78	6.51054e-77	769.478	833.015	797.684	2519.28	2646.33	2514.06
ENSMUSG00000037070.9	Rbmxl1	3012.08	1977.37	942.662	3012.08	1.67621	9.51646e-67	1.45828e-65	952.179	939.132	936.675	2959.56	3255.47	2821.23
ENSMUSG00000027787.14	Nmd3	2656.74	1744.35	831.962	2656.74	1.6747	3.25618e-80	6.5133e-79	829.489	845.749	820.648	2764.07	2555.86	2650.3
ENSMUSG00000001016.12	Ilf2	3964.79	2603.75	1242.71	3964.79	1.6731	1.37964e-62	1.95383e-61	1168.22	1304.17	1255.75	3835.87	4301.37	3757.12
ENSMUSG00000040703.11	Cyp2s1	2114.41	1388.75	663.079	2114.41	1.67257	3.58568e-19	1.51517e-18	593.445	705.675	690.118	1808.71	2782.04	1752.48
ENSMUSG00000050549.8	5730508B09Rik	75.4453	49.4994	23.5534	75.4453	1.67178	2.60735e-07	5.93914e-07	22.6709	28.6515	19.3378	73.0965	78.7739	74.4655
ENSMUSG00000030602.13	Pak4	1565.87	1028.96	492.06	1565.87	1.67101	2.23734e-45	2.12539e-44	498.76	472.219	505.2	1462.78	1745.5	1489.31
ENSMUSG00000032103.10	Pus3	327.588	215.497	103.406	327.588	1.66872	2.85183e-18	1.16243e-17	121.356	93.3826	95.4804	371.432	314.316	297.016
ENSMUSG00000029427.11	Zcchc8	1519.63	998.759	477.885	1519.63	1.66867	6.11313e-69	9.79093e-68	473.422	482.831	477.402	1498.48	1537.26	1523.16
ENSMUSG00000045725.5	Prr15	55.1596	36.2506	17.3415	55.1596	1.66824	0.000437117	0.000759558	16.003	19.101	16.9206	32.2985	85.7933	47.3871
ENSMUSG00000064326.13	Siva1	896.866	589.751	282.636	896.866	1.66646	2.59536e-22	1.24343e-21	285.387	283.331	279.19	745.415	1108.29	836.891
ENSMUSG00000027122.15	Arl14ep	2187.84	1438.57	689.298	2187.84	1.6664	5.7886e-41	4.89358e-40	672.126	653.678	742.088	2367.14	1901.49	2294.89
ENSMUSG00000006456.10	Rbm14	1894.72	1245.78	596.839	1894.72	1.66561	5.42716e-67	8.34418e-66	580.109	613.354	597.055	1930.26	1800.88	1953.03
ENSMUSG00000029454.15	Mapkapk5	2170.71	1427.66	684.604	2170.71	1.66515	4.95989e-58	6.29529e-57	657.457	649.434	746.923	2186.1	2257.92	2068.11
ENSMUSG00000018848.4	Rars	8618.04	5668.71	2719.38	8618.04	1.66413	2.19071e-99	6.08033e-98	2683.17	2679.44	2795.52	8803.88	8853.09	8197.13
ENSMUSG00000104022.1	Gm37214	148.376	97.6431	46.91	148.376	1.66344	5.69303e-12	1.72413e-11	50.6762	47.7525	42.3014	135.994	166.127	143.008
ENSMUSG00000030689.15	Ino80e	1781.31	1171.96	562.619	1781.31	1.66319	7.23985e-56	8.82445e-55	548.103	539.072	600.681	1729.67	1900.71	1713.55
ENSMUSG00000071172.12	Srsf3	8279.16	5446.92	2614.68	8279.16	1.66319	8.70188e-100	2.44466e-98	2661.83	2507.54	2674.66	8522.55	8334.43	7980.5
ENSMUSG00000097789.2	Gm2115	147.248	96.7593	46.2702	147.248	1.66175	4.16222e-11	1.2013e-10	33.3396	49.8748	55.5962	144.493	146.629	150.623
ENSMUSG00000027883.15	Gpsm2	1428.37	940.191	452.015	1428.37	1.65958	1.02984e-58	1.33281e-57	452.085	461.607	442.352	1479.78	1452.25	1353.07
ENSMUSG00000023953.8	Polh	851.819	560.547	269.275	851.819	1.65942	2.25188e-35	1.64598e-34	248.047	276.964	282.815	906.057	765.121	884.278
ENSMUSG00000075528.13	Aarsd1	695.075	457.663	220.251	695.075	1.65849	2.69122e-27	1.54863e-26	218.708	219.661	222.385	655.319	808.797	621.11
ENSMUSG00000025076.9	Casp7	965.374	635.791	306.208	965.374	1.65521	2.02165e-45	1.92315e-44	290.721	317.289	310.613	957.055	1020.94	918.126
ENSMUSG00000072582.9	Ptrh2	1273.18	838.882	404.581	1273.18	1.65505	5.92692e-40	4.88794e-39	416.078	391.57	406.094	1219.69	1430.41	1169.45
ENSMUSG00000001416.13	Cct3	16815.5	11077.6	5339.58	16815.5	1.6548	2.13646e-86	4.80947e-85	5027.61	5523.37	5467.76	16639.7	17684.3	16122.6
ENSMUSG00000054000.5	Tusc1	96.7889	63.7158	30.6427	96.7889	1.65334	5.95521e-08	1.4148e-07	25.3381	33.9573	32.6325	79.8962	112.311	98.1591
ENSMUSG00000033909.17	Usp36	2316.58	1526.78	736.978	2316.58	1.65229	1.06088e-41	9.14752e-41	730.804	716.287	763.843	2464.03	1991.97	2493.75
ENSMUSG00000086841.1	2410006H16Rik	1613.33	1063.38	513.427	1613.33	1.65197	1.13537e-24	5.94662e-24	485.425	497.687	557.17	1492.53	1983.39	1364.07
ENSMUSG00000090125.3	Pou3f1	195.639	128.989	62.3388	195.639	1.65113	1.81271e-11	5.33319e-11	57.3441	58.3641	71.3081	165.742	241.781	179.394
ENSMUSG00000097924.2	A730020E08Rik	101.91	67.1767	32.4432	101.91	1.65064	3.16616e-07	7.16482e-07	26.6717	30.7738	39.8842	86.6959	131.03	88.0047
ENSMUSG00000052962.3	Mrpl35	987.638	651.217	314.797	987.638	1.64998	4.42936e-33	3.03684e-32	308.058	308.799	327.534	936.656	1130.13	896.125
ENSMUSG00000042079.13	Hnrnpf	16492.3	10873.8	5255.21	16492.3	1.64992	1.23736e-117	4.58521e-116	5284.99	5344.03	5136.6	17057.8	16340.5	16078.6
ENSMUSG00000022142.7	Nup155	2930.45	1932.09	933.722	2930.45	1.64982	2.5587e-29	1.57393e-28	953.513	967.783	879.87	3289.34	2330.46	3171.55
ENSMUSG00000026655.14	Fam107b	3386.6	2233.01	1079.43	3386.6	1.64961	1.22245e-74	2.18869e-73	1110.88	1094.06	1033.36	3580.03	3280.42	3299.33
ENSMUSG00000034667.8	Xpot	7972.34	5256.62	2540.9	7972.34	1.64951	6.63123e-47	6.53292e-46	2471.13	2562.72	2588.85	8715.49	6818.23	8383.29
ENSMUSG00000020680.15	Taf15	3923.52	2586.8	1250.08	3923.52	1.64943	1.51136e-88	3.49915e-87	1193.56	1284.01	1272.67	4016.91	3915.3	3838.36
ENSMUSG00000100944.1	Gm28900	185.473	122.239	59.0047	185.473	1.64942	1.58528e-09	4.17208e-09	61.3449	72.1593	43.5101	169.142	232.422	154.854
ENSMUSG00000020290.14	Xpo1	5508.63	3633.54	1758.44	5508.63	1.64745	4.85629e-24	2.4916e-23	1815.01	1695.74	1764.57	6466.49	4106.38	5953.01
ENSMUSG00000063430.9	Wscd2	98.0184	64.6265	31.2346	98.0184	1.64611	4.66554e-06	9.60916e-06	26.6717	30.7738	36.2584	116.444	60.8353	116.775
ENSMUSG00000066042.4	Med18	150.205	98.9449	47.6851	150.205	1.64597	1.67982e-10	4.68775e-10	33.3396	54.1195	55.5962	138.543	161.447	150.623
ENSMUSG00000019917.10	2010-09-01	892.408	588.531	284.654	892.408	1.64574	1.34447e-42	1.18516e-41	265.383	304.555	284.024	876.309	864.173	936.742
ENSMUSG00000037376.14	Trmt6	1283.9	846.897	409.889	1283.9	1.64573	1.29475e-48	1.32269e-47	378.738	417.038	433.892	1359.09	1228.4	1264.22
ENSMUSG00000003923.14	Tfam	1581.59	1043.53	505.469	1581.59	1.64573	1.0676e-60	1.44954e-59	502.761	507.237	506.409	1534.18	1672.19	1538.39
ENSMUSG00000033257.14	Ttll4	1505.02	993.246	481.475	1505.02	1.64487	3.52303e-18	1.42969e-17	508.096	428.711	507.617	1660.82	1085.68	1768.56
ENSMUSG00000030671.9	Pde3b	1516.7	1000.83	484.959	1516.7	1.64486	9.30606e-28	5.43194e-27	484.091	476.464	494.323	1682.07	1212.03	1656.01
ENSMUSG00000026946.9	Nmi	380.169	250.996	121.822	380.169	1.64406	9.36258e-17	3.56304e-16	128.024	117.789	119.653	340.834	467.964	331.71
ENSMUSG00000052446.17	Zfp961	342.781	226.324	109.867	342.781	1.64314	1.0862e-23	5.49137e-23	113.355	105.055	111.192	363.783	325.235	339.326
ENSMUSG00000021597.16	Slf1	587.385	387.828	188.271	587.385	1.63973	1.95084e-19	8.31723e-19	176.033	194.193	194.587	698.667	470.303	593.186
ENSMUSG00000028851.6	Nudc	4410.18	2912.62	1415.07	4410.18	1.63965	7.8452e-59	1.01914e-57	1361.59	1462.29	1421.33	4164.8	4866.04	4199.69
ENSMUSG00000027944.13	Hax1	7963.96	5260.54	2557.12	7963.96	1.63894	2.08793e-50	2.23889e-49	2452.46	2547.86	2671.03	7494.1	9032.48	7365.32
ENSMUSG00000040435.12	Ppp1r15a	5107.32	3373.9	1640.47	5107.32	1.6378	1.28307e-77	2.45292e-76	1598.97	1757.29	1565.15	5084.46	5266.93	4970.57
ENSMUSG00000001525.10	Tubb5	28823.2	19046.2	9269.23	28823.2	1.63662	5.22975e-75	9.39994e-74	8924.35	9751.06	9132.28	27978.1	31129.7	27361.8
ENSMUSG00000056216.9	Cebpg	2870.98	1897.82	924.65	2870.98	1.63519	1.83994e-56	2.26261e-55	945.511	871.217	957.221	3116.8	2688.45	2807.69
ENSMUSG00000025925.14	Terf1	489.087	323.169	157.251	489.087	1.63495	1.91147e-23	9.55529e-23	165.364	178.276	128.113	517.626	475.763	473.871
ENSMUSG00000024251.9	Thada	1088.08	719.378	350.678	1088.08	1.63363	1.03462e-24	5.42713e-24	356.067	340.634	355.332	1186.54	863.393	1214.3
ENSMUSG00000028431.11	Ikbkap	2488.66	1646	803.338	2488.66	1.63024	1.6415e-47	1.62877e-46	745.474	833.015	831.526	2644.22	2229.85	2591.91
ENSMUSG00000014850.15	Msh3	734.473	486.43	238.387	734.473	1.62669	2.8208e-38	2.22922e-37	256.048	218.6	240.514	715.666	735.483	752.271
ENSMUSG00000021958.5	Pinx1	425.357	281.473	137.59	425.357	1.62632	5.36686e-26	2.96249e-25	132.025	145.38	135.365	432.63	450.805	392.636
ENSMUSG00000035293.13	G2e3	580.905	384.584	188.264	580.905	1.62624	1.59765e-13	5.24529e-13	205.372	179.337	180.083	694.417	400.109	648.188
ENSMUSG00000031523.16	Dlc1	1300.08	860.834	421.584	1300.08	1.62547	3.63821e-30	2.28371e-29	452.085	405.365	407.302	1439.83	1089.58	1370.84
ENSMUSG00000030423.7	Pop4	1461.42	967.247	473.072	1461.42	1.62545	4.12156e-32	2.75475e-31	441.416	539.072	438.726	1390.53	1644.89	1348.84
ENSMUSG00000011179.8	Odc1	11228.8	7434.65	3640.51	11228.8	1.62464	7.77054e-91	1.86143e-89	3467.32	3822.32	3631.88	11321.5	11536.1	10828.8
ENSMUSG00000031431.13	Tsc22d3	699.603	463.438	227.274	699.603	1.62158	1.42834e-21	6.61611e-21	200.038	220.723	261.06	668.918	818.936	610.956
ENSMUSG00000022858.15	Tra2b	5722.96	3791.64	1860.32	5722.96	1.62122	3.69972e-63	5.27736e-62	1845.68	1830.51	1904.77	6294.8	5453.34	5420.75
ENSMUSG00000109946.1	D2Bwg1423e	630.582	417.759	204.937	630.582	1.62121	1.99236e-30	1.26555e-29	193.37	202.683	218.759	610.271	693.366	588.108
ENSMUSG00000020211.15	Sf3a2	1946.9	1289.8	632.7	1946.9	1.62078	7.87552e-64	1.13865e-62	600.113	644.128	653.859	1913.26	2029.4	1898.02
ENSMUSG00000062949.13	Atp11c	360.795	239.125	117.455	360.795	1.61916	7.04248e-09	1.77435e-08	125.357	114.606	112.401	461.528	212.144	408.714
ENSMUSG00000024974.10	Smc3	6525.29	4324.97	2124.66	6525.29	1.61855	2.89555e-94	7.43908e-93	2096.39	2163.72	2113.86	6809.03	6282.41	6484.42
ENSMUSG00000035266.16	Helq	645.99	428.189	210.388	645.99	1.61854	4.07009e-31	2.62514e-30	225.376	219.661	186.126	691.017	621.612	625.341
ENSMUSG00000032035.15	Ets1	2025.99	1343.13	660.266	2025.99	1.61733	2.20045e-29	1.35598e-28	652.123	649.434	679.24	2241.34	1633.97	2202.66
ENSMUSG00000058070.14	Eml1	577.078	382.232	187.386	577.078	1.61717	6.67544e-24	3.40598e-23	153.362	215.417	193.378	562.673	548.297	620.264
ENSMUSG00000029415.4	Sdad1	2293.98	1521.05	748.116	2293.98	1.61649	2.06942e-33	1.43592e-32	756.142	736.449	751.757	2554.98	1898.37	2428.59
ENSMUSG00000024037.12	Wdr4	772.785	512.62	252.455	772.785	1.61588	2.19598e-41	1.87363e-40	265.383	243.007	248.974	797.262	771.36	749.732
ENSMUSG00000040771.13	Oard1	505.834	335.198	164.561	505.834	1.61582	9.90469e-22	4.62197e-21	142.694	187.826	163.163	488.727	570.136	458.64
ENSMUSG00000057541.14	Pus7	2146.86	1423.7	700.539	2146.86	1.61568	3.53621e-48	3.57815e-47	717.468	702.492	681.658	2339.09	1932.69	2168.81
ENSMUSG00000021276.10	Cinp	1019.99	676.789	333.584	1019.99	1.61453	6.7952e-42	5.8923e-41	346.732	311.983	342.037	987.653	1095.81	976.514
ENSMUSG00000006378.14	Gcat	443.652	294.188	144.724	443.652	1.61342	2.13728e-15	7.63347e-15	121.356	158.114	154.702	395.231	549.857	385.867
ENSMUSG00000038335.13	Tsr1	2660.13	1764.63	869.138	2660.13	1.61293	1.36216e-66	2.07355e-65	837.491	900.93	868.993	2801.47	2527.78	2651.14
ENSMUSG00000032281.11	Acsbg1	50.0149	33.2043	16.3936	50.0149	1.61179	0.000366174	0.000640504	13.3358	11.6728	24.1723	44.1979	38.997	66.8497
ENSMUSG00000047832.9	Cdca4	1414.25	938.335	462.42	1414.25	1.61119	1.55223e-44	1.44186e-43	446.751	502.993	437.518	1438.98	1490.46	1313.3
ENSMUSG00000032469.12	Dbr1	609.644	404.264	198.885	609.644	1.61065	4.9576e-27	2.83508e-26	177.367	235.579	183.709	610.271	606.013	612.648
ENSMUSG00000092203.7	1110038B12Rik	1667.35	1106.77	546.203	1667.35	1.61052	2.94649e-48	2.98362e-47	538.768	530.583	569.257	1578.38	1823.5	1600.16
ENSMUSG00000036825.12	Ssx2ip	2376.6	1577.76	778.915	2376.6	1.61017	5.65733e-62	7.86677e-61	825.489	761.917	749.34	2510.78	2295.36	2323.66
ENSMUSG00000028399.18	Ptprd	862.62	572.629	282.638	862.62	1.61007	1.27488e-33	8.8862e-33	292.055	279.087	276.772	932.406	763.561	891.894
ENSMUSG00000040688.16	Tbl3	1851.62	1228.85	606.085	1851.62	1.60942	3.59071e-58	4.58272e-57	574.775	653.678	589.803	1796.81	1871.85	1886.18
ENSMUSG00000033845.13	Mrpl15	1811.79	1202.66	593.538	1811.79	1.60935	1.59965e-42	1.40651e-41	552.104	604.865	623.644	1773.87	2002.1	1659.4
ENSMUSG00000024067.13	Dpy30	670.445	444.906	219.366	670.445	1.6092	1.31252e-24	6.86406e-24	196.037	240.885	221.176	610.271	769.8	631.264
ENSMUSG00000063049.4	Ing2	600.821	399.311	197.802	600.821	1.60771	6.66087e-25	3.52071e-24	214.707	162.358	216.342	596.672	637.99	567.8
ENSMUSG00000040263.16	Klhdc4	1153.53	765.809	378.084	1153.53	1.60714	2.03084e-37	1.57698e-36	352.066	415.977	366.21	1061.6	1244.78	1154.22
ENSMUSG00000028034.15	Fubp1	4157.15	2761.25	1365.35	4157.15	1.60713	6.58951e-56	8.04596e-55	1497.61	1296.74	1301.68	4374.74	3901.26	4195.45
ENSMUSG00000063694.5	Cycs	2393.08	1589.75	786.411	2393.08	1.60613	1.13752e-46	1.11431e-45	790.815	733.266	835.151	2637.43	2297.7	2244.12
ENSMUSG00000030243.16	Recql	1292.65	858.528	424.409	1292.65	1.60553	6.4203e-49	6.63239e-48	393.407	426.589	453.23	1331.89	1236.98	1309.07
ENSMUSG00000028549.17	Itgb3bp	168.695	112.195	55.6961	168.695	1.60531	2.38552e-10	6.59716e-10	62.6785	48.8136	55.5962	156.393	206.684	143.008
ENSMUSG00000063455.16	D630045J12Rik	731.753	485.975	240.197	731.753	1.60508	7.29496e-23	3.56041e-22	224.042	253.619	242.931	795.562	596.654	803.043
ENSMUSG00000074238.6	Ap1ar	1645.39	1093.21	541.023	1645.39	1.60428	2.63942e-50	2.81715e-49	549.437	553.929	519.703	1725.42	1510.74	1700.01
ENSMUSG00000025792.9	Slc25a10	718.156	477.058	235.96	718.156	1.60398	1.2533e-25	6.81741e-25	217.374	253.619	236.888	658.719	830.635	665.112
ENSMUSG00000027510.17	Rbm38	415.987	276.399	136.812	415.987	1.60388	5.23435e-25	2.77732e-24	125.357	131.585	153.494	413.93	432.086	401.945
ENSMUSG00000048170.14	Mcmbp	2815.56	1871.07	926.582	2815.56	1.60278	5.7988e-78	1.11787e-76	910.838	953.988	914.92	2907.71	2742.27	2796.69
ENSMUSG00000055044.12	Pdlim1	3314.28	2202.98	1091.68	3314.28	1.60227	4.54087e-86	1.01069e-84	1118.88	1104.67	1051.49	3297.84	3349.06	3295.95
ENSMUSG00000044533.15	Rps2	51078.4	33954	16829.7	51078.4	1.60169	5.52737e-46	5.33515e-45	16245.7	17285.3	16958	47726.1	58968.9	46540.1
ENSMUSG00000028948.16	Nol9	1861.72	1237.68	613.641	1861.72	1.60143	4.11573e-56	5.04323e-55	601.446	586.825	652.651	1930.26	1761.1	1893.79
ENSMUSG00000087590.2	Epb41l4aos	152.235	101.042	49.8491	152.235	1.60103	4.31916e-09	1.10493e-08	34.6732	60.4865	54.3876	138.543	179.386	138.777
ENSMUSG00000034765.6	Dusp5	856.323	569.209	282.096	856.323	1.60101	1.86344e-17	7.30681e-17	246.713	295.004	304.57	713.966	1084.12	770.887
ENSMUSG00000048351.14	Coa7	283.458	188.403	93.3469	283.458	1.60011	1.3782e-20	6.1649e-20	89.3501	97.6273	93.0632	289.836	284.678	275.861
ENSMUSG00000068876.14	Cgn	1912.98	1272.22	631.455	1912.98	1.59812	4.81975e-42	4.19513e-41	585.443	661.106	647.816	1732.22	2101.94	1904.79
ENSMUSG00000020142.12	Slc1a4	3301.59	2195.97	1090.36	3301.59	1.59759	1.25513e-44	1.16982e-43	974.85	1105.74	1190.48	3377.74	3024.6	3502.42
ENSMUSG00000059401.13	Mamld1	71.9728	47.8502	23.7275	71.9728	1.59757	1.70172e-05	3.35107e-05	26.6717	27.5903	16.9206	78.1963	52.2559	85.4661
ENSMUSG00000091228.1	Gm20390	3251.63	2163.54	1075.46	3251.63	1.5965	1.99355e-39	1.61802e-38	1072.2	1049.49	1104.67	3103.2	3748.39	2903.31
ENSMUSG00000022752.8	Tomm70a	6691.01	4452.75	2214.49	6691.01	1.5954	9.24625e-56	1.12501e-54	2291.1	2164.78	2187.59	7370	6077.29	6625.74
ENSMUSG00000032178.14	Ilf3	4301.08	2862.66	1424.23	4301.08	1.59388	1.06852e-53	1.24214e-52	1324.25	1465.47	1482.97	4517.54	3905.94	4479.78
ENSMUSG00000024843.15	Chka	2955.1	1967.33	979.562	2955.1	1.59335	6.39534e-22	3.01078e-21	1048.2	903.052	987.437	3281.69	2226.73	3356.87
ENSMUSG00000004069.16	Dnaja3	3021.22	2011.06	1000.89	3021.22	1.59329	1.49825e-67	2.33998e-66	937.51	1002.8	1062.37	3051.36	3087	2925.31
ENSMUSG00000028807.2	Zbtb8a	164.556	109.674	54.7921	164.556	1.59257	4.99393e-12	1.51739e-11	62.6785	50.936	50.7617	152.143	183.286	158.239
ENSMUSG00000079478.8	Sssca1	1304.21	868.389	432.569	1304.21	1.59244	6.18108e-33	4.22527e-32	424.08	427.65	445.978	1242.64	1501.38	1168.6
ENSMUSG00000054855.13	Rnd1	2747.93	1829.55	911.171	2747.93	1.5922	5.63023e-45	5.30839e-44	841.492	909.419	982.602	2582.18	3031.62	2629.99
ENSMUSG00000058600.13	Rpl30	14851.6	9890.13	4928.68	14851.6	1.59132	7.73792e-35	5.5705e-34	4760.9	5038.42	4986.74	13592.6	17772.5	13189.7
ENSMUSG00000030045.10	Mrpl19	1231.68	820.518	409.357	1231.68	1.59118	1.40261e-35	1.03122e-34	410.744	354.429	462.899	1215.44	1282.22	1197.37
ENSMUSG00000045136.6	Tubb2b	1124.7	748.686	372.672	1124.7	1.59001	5.48174e-37	4.19074e-36	325.395	419.161	373.461	1106.65	1109.85	1157.6
ENSMUSG00000027894.14	Slc6a17	287.123	191.136	95.1496	287.123	1.5899	7.31087e-16	2.67613e-15	92.0173	103.994	89.4373	289.836	244.901	326.633
ENSMUSG00000063412.4	Gm10131	1429.55	952.396	475.238	1429.55	1.58942	7.83486e-40	6.42691e-39	516.097	481.769	427.849	1538.43	1333.7	1416.54
ENSMUSG00000028455.15	Stoml2	2708.73	1804.75	900.773	2708.73	1.58804	9.71847e-67	1.48758e-65	868.163	908.358	925.797	2630.63	2864.72	2630.83
ENSMUSG00000036285.10	Noa1	1318.95	878.592	438.236	1318.95	1.58743	1.70034e-43	1.53911e-42	394.741	459.485	460.481	1337.84	1244.78	1374.23
ENSMUSG00000020918.14	Kat2a	2578.37	1717.9	857.433	2578.37	1.58719	9.61101e-72	1.63198e-70	825.489	901.991	844.82	2588.13	2525.44	2621.52
ENSMUSG00000020706.13	Ftsj3	4613.43	3074.24	1535.06	4613.43	1.58686	3.48189e-80	6.95473e-79	1481.61	1605.54	1518.02	4796.32	4534.57	4509.39
ENSMUSG00000022120.3	Rnf219	449.698	299.53	149.361	449.698	1.58661	5.58843e-18	2.24349e-17	137.359	164.481	146.242	521.875	372.811	454.409
ENSMUSG00000097769.7	Snhg4	325.205	216.592	107.98	325.205	1.58624	4.25682e-19	1.79274e-18	96.0181	116.728	111.192	300.886	315.095	359.635
ENSMUSG00000030056.8	Isy1	2065.53	1376.84	688.141	2065.53	1.58484	9.94286e-53	1.12096e-51	652.123	717.348	694.952	2032.25	2218.93	1945.41
ENSMUSG00000027797.15	Dclk1	690.905	460.434	229.962	690.905	1.58403	2.12286e-30	1.34783e-29	209.373	247.252	233.262	753.064	672.308	647.342
ENSMUSG00000063787.4	Chchd1	1176.68	784.372	392.059	1176.68	1.5838	8.87258e-24	4.50043e-23	353.4	445.69	377.087	1068.4	1393.75	1067.9
ENSMUSG00000020358.17	Hnrnpab	16805	11207.1	5609.24	16805	1.58303	7.58571e-78	1.45827e-76	5637.06	5644.34	5546.32	16870	17938.6	15606.4
ENSMUSG00000024943.9	Smc5	3960.01	2641.55	1323.1	3960.01	1.5817	7.24296e-17	2.77089e-16	1432.27	1277.64	1259.37	4594.88	2726.67	4558.47
ENSMUSG00000001964.14	Emd	1840.94	1227.97	614.993	1840.94	1.58168	1.62796e-43	1.47552e-42	582.776	605.926	656.277	1801.91	2020.04	1700.86
ENSMUSG00000022234.14	Cct5	16647.3	11108.7	5570.09	16647.3	1.57941	3.17678e-70	5.26493e-69	5227.65	5622.06	5860.56	16026	17765.5	16150.6
ENSMUSG00000031917.12	Nip7	1717.75	1146.16	574.574	1717.75	1.57869	9.90057e-48	9.89484e-47	541.435	606.987	575.3	1750.92	1815.7	1586.62
ENSMUSG00000087497.7	2810001G20Rik	101.131	67.4136	33.6957	101.131	1.57844	1.33755e-07	3.10663e-07	29.3389	40.3243	31.4239	84.146	118.551	100.698
ENSMUSG00000035726.7	Supt16	4462.09	2978.13	1494.18	4462.09	1.57772	2.30057e-62	3.22173e-61	1416.27	1548.24	1518.02	4707.93	4136.8	4541.55
ENSMUSG00000020255.8	D10Wsu102e	6054.84	4041.96	2029.09	6054.84	1.57743	1.45837e-24	7.62103e-24	2136.4	1870.84	2080.02	6937.37	4674.18	6552.97
ENSMUSG00000040274.11	Cdk6	3344.99	2233.26	1121.54	3344.99	1.57645	2.17873e-25	1.17497e-24	1137.55	1116.35	1110.72	3871.57	2603.44	3559.96
ENSMUSG00000007892.8	Rplp1	21461.4	14330.9	7200.38	21461.4	1.57558	1.99318e-29	1.22935e-28	6937.3	7386.78	7277.06	19517.6	26312.8	18553.8
ENSMUSG00000018433.14	Nol11	1922.26	1283.61	644.971	1922.26	1.57498	3.90135e-53	4.43458e-52	626.785	649.434	658.694	2078.15	1842.22	1846.41
ENSMUSG00000029507.16	Pus1	1329.17	887.466	445.76	1329.17	1.57428	1.88534e-38	1.49938e-37	393.407	470.097	473.776	1251.14	1417.15	1319.22
ENSMUSG00000031864.16	Ints10	932.59	622.947	313.303	932.59	1.57395	1.13181e-47	1.12708e-46	313.392	309.86	316.657	942.605	932.807	922.357
ENSMUSG00000032714.6	Syde1	2654.07	1772.61	891.157	2654.07	1.57317	1.17883e-68	1.87285e-67	842.825	942.315	888.33	2610.23	2672.07	2679.91
ENSMUSG00000026434.12	Nucks1	4598.32	3071.92	1545.51	4598.32	1.57289	6.18249e-55	7.38586e-54	1536.29	1547.18	1553.07	5036.86	4174.24	4583.86
ENSMUSG00000031843.2	Mphosph6	550.408	367.849	185.289	550.408	1.57109	2.21153e-24	1.14615e-23	201.371	197.377	157.12	545.674	592.754	512.797
ENSMUSG00000026785.14	Pkn3	129.35	86.6449	43.9401	129.35	1.57089	5.27632e-08	1.2574e-07	54.6769	27.5903	49.5531	136.844	120.891	130.315
ENSMUSG00000021932.13	Rnaseh2b	507.573	339.32	171.066	507.573	1.57075	6.74179e-21	3.04129e-20	176.033	165.542	171.623	470.878	597.434	454.409
ENSMUSG00000084883.2	Ccdc85c	426.119	284.846	143.574	426.119	1.56934	6.62776e-23	3.24165e-22	132.025	137.952	160.745	408.831	462.504	407.022
ENSMUSG00000025995.16	Wdr75	2334.95	1561.31	787.674	2334.95	1.56736	3.47118e-69	5.59844e-68	777.48	792.691	792.85	2409.64	2236.87	2358.36
ENSMUSG00000072066.7	6720489N17Rik	93.0777	62.2886	31.4996	93.0777	1.56573	4.24563e-08	1.01792e-07	32.006	28.6515	33.8412	99.4453	85.0134	94.7743
ENSMUSG00000029247.17	Paics	10193.8	6820.04	3446.25	10193.8	1.56451	8.17396e-89	1.91492e-87	3416.64	3511.4	3410.71	10350	10580.7	9650.9
ENSMUSG00000054079.12	Utp18	1271.03	850.464	429.893	1271.03	1.56397	1.29526e-53	1.50068e-52	433.415	430.833	425.432	1320.84	1252.58	1239.68
ENSMUSG00000030316.13	Tamm41	406.795	272.159	137.523	406.795	1.5617	5.33036e-17	2.04827e-16	110.687	141.135	160.745	397.781	457.044	365.558
ENSMUSG00000029169.11	Dhx15	10261.2	6869.66	3478.16	10261.2	1.56078	4.50368e-44	4.14723e-43	3456.65	3414.83	3562.99	11104.7	8800.06	10878.7
ENSMUSG00000020561.8	Twistnb	929.81	622.412	315.013	929.81	1.56054	5.67305e-34	4.00474e-33	308.058	321.533	315.448	1029.3	846.234	913.895
ENSMUSG00000004268.11	Emg1	2200.74	1473.54	746.337	2200.74	1.56021	5.75559e-41	4.86866e-40	728.137	738.572	772.304	2074.75	2486.45	2041.03
ENSMUSG00000029782.19	Tmem209	2144.4	1435.88	727.353	2144.4	1.56016	1.26526e-59	1.67193e-58	738.806	712.042	731.211	2185.25	2011.46	2236.5
ENSMUSG00000020785.17	Camkk1	67.7267	45.3109	22.8951	67.7267	1.56005	2.25715e-06	4.77768e-06	22.6709	25.468	20.5464	71.3966	62.3951	69.3883
ENSMUSG00000034889.8	Cactin	1784.88	1195.34	605.799	1784.88	1.55779	2.69751e-52	3.01658e-51	568.107	629.271	620.018	1699.92	1882.77	1771.94
ENSMUSG00000112980.1	CT030173.1	457.385	306.402	155.419	457.385	1.55744	1.88689e-21	8.71096e-21	157.363	160.236	148.659	430.08	524.899	417.176
ENSMUSG00000004947.15	Dtx2	1942.51	1301.28	660.051	1942.51	1.55734	1.07176e-34	7.6955e-34	630.785	648.372	700.995	1759.42	2225.95	1842.18
ENSMUSG00000025047.8	Pdcd11	4667.32	3126.63	1585.95	4667.32	1.557	2.63022e-38	2.0798e-37	1545.62	1602.36	1609.87	4988.41	3946.49	5067.04
ENSMUSG00000018548.15	Trim37	1636.44	1096.33	556.226	1636.44	1.55645	1.54643e-46	1.50845e-45	550.77	557.112	560.796	1693.97	1486.56	1728.78
ENSMUSG00000074656.12	Eif2s2	13318.6	8924.76	4530.97	13318.6	1.55557	2.14546e-67	3.34701e-66	4396.83	4429.31	4766.77	13494.8	14111.4	12349.4
ENSMUSG00000020929.14	Eftud2	4594.12	3078.49	1562.86	4594.12	1.55477	4.96096e-78	9.57686e-77	1478.94	1638.44	1571.2	4675.63	4512.73	4594.01
ENSMUSG00000051146.2	Camk2n2	139.168	93.2185	47.2692	139.168	1.55473	6.64522e-09	1.67732e-08	42.6747	51.9971	47.1359	117.294	171.587	128.622
ENSMUSG00000074867.4	Zfp808	162.685	109.092	55.4995	162.685	1.55316	5.28722e-08	1.25978e-07	62.6785	53.0583	50.7617	198.041	112.311	177.702
ENSMUSG00000059070.16	Rpl18	14649.9	9821.96	4994.02	14649.9	1.55258	2.4946e-33	1.72488e-32	4722.22	5097.84	5161.98	13339.3	17460.5	13149.9
ENSMUSG00000012848.15	Rps5	12518	8392.94	4267.9	12518	1.55238	1.70563e-30	1.08741e-29	4128.78	4361.39	4313.54	11201.6	15190.1	11162.2
ENSMUSG00000039985.14	Fam60a	1556.29	1043.37	530.455	1556.29	1.55219	1.48582e-25	8.06319e-25	524.099	547.562	519.703	1748.37	1251.8	1668.7
ENSMUSG00000032841.15	Prr5l	158.255	106.169	54.0826	158.255	1.55137	2.09442e-09	5.47137e-09	56.0105	53.0583	53.179	150.443	196.545	127.776
ENSMUSG00000043153.6	Ispd	93.4096	62.7148	32.0199	93.4096	1.55099	4.38536e-08	1.05106e-07	37.3404	29.7127	29.0067	91.7957	92.8128	95.6205
ENSMUSG00000034687.8	Fras1	1170.52	785.133	399.744	1170.52	1.55031	1.42543e-43	1.2945e-42	409.41	395.815	394.008	1158.5	1098.15	1254.91
ENSMUSG00000097195.9	Snhg5	843.158	565.616	288.074	843.158	1.55015	1.21363e-42	1.07188e-41	293.389	284.393	286.441	835.51	868.073	825.89
ENSMUSG00000026283.13	Ing5	717.903	481.33	244.756	717.903	1.54951	3.44785e-32	2.31116e-31	229.376	263.169	241.723	740.315	664.508	748.886
ENSMUSG00000066979.6	Bub3	2682.38	1799.75	917.125	2682.38	1.54869	4.62524e-49	4.80316e-48	941.51	917.909	891.956	2526.08	2962.99	2558.06
ENSMUSG00000078941.9	Ak6	3494.91	2344.88	1194.85	3494.91	1.54865	1.79361e-60	2.42103e-59	1197.56	1183.2	1203.78	3462.74	3762.43	3259.56
ENSMUSG00000041729.15	Coro2b	261.552	175.373	89.1932	261.552	1.54857	6.15811e-18	2.46574e-17	85.3494	97.6273	84.6029	260.938	269.859	253.86
ENSMUSG00000024829.12	Mrpl21	1485.02	996.979	508.937	1485.02	1.54596	5.91698e-35	4.2864e-34	541.435	501.932	483.445	1396.48	1678.43	1380.15
ENSMUSG00000014158.12	Trpv4	86.8446	58.4619	30.0792	86.8446	1.54565	1.42391e-06	3.06324e-06	40.0075	21.2233	29.0067	84.146	95.1526	81.2351
ENSMUSG00000027597.15	Ahcy	7439.54	4994.06	2548.57	7439.54	1.54536	4.76356e-55	5.7006e-54	2455.13	2621.08	2569.51	7232.31	8204.18	6882.14
ENSMUSG00000079852.4	Klra4	76.2957	51.1994	26.1031	76.2957	1.54531	4.44236e-06	9.16178e-06	25.3381	27.5903	25.3809	90.9457	79.5538	58.3877
ENSMUSG00000022698.17	Naa50	5160.57	3465.02	1769.48	5160.57	1.5441	2.41869e-28	1.44474e-27	1721.66	1742.43	1844.34	6031.31	4192.95	5257.43
ENSMUSG00000030515.9	Tarsl2	315.342	211.794	108.247	315.342	1.5422	1.55776e-20	6.95459e-20	108.02	110.361	106.358	325.535	326.015	294.477
ENSMUSG00000031167.16	Rbm3	10353.1	6955.21	3557.37	10353.1	1.5411	7.65734e-65	1.12835e-63	3481.99	3600.54	3589.58	10793.6	10838	9427.5
ENSMUSG00000031060.16	Rbm10	2184.33	1467.5	750.666	2184.33	1.54066	1.91539e-69	3.11099e-68	748.141	762.978	740.88	2128.3	2192.41	2232.27
ENSMUSG00000027374.12	Mrps5	1104.76	742.51	380.261	1104.76	1.53989	1.05888e-46	1.038e-45	388.073	367.163	385.547	1076.05	1155.09	1083.13
ENSMUSG00000038274.11	Fau	4609.28	3097.47	1585.67	4609.28	1.53969	1.77032e-24	9.21635e-24	1641.64	1551.42	1563.94	3993.96	5745.03	4088.83
ENSMUSG00000028330.8	Ncbp1	4145.38	2785.32	1425.26	4145.38	1.53949	7.14373e-74	1.25784e-72	1354.92	1481.39	1439.46	4251.5	4001.87	4182.76
ENSMUSG00000004980.16	Hnrnpa2b1	26135.6	17563.6	8991.57	26135.6	1.53946	4.76951e-99	1.31323e-97	9252.41	8825.72	8896.6	26931.8	26377.5	25097.4
ENSMUSG00000035530.13	Eif1	16527.9	11107.1	5686.27	16527.9	1.5393	2.20122e-43	1.98469e-42	5463.69	5830.05	5765.08	15911.2	18870.6	14801.7
ENSMUSG00000035769.9	Xylb	141.482	95.1947	48.9072	141.482	1.53862	2.28174e-10	6.31776e-10	52.0098	40.3243	54.3876	142.793	131.03	150.623
ENSMUSG00000049823.9	Zbtb12	506.425	340.302	174.179	506.425	1.53858	1.38644e-27	8.07557e-27	164.031	177.215	181.292	496.377	539.718	483.18
ENSMUSG00000030612.6	Mrpl46	485.608	326.332	167.057	485.608	1.538	9.02057e-17	3.43383e-16	142.694	168.725	189.752	458.128	575.595	423.1
ENSMUSG00000031939.16	Taf1d	1301.64	875.304	448.967	1301.64	1.53765	8.21607e-23	3.99587e-22	494.76	373.53	478.611	1264.74	1144.95	1495.23
ENSMUSG00000052293.14	Taf9	401.852	269.86	137.869	401.852	1.53744	9.3304e-12	2.79629e-11	101.352	170.848	141.408	471.728	406.348	327.479
ENSMUSG00000038766.16	Gabpb2	2365.58	1591.71	817.826	2365.58	1.53246	2.82656e-18	1.15281e-17	864.163	791.63	797.684	2761.52	1721.33	2613.91
ENSMUSG00000042590.16	Ipo11	1381.83	929.628	477.429	1381.83	1.53235	3.59434e-26	2.00004e-25	460.087	492.381	479.819	1565.63	1137.93	1441.92
ENSMUSG00000027080.6	Med19	999.674	672.685	345.696	999.674	1.53188	4.38852e-35	3.1875e-34	350.733	357.613	328.743	980.004	1095.81	923.203
ENSMUSG00000033706.13	Smyd5	1973.28	1328.07	682.861	1973.28	1.53031	2.29839e-58	2.95128e-57	644.121	678.085	726.376	1997.41	1938.93	1983.49
ENSMUSG00000023110.12	Prmt5	2807.88	1890.17	972.456	2807.88	1.52912	2.18012e-73	3.7904e-72	958.847	1004.92	953.595	2865.21	2742.27	2816.15
ENSMUSG00000002718.14	Cse1l	5025.96	3383.8	1741.64	5025.96	1.52876	7.94307e-43	7.05586e-42	1722.99	1761.54	1740.4	5516.24	4367.66	5193.97
ENSMUSG00000001436.15	Slc19a1	966.424	650.649	334.873	966.424	1.52816	1.33975e-42	1.18175e-41	314.726	332.145	357.749	969.804	954.646	974.821
ENSMUSG00000030649.18	Anapc15	622.058	418.898	215.739	622.058	1.52729	3.98294e-23	1.96826e-22	217.374	229.212	200.63	589.872	714.424	561.876
ENSMUSG00000019854.17	Reps1	1821.2	1226.86	632.52	1821.2	1.52618	5.17659e-62	7.20553e-61	648.122	628.21	621.227	1862.26	1833.64	1767.71
ENSMUSG00000014074.17	Rnf168	1300.89	876.781	452.674	1300.89	1.5245	1.23259e-31	8.09352e-31	508.096	432.956	416.971	1434.73	1200.33	1267.61
ENSMUSG00000022248.14	Rad1	654.711	441.354	227.996	654.711	1.52396	3.67585e-28	2.18152e-27	225.376	204.805	253.809	654.469	690.246	619.418
ENSMUSG00000026723.10	Trdmt1	248.637	167.483	86.3292	248.637	1.52393	4.70795e-14	1.58445e-13	82.6822	88.0768	88.2287	266.037	208.244	271.63
ENSMUSG00000040565.7	Btaf1	3290.02	2218.1	1146.18	3290.02	1.52128	6.07866e-14	2.0324e-13	1169.55	1093	1175.98	3949.76	2158.09	3762.2
ENSMUSG00000020250.10	Txnrd1	8577.95	5783.17	2988.39	8577.95	1.52115	6.88855e-39	5.53245e-38	2933.89	3007.34	3023.95	9557.8	7309.59	8866.47
ENSMUSG00000026991.20	Pkp4	801.024	539.819	278.614	801.024	1.52105	5.8461e-26	3.2206e-25	256.048	298.188	281.607	866.959	694.146	841.968
ENSMUSG00000030662.9	Ipo5	11996.4	8087.98	4179.59	11996.4	1.52101	1.28563e-61	1.78055e-60	4062.1	4257.4	4219.27	12724.7	10909	12355.4
ENSMUSG00000021392.8	Nol8	1059.86	714.548	369.237	1059.86	1.52092	4.31386e-22	2.04479e-21	354.733	356.552	396.425	1190.79	854.034	1134.75
ENSMUSG00000020392.8	Cdkn2aipnl	1336.12	901.006	465.889	1336.12	1.52055	1.10429e-30	7.06642e-30	480.09	467.974	449.604	1253.69	1540.38	1214.3
ENSMUSG00000003970.8	Rpl8	33426.8	22541.1	11655.3	33426.8	1.51999	6.43215e-35	4.64742e-34	10959.4	11943.4	12063.2	31177.4	39277	29826
ENSMUSG00000005566.14	Trim28	11989.8	8085.85	4181.94	11989.8	1.51929	2.78549e-64	4.05702e-63	3871.39	4347.6	4326.83	11391.2	12577.3	12000.8
ENSMUSG00000049791.4	Fzd4	1899.66	1281.81	663.95	1899.66	1.51858	5.41347e-37	4.14084e-36	734.805	599.559	657.485	1811.26	2068.4	1819.33
ENSMUSG00000035967.15	Ints6l	236.956	159.995	83.0343	236.956	1.51851	5.29236e-10	1.43462e-09	97.3516	64.7311	87.0201	266.887	182.506	261.476
ENSMUSG00000040078.9	Ptges3-ps	739.961	499.406	258.85	739.961	1.51809	2.85052e-20	1.26039e-19	258.715	204.805	313.031	761.564	743.282	715.038
ENSMUSG00000028107.14	Tars2	2004.24	1352.36	700.476	2004.24	1.51674	3.3465e-58	4.27893e-57	686.796	691.88	722.75	1950.66	2108.18	1953.87
ENSMUSG00000034855.13	Cxcl10	678.82	457.889	236.957	678.82	1.5167	8.38679e-33	5.71327e-32	225.376	246.191	239.305	640.02	684.787	711.653
ENSMUSG00000034686.8	Prr7	266.665	180.209	93.7536	266.665	1.51563	2.34475e-13	7.61673e-13	108.02	75.3428	97.8976	235.439	297.157	267.399
ENSMUSG00000084274.2	Gm12504	63.5645	42.7559	21.9474	63.5645	1.51509	7.0313e-05	0.000131245	14.6694	31.835	19.3378	73.0965	60.0553	57.5415
ENSMUSG00000023072.14	Cep89	491.471	331.846	172.221	491.471	1.51229	1.29024e-20	5.77517e-20	162.697	175.092	178.875	458.978	567.796	447.639
ENSMUSG00000042608.15	Stk40	662.94	447.546	232.153	662.94	1.51186	1.07056e-33	7.49226e-33	220.041	241.946	234.471	680.818	669.968	638.034
ENSMUSG00000044950.7	Pwwp2a	388.841	262.667	136.494	388.841	1.51108	1.67251e-19	7.14163e-19	134.692	127.34	147.451	426.68	345.513	394.329
ENSMUSG00000020869.8	Lrrc59	9295.89	6278.82	3261.74	9295.89	1.51084	1.32617e-83	2.8244e-82	3175.26	3243.98	3365.99	9702.29	8967.74	9217.65
ENSMUSG00000040824.3	Snrpd2	1719.15	1161.32	603.485	1719.15	1.51002	4.64601e-25	2.4737e-24	565.44	616.537	628.479	1565.63	2065.28	1526.54
ENSMUSG00000026491.13	Ahctf1	3525.97	2382.58	1239.18	3525.97	1.50865	3.02162e-24	1.55839e-23	1232.23	1180.02	1305.3	3973.56	2771.9	3832.44
ENSMUSG00000020526.12	Znhit3	259.904	175.58	91.2567	259.904	1.50806	6.68272e-15	2.33313e-14	85.3494	96.5661	91.8546	241.389	297.157	241.167
ENSMUSG00000041974.9	Spidr	538.458	364.059	189.661	538.458	1.50707	1.39446e-20	6.22953e-20	217.374	192.071	159.537	594.122	509.3	511.95
ENSMUSG00000048039.8	Isg20l2	3027.89	2046.51	1065.13	3027.89	1.50695	8.38635e-50	8.86209e-49	1028.19	1060.1	1107.09	3258.75	2772.68	3052.24
ENSMUSG00000026238.14	Ptma	35953.2	24311.4	12669.6	35953.2	1.50471	7.49189e-70	1.22693e-68	12374.3	13102.2	12532.1	36580.6	38007.2	33271.7
ENSMUSG00000034333.15	Zbed4	1008.7	682.276	355.855	1008.7	1.50386	7.0455e-24	3.58817e-23	372.07	335.328	360.167	1095.6	832.975	1097.52
ENSMUSG00000042354.6	Gnl3	2119.22	1433.36	747.502	2119.22	1.50356	1.67659e-61	2.3138e-60	758.809	742.816	740.88	2215.85	2055.92	2085.88
ENSMUSG00000060716.7	Plekhh1	133.911	90.5592	47.2071	133.911	1.50352	1.0657e-08	2.65646e-08	52.0098	50.936	38.6756	124.944	118.551	158.239
ENSMUSG00000004044.9	Cavin1	14652.9	9910.75	5168.62	14652.9	1.50335	2.45316e-48	2.48954e-47	5150.3	5217.75	5137.81	13794	16552.7	13612
ENSMUSG00000109324.1	Prmt1	5787.57	3915.66	2043.74	5787.57	1.50131	4.0867e-49	4.25349e-48	1891.02	2145.68	2094.53	5554.49	6320.63	5487.6
ENSMUSG00000029629.17	Phf14	2218.25	1500.99	783.743	2218.25	1.50113	8.09582e-60	1.07493e-58	782.814	776.774	791.641	2289.79	2268.06	2096.88
ENSMUSG00000030796.17	Tead2	1607.92	1087.79	567.672	1607.92	1.50025	1.14449e-52	1.28821e-51	533.434	602.742	566.839	1609.82	1612.91	1601.01
ENSMUSG00000032252.14	Glce	4789.74	3241.75	1693.76	4789.74	1.49978	3.75208e-26	2.08529e-25	1765.67	1658.6	1657.01	5465.24	3821.7	5082.27
ENSMUSG00000073236.4	2500004C02Rik	56.7352	38.333	19.9309	56.7352	1.49897	7.76139e-05	0.000144307	13.3358	22.2845	24.1723	47.5977	60.8353	61.7725
ENSMUSG00000029472.13	Anapc5	10202.4	6907.69	3612.96	10202.4	1.49766	7.51125e-52	8.35241e-51	3576.67	3655.72	3606.5	9645.34	11386.3	9575.59
ENSMUSG00000022109.5	Med4	537.326	363.875	190.424	537.326	1.49711	1.34637e-18	5.57172e-18	193.37	194.193	183.709	490.427	643.45	478.102
ENSMUSG00000025078.8	Nhlrc2	1522.1	1030.59	539.09	1522.1	1.49701	2.48146e-21	1.13836e-20	545.436	558.173	513.66	1743.27	1194.09	1628.93
ENSMUSG00000060098.11	Prmt7	1269.13	859.014	448.902	1269.13	1.4969	1.62812e-37	1.2664e-36	392.074	479.647	474.985	1248.59	1296.26	1262.53
ENSMUSG00000031906.9	Smpd3	12259.8	8302.22	4344.62	12259.8	1.49642	2.5747e-67	3.98963e-66	4176.79	4564.08	4292.99	11750.7	13069.4	11959.3
ENSMUSG00000053070.5	9230110C19Rik	158.47	107.252	56.0341	158.47	1.49639	1.06417e-09	2.83302e-09	42.6747	54.1195	71.3081	154.693	169.247	151.47
ENSMUSG00000001151.10	Pcnt	1171.57	793.799	416.033	1171.57	1.4951	1.91863e-24	9.97715e-24	457.419	380.959	409.72	1240.09	985.843	1288.76
ENSMUSG00000028633.7	Ctps	5749.11	3894.11	2039.11	5749.11	1.49464	1.67392e-61	2.3137e-60	1861.68	2156.29	2099.36	5850.27	5692	5705.07
ENSMUSG00000016181.9	Diexf	709.099	480.231	251.362	709.099	1.49323	2.58716e-28	1.54336e-27	220.041	262.108	271.938	729.265	666.068	731.962
ENSMUSG00000037461.10	Ints7	2008.53	1360.84	713.143	2008.53	1.49276	3.21361e-59	4.21428e-58	682.795	737.51	719.125	2015.25	1949.85	2060.49
ENSMUSG00000029464.10	Gpn3	878.567	595.579	312.592	878.567	1.49274	8.72037e-39	6.98742e-38	328.062	300.31	309.405	849.96	913.309	872.431
ENSMUSG00000083364.4	Llph-ps2	383.753	260.175	136.597	383.753	1.49249	1.2732e-14	4.38857e-14	142.694	130.523	136.573	329.784	470.303	351.173
ENSMUSG00000037197.11	Rbm17	3203.52	2171.74	1139.95	3203.52	1.49056	4.69169e-49	4.86851e-48	1116.21	1156.67	1146.97	3146.55	3507.39	2956.62
ENSMUSG00000069014.4	Gm5641	9197.98	6235.71	3273.45	9197.98	1.49054	4.70636e-46	4.54905e-45	3265.95	3295.98	3258.42	9039.32	10299.1	8255.52
ENSMUSG00000022702.15	Hira	2245.37	1522.06	798.745	2245.37	1.48995	3.83557e-51	4.20422e-50	737.472	822.404	836.36	2318.69	2138.59	2278.81
ENSMUSG00000075229.10	Ccdc58	495.993	336.446	176.9	495.993	1.48958	6.98387e-18	2.7883e-17	185.368	167.664	177.666	471.728	588.074	428.177
ENSMUSG00000081406.4	Rps6-ps4	3484.86	2362.66	1240.47	3484.86	1.48924	1.04691e-19	4.51919e-19	1002.86	1484.57	1233.99	3449.99	3997.19	3007.39
ENSMUSG00000024826.14	Dpf2	5715.44	3875.45	2035.47	5715.44	1.48924	2.03879e-73	3.55361e-72	1984.37	2091.56	2030.47	5518.79	6017.23	5610.3
ENSMUSG00000020171.8	Yeats4	757.907	513.842	269.778	757.907	1.48898	3.12576e-32	2.09729e-31	265.383	286.515	257.435	754.764	806.457	712.5
ENSMUSG00000027404.15	Snrpb	5732.99	3887.69	2042.38	5732.99	1.48893	1.19501e-44	1.11605e-43	1999.04	2100.05	2028.05	5415.94	6457.9	5325.13
ENSMUSG00000009647.13	Mcu	1179.64	800.07	420.501	1179.64	1.48865	7.14151e-47	7.02062e-46	417.412	405.365	438.726	1192.49	1146.51	1199.91
ENSMUSG00000066637.2	Ttc32	62.5203	42.441	22.3618	62.5203	1.48858	1.36986e-05	2.71847e-05	26.6717	22.2845	18.1292	58.6472	66.2948	62.6187
ENSMUSG00000050323.14	Ndufaf6	176.762	119.84	62.918	176.762	1.48856	5.19524e-12	1.57752e-11	62.6785	66.8535	59.222	189.541	182.506	158.239
ENSMUSG00000021589.13	Rhobtb3	2309.17	1566.76	824.345	2309.17	1.48664	1.58019e-29	9.77241e-29	872.164	769.345	831.526	2594.93	1961.55	2371.05
ENSMUSG00000028322.11	Exosc3	594.918	403.461	212.003	594.918	1.48625	3.31275e-21	1.51118e-20	205.372	240.885	189.752	576.273	666.068	542.414
ENSMUSG00000057506.4	Bloc1s2	1106.54	750.587	394.633	1106.54	1.48617	2.049e-20	9.10654e-20	330.729	409.61	443.561	1050.55	1290.02	979.052
ENSMUSG00000017176.17	Nt5c3b	888.344	602.523	316.702	888.344	1.48575	7.80296e-26	4.27477e-25	285.387	348.062	316.657	857.609	996.762	810.659
ENSMUSG00000049327.17	Kmt5a	7221.57	4901.04	2580.52	7221.57	1.48451	3.35683e-81	6.89422e-80	2548.48	2594.55	2598.52	7505.99	6891.54	7267.16
ENSMUSG00000028910.12	Mecr	663.751	450.439	237.127	663.751	1.48429	7.49607e-25	3.95612e-24	221.375	239.824	250.183	609.421	747.182	634.649
ENSMUSG00000038736.9	Nudcd1	1989.36	1350	710.633	1989.36	1.484	5.84677e-41	4.93974e-40	674.794	742.816	714.29	2129.15	1796.2	2042.72
ENSMUSG00000032212.10	Sltm	2986.36	2027.46	1068.56	2986.36	1.48252	2.96442e-41	2.51994e-40	1060.2	1068.59	1076.87	3191.6	2622.16	3145.32
ENSMUSG00000023169.14	Slc38a1	7503.84	5095.44	2687.04	7503.84	1.48148	3.71911e-22	1.77138e-21	2585.82	2729.32	2745.97	8608.39	5726.31	8176.82
ENSMUSG00000025967.16	Eef1b2	15529.3	10546.6	5564.03	15529.3	1.48078	4.4366e-33	3.04029e-32	5497.03	5691.03	5504.02	14299.7	18381.6	13906.4
ENSMUSG00000028688.13	Toe1	768.441	521.638	274.836	768.441	1.48055	1.52708e-26	8.60469e-26	258.715	311.983	253.809	741.165	832.195	731.962
ENSMUSG00000022706.15	Mrpl40	793.658	539.264	284.87	793.658	1.48012	3.75768e-25	2.00845e-24	304.057	273.781	276.772	740.315	907.849	732.808
ENSMUSG00000020923.17	Ubtf	6017.04	4086.96	2156.88	6017.04	1.48005	6.36586e-84	1.35995e-82	2155.07	2186	2129.58	5992.22	6228.6	5830.31
ENSMUSG00000041153.9	Osgin2	446.222	303.052	159.881	446.222	1.47997	7.61428e-19	3.17671e-18	152.029	155.991	171.623	511.676	395.429	431.562
ENSMUSG00000029676.15	Pot1a	956.447	649.721	342.995	956.447	1.47836	1.30658e-41	1.12241e-40	340.064	356.552	332.368	978.304	928.908	962.128
ENSMUSG00000049517.8	Rps23	6441.06	4376.83	2312.6	6441.06	1.47779	1.08881e-28	6.58621e-28	2268.43	2353.67	2315.7	5823.92	7751.04	5748.23
ENSMUSG00000020430.12	Pes1	3220.49	2188.34	1156.19	3220.49	1.47735	1.52679e-68	2.42011e-67	1145.55	1208.67	1114.34	3232.4	3281.2	3147.86
ENSMUSG00000047719.2	Ubiad1	963.174	654.557	345.94	963.174	1.47647	2.77747e-41	2.36247e-40	344.065	356.552	337.203	1001.25	951.526	936.742
ENSMUSG00000078812.10	Eif5a	21472.1	14596.3	7720.57	21472.1	1.47556	7.63149e-51	8.29265e-50	7228.03	8111.55	7822.14	20665.1	23576	20175.1
ENSMUSG00000030678.7	Maz	5311.6	3610.71	1909.83	5311.6	1.47542	1.73097e-54	2.04841e-53	1813.67	1957.85	1957.95	5059.81	5761.41	5113.58
ENSMUSG00000038539.15	Atf5	6309.25	4289.3	2269.36	6309.25	1.47517	5.10621e-27	2.91765e-26	2103.06	2218.9	2486.12	5767.83	7512.38	5647.53
ENSMUSG00000034998.18	Foxn2	730.37	496.549	262.728	730.37	1.47502	1.14802e-18	4.75942e-18	268.05	257.863	262.269	855.909	588.854	746.348
ENSMUSG00000044927.6	H1fx	275.673	187.614	99.5551	275.673	1.47406	1.63925e-08	4.04025e-08	116.022	85.9545	96.689	220.99	376.711	229.32
ENSMUSG00000042787.14	Exog	483.833	329.214	174.596	483.833	1.47329	1.97694e-23	9.87183e-23	182.701	163.42	177.666	459.828	528.799	462.871
ENSMUSG00000022314.9	Rad21	8226.75	5595.18	2963.61	8226.75	1.47303	5.88213e-57	7.31141e-56	3000.56	2900.17	2990.11	8863.38	7533.43	8283.44
ENSMUSG00000049957.14	Ccdc137	868.859	590.873	312.887	868.859	1.47181	1.12713e-30	7.20924e-30	294.722	323.656	320.282	957.055	813.477	836.045
ENSMUSG00000030795.18	Fus	12020.9	8177.49	4334.06	12020.9	1.47179	1.26797e-82	2.6757e-81	4340.82	4328.5	4332.88	12139.1	12521.9	11401.7
ENSMUSG00000001380.6	Hars	3277.9	2229.86	1181.82	3277.9	1.47166	6.12112e-66	9.16643e-65	1173.55	1195.93	1175.98	3280.84	3427.83	3125.01
ENSMUSG00000020182.16	Ddc	195.721	133.336	70.9515	195.721	1.47124	9.99468e-08	2.33988e-07	88.0166	58.3641	66.4737	168.292	258.94	159.932
ENSMUSG00000096740.7	Lbhd1	453.285	308.713	164.141	453.285	1.4708	3.39897e-20	1.49763e-19	182.701	136.89	172.832	476.827	443.006	440.024
ENSMUSG00000014226.10	Cacybp	3517.24	2393.07	1268.9	3517.24	1.47053	2.83484e-44	2.6192e-43	1234.9	1288.26	1283.55	3922.56	3286.66	3342.49
ENSMUSG00000053293.9	Pom121	3801.19	2586.61	1372.04	3801.19	1.46981	1.11674e-23	5.63958e-23	1344.25	1431.51	1340.35	4276.15	2989.51	4137.91
ENSMUSG00000016496.7	Cd274	87.4022	59.3895	31.3768	87.4022	1.46957	2.21865e-06	4.6998e-06	29.3389	38.202	26.5895	102.845	76.4341	82.9275
ENSMUSG00000026096.14	Osgepl1	240.512	163.85	87.1882	240.512	1.46929	3.99178e-15	1.40823e-14	96.0181	78.5263	87.0201	230.339	254.26	236.936
ENSMUSG00000034120.18	Srsf2	6625.9	4509.79	2393.68	6625.9	1.46868	4.41617e-75	7.97913e-74	2339.11	2407.79	2434.15	6892.32	6299.57	6685.82
ENSMUSG00000032518.6	Rpsa	40700.8	27713.2	14725.6	40700.8	1.46674	2.96273e-29	1.81762e-28	14332	14819.2	15025.5	37043.8	49050.4	36008.3
ENSMUSG00000002343.11	Armc6	326.356	221.995	117.634	326.356	1.4664	5.68242e-15	1.98993e-14	93.3509	132.646	126.904	300.036	354.092	324.94
ENSMUSG00000047649.9	Cd3eap	1280.88	872.173	463.462	1280.88	1.46616	9.0484e-38	7.07793e-37	452.085	475.402	462.899	1290.24	1381.27	1171.14
ENSMUSG00000034681.16	Rnps1	4831.2	3289.93	1748.67	4831.2	1.46587	9.08294e-57	1.12394e-55	1694.99	1799.74	1751.28	4672.23	5224.81	4596.55
ENSMUSG00000091931.5	Gon7	193.042	131.52	69.9975	193.042	1.46526	1.51584e-11	4.48362e-11	65.3456	63.67	80.9771	190.391	215.263	173.471
ENSMUSG00000069171.14	Nr2f1	193.691	131.925	70.1589	193.691	1.46428	2.51438e-13	8.15241e-13	73.3471	74.2816	62.8479	196.341	192.645	192.087
ENSMUSG00000032601.13	Prkar2a	2320.55	1580.76	840.981	2320.55	1.46419	1.11998e-25	6.10184e-25	850.827	839.382	832.734	2645.92	1891.35	2424.36
ENSMUSG00000021751.13	Acox2	63.1027	42.9497	22.7968	63.1027	1.46407	4.42285e-05	8.42046e-05	22.6709	27.5903	18.1292	59.4972	75.6541	54.1567
ENSMUSG00000027075.16	Slc43a1	149.67	101.831	53.992	149.67	1.46386	1.26914e-08	3.14882e-08	49.3426	67.9146	44.7187	147.043	170.807	131.161
ENSMUSG00000026036.17	Nif3l1	1140.09	776.373	412.652	1140.09	1.46338	2.51232e-34	1.79366e-33	380.071	462.668	395.216	1161.9	1166.79	1091.6
ENSMUSG00000035575.11	Utp6	2098.72	1429.88	761.035	2098.72	1.4631	6.83425e-50	7.22747e-49	749.474	766.162	767.469	2254.94	1984.95	2056.26
ENSMUSG00000032435.9	Dync1li1	3002.03	2045.42	1088.81	3002.03	1.46244	4.61865e-65	6.85703e-64	1034.86	1109.98	1121.59	3079.4	2939.59	2987.08
ENSMUSG00000020156.16	Mum1	947.79	646.056	344.322	947.79	1.46174	1.7705e-36	1.33216e-35	340.064	327.9	365.001	896.708	991.303	955.359
ENSMUSG00000098234.7	Snhg6	775.281	528.354	281.427	775.281	1.46162	5.42304e-19	2.27557e-18	262.716	285.454	296.11	707.167	937.487	681.19
ENSMUSG00000002997.15	Prkar2b	572.639	390.323	208.007	572.639	1.46142	1.16879e-21	5.43392e-21	201.371	202.683	219.968	583.922	636.431	497.565
ENSMUSG00000028838.11	Extl1	541.285	368.605	195.924	541.285	1.46009	2.87289e-16	1.0686e-15	153.362	239.824	194.587	538.874	506.181	578.8
ENSMUSG00000050447.15	Lypd6	178.916	122.011	65.1065	178.916	1.45851	9.10369e-13	2.87812e-12	66.6792	65.7923	62.8479	176.792	175.486	184.471
ENSMUSG00000049950.6	Rpp38	283.212	193.267	103.321	283.212	1.4585	5.28894e-17	2.03292e-16	112.021	97.6273	100.315	276.237	302.616	270.784
ENSMUSG00000024642.16	Tle4	203.899	139.119	74.3392	203.899	1.45681	6.81571e-13	2.16982e-12	81.3486	76.404	65.2651	191.241	200.444	220.012
ENSMUSG00000049643.15	2310022A10Rik	674.197	460.045	245.893	674.197	1.45454	1.61005e-26	9.05745e-26	238.712	253.619	245.348	645.969	748.742	627.88
ENSMUSG00000074886.11	Grk6	2756.48	1881.25	1006.02	2756.48	1.45442	1.53734e-63	2.20426e-62	986.852	968.845	1062.37	2765.77	2749.29	2754.38
ENSMUSG00000031700.11	Gpt2	4537.22	3096.31	1655.4	4537.22	1.45437	5.02066e-51	5.46853e-50	1565.63	1629.95	1770.62	4776.77	4226.49	4608.4
ENSMUSG00000037447.16	Arid5a	1153.77	787.45	421.127	1153.77	1.45397	4.18283e-22	1.98609e-21	370.736	377.775	514.869	1183.99	1083.34	1193.99
ENSMUSG00000007655.16	Cav1	8456.12	5772.63	3089.14	8456.12	1.45261	2.69401e-67	4.16984e-66	3057.91	3212.15	2997.36	8570.99	8831.25	7966.12
ENSMUSG00000062997.6	Rpl35	6827.34	4661.06	2494.77	6827.34	1.45245	3.00538e-25	1.61447e-24	2428.46	2494.8	2561.05	6253.15	8326.63	5902.24
ENSMUSG00000098176.1	Ccdc166	139.793	95.5928	51.3928	139.793	1.45136	1.48047e-08	3.66197e-08	57.3441	42.4466	54.3876	140.243	160.668	118.468
ENSMUSG00000073676.4	Hspe1	4684.4	3199.21	1714.02	4684.4	1.4506	7.75447e-45	7.29131e-44	1709.65	1705.29	1727.11	4527.74	5221.69	4303.77
ENSMUSG00000041747.3	Utp15	1195.67	816.736	437.803	1195.67	1.45033	7.16545e-24	3.64657e-23	477.423	420.222	415.763	1274.09	1003	1309.92
ENSMUSG00000024542.9	Cep192	1509.19	1031.01	552.825	1509.19	1.44948	2.24586e-14	7.67045e-14	616.116	509.36	532.998	1722.87	1081	1723.71
ENSMUSG00000025050.7	Pcgf6	731.176	499.418	267.661	731.176	1.44917	3.99338e-35	2.90661e-34	262.716	269.536	270.729	753.064	714.424	726.039
ENSMUSG00000021639.16	Gtf2h2	576.769	393.985	211.202	576.769	1.44837	6.97324e-30	4.3475e-29	208.039	216.478	209.09	595.822	570.916	563.569
ENSMUSG00000031781.14	Ciapin1	1139.26	778.587	417.912	1139.26	1.44782	4.48037e-41	3.79691e-40	420.079	402.182	431.475	1110.05	1203.45	1104.29
ENSMUSG00000047635.6	2810006K23Rik	415.031	283.467	151.903	415.031	1.44742	6.67334e-20	2.90242e-19	141.36	164.481	149.868	406.281	455.485	383.328
ENSMUSG00000026109.14	Tmeff2	325.629	222.419	119.208	325.629	1.4473	6.10597e-16	2.24221e-15	122.69	135.829	99.1062	332.334	341.613	302.939
ENSMUSG00000034282.3	Evpl	279.164	190.829	102.495	279.164	1.44696	1.21615e-08	3.02277e-08	117.355	110.361	79.7684	214.19	362.672	260.629
ENSMUSG00000025077.13	Dclre1a	1198.93	819.571	440.217	1198.93	1.44627	6.68609e-47	6.57759e-46	448.084	426.589	445.978	1215.44	1173.81	1207.53
ENSMUSG00000013415.9	Igf2bp1	1009.31	689.834	370.363	1009.31	1.44609	3.72607e-34	2.64518e-33	369.403	368.225	373.461	1036.1	917.989	1073.83
ENSMUSG00000029836.15	Cbx3	8183.64	5593.78	3003.91	8183.64	1.44577	3.22605e-60	4.31659e-59	2919.22	3019.02	3073.5	8791.13	8095.77	7664.02
ENSMUSG00000021374.10	Nup153	3577.13	2445.98	1314.83	3577.13	1.44407	1.07035e-15	3.87693e-15	1422.93	1258.54	1263	4162.25	2548.84	4020.29
ENSMUSG00000043183.18	Simc1	678.359	463.801	249.243	678.359	1.44405	3.53338e-26	1.96691e-25	249.38	249.374	248.974	697.817	604.453	732.808
ENSMUSG00000046791.8	Riox1	603.341	412.35	221.36	603.341	1.44371	4.74922e-27	2.71817e-26	206.706	239.824	217.55	622.171	620.052	567.8
ENSMUSG00000008035.12	Mid1ip1	2906.67	1987.52	1068.37	2906.67	1.44367	1.7683e-35	1.29732e-34	1006.86	1088.76	1109.51	2744.52	3291.34	2684.14
ENSMUSG00000008129.14	4930432K21Rik	95.4806	65.2454	35.0101	95.4806	1.44353	5.49599e-06	1.12492e-05	28.0053	37.1408	39.8842	92.6456	119.331	74.4655
ENSMUSG00000053199.13	Arhgap20	129.697	88.7137	47.7308	129.697	1.44296	1.78711e-09	4.69074e-09	48.009	45.6301	49.5531	135.994	118.551	134.546
ENSMUSG00000043496.7	Tril	421.979	288.594	155.209	421.979	1.44279	2.13597e-23	1.06506e-22	149.361	150.686	165.58	423.28	410.248	432.408
ENSMUSG00000078713.8	Tomm5	890.707	609.351	327.995	890.707	1.4424	1.09141e-20	4.89337e-20	348.065	320.472	315.448	945.155	997.542	729.424
ENSMUSG00000035215.9	Lsm7	786.594	538.205	289.816	786.594	1.44107	3.10938e-17	1.20962e-16	289.388	287.576	292.484	696.117	975.704	687.96
ENSMUSG00000006732.14	Mettl1	619.038	423.57	228.101	619.038	1.44067	7.77031e-25	4.09928e-24	229.376	231.334	223.593	579.673	691.026	586.416
ENSMUSG00000011257.19	Pabpc4	6484.85	4437.38	2389.92	6484.85	1.43995	1.18785e-63	1.70492e-62	2385.78	2424.76	2359.21	6834.53	6048.43	6571.58
ENSMUSG00000040857.15	Erf	2032.9	1390.89	748.874	2032.9	1.43905	8.96462e-43	7.95308e-42	690.797	806.486	749.34	2035.65	1927.23	2135.81
ENSMUSG00000037601.11	Nme1	3105.63	2126.23	1146.83	3105.63	1.43709	2.68423e-27	1.54525e-26	1108.21	1185.32	1146.97	2889.01	3683.65	2744.22
ENSMUSG00000036492.12	Rnf39	169.367	115.977	62.5867	169.367	1.43617	1.01624e-09	2.70748e-09	58.6777	62.6088	66.4737	154.693	202.784	150.623
ENSMUSG00000078931.4	Pdf	395.667	271.184	146.701	395.667	1.43563	2.70999e-21	1.24113e-20	161.364	133.707	145.034	392.681	391.53	402.791
ENSMUSG00000069565.12	Dazap1	3035.19	2078.81	1122.43	3035.19	1.43534	4.29749e-70	7.08829e-69	1132.21	1119.53	1115.55	2951.06	3096.36	3058.16
ENSMUSG00000032849.13	Abcc4	898.688	615.334	331.98	898.688	1.43447	1.77599e-25	9.61149e-25	306.724	354.429	334.786	944.305	785.399	966.359
ENSMUSG00000001440.5	Kpnb1	17910.3	12269.7	6629.1	17910.3	1.43381	2.28103e-43	2.0553e-42	6491.89	6816.93	6578.48	19504.9	15731.4	18494.5
ENSMUSG00000033075.17	Senp1	2362.34	1618.3	874.253	2362.34	1.4338	3.45171e-30	2.1696e-29	868.163	880.768	873.827	2595.78	1996.64	2494.59
ENSMUSG00000024991.7	Eif3a	26327	18037.4	9747.82	26327	1.4334	1.22122e-38	9.73458e-38	9980.54	9637.51	9625.39	29202.1	22723.5	27055.5
ENSMUSG00000028224.14	Nbn	574.974	394.23	213.485	574.974	1.43328	7.63878e-26	4.18815e-25	232.044	192.071	216.342	577.973	593.534	553.414
ENSMUSG00000055240.16	Zfp101	388.062	265.716	143.37	388.062	1.433	2.98183e-13	9.63638e-13	128.024	157.053	145.034	375.682	320.555	467.948
ENSMUSG00000038214.15	Bend3	694.185	475.62	257.055	694.185	1.43253	2.58966e-22	1.24113e-21	249.38	254.68	267.103	774.313	597.434	710.807
ENSMUSG00000037892.13	Pcdh18	1155.02	791.471	427.918	1155.02	1.43235	3.26844e-13	1.05454e-12	433.415	421.283	429.058	1426.23	812.697	1226.14
ENSMUSG00000045165.6	AI467606	58.3934	39.9604	21.5274	58.3934	1.43226	0.000187179	0.000336216	16.003	24.4068	24.1723	57.7973	72.5344	44.8485
ENSMUSG00000006333.14	Rps9	22077.4	15131.9	8186.41	22077.4	1.43127	8.24916e-30	5.13141e-29	7910.82	8195.39	8453.04	20131.3	26276.2	19824.8
ENSMUSG00000029161.7	Cgref1	200.962	137.755	74.5488	200.962	1.43083	2.40364e-12	7.43414e-12	72.0135	74.2816	77.3512	193.791	224.623	184.471
ENSMUSG00000020116.7	Pno1	1521.98	1043.09	564.207	1521.98	1.43067	1.17686e-51	1.30237e-50	552.104	585.764	554.753	1540.98	1526.34	1498.62
ENSMUSG00000037060.3	Cavin3	1704.7	1168.7	632.699	1704.7	1.42983	2.91262e-16	1.08279e-15	610.782	660.045	627.27	1434.73	2200.21	1479.16
ENSMUSG00000037103.8	Dcaf15	811.418	556.194	300.971	811.418	1.42925	1.40835e-34	1.00966e-33	290.721	317.289	294.902	784.513	840.775	808.966
ENSMUSG00000024772.9	Ehd1	8864.34	6079.29	3294.24	8864.34	1.42783	2.94078e-50	3.13154e-49	3087.25	3413.77	3381.7	8435.85	9638.49	8518.69
ENSMUSG00000041995.8	Zbed3	908.608	623.075	337.543	908.608	1.42643	4.19188e-36	3.12178e-35	318.727	355.491	338.412	932.406	872.752	920.665
ENSMUSG00000000295.13	Hddc2	428.637	294.199	159.761	428.637	1.4264	1.49973e-19	6.4197e-19	178.7	159.175	141.408	409.681	463.284	412.945
ENSMUSG00000053091.16	Lins1	620.452	425.761	231.07	620.452	1.42549	1.08974e-26	6.17563e-26	246.713	239.824	206.673	594.972	641.89	624.495
ENSMUSG00000024217.9	Snrpc	1759.41	1207.48	655.538	1759.41	1.42426	1.43428e-30	9.16536e-30	629.452	657.923	679.24	1645.52	2012.24	1620.47
ENSMUSG00000025026.14	Add3	5388.52	3698.29	2008.07	5388.52	1.4241	1.28649e-78	2.49745e-77	2051.05	2032.13	1941.03	5362.4	5312.17	5490.99
ENSMUSG00000059796.16	Eif4a1	25939.5	17803.1	9666.67	25939.5	1.42397	9.92524e-75	1.77933e-73	9348.42	9980.27	9671.32	25599.9	27287	24931.6
ENSMUSG00000034327.17	Kctd9	1231.76	845.629	459.502	1231.76	1.42287	2.29321e-27	1.32567e-26	457.419	434.017	487.071	1312.34	1065.4	1317.53
ENSMUSG00000104960.1	Snhg8	640.946	440.139	239.331	640.946	1.42225	7.23983e-15	2.52317e-14	245.379	234.518	238.097	583.922	804.117	534.798
ENSMUSG00000114277.1	AC154176.1	236.235	162.149	88.0626	236.235	1.42115	2.09689e-08	5.1334e-08	90.6837	108.239	65.2651	213.34	294.817	200.549
ENSMUSG00000024726.9	Carnmt1	1621.8	1113.61	605.425	1621.8	1.42094	3.42675e-33	2.35644e-32	601.446	625.027	589.803	1807.01	1461.61	1596.78
ENSMUSG00000022191.15	Drosha	4264.9	2928.72	1592.53	4264.9	1.42058	1.3817e-44	1.28519e-43	1512.28	1663.91	1601.41	4464.84	3856.02	4473.85
ENSMUSG00000019857.7	Asf1a	677.677	465.486	253.295	677.677	1.4193	2.58811e-21	1.1861e-20	257.382	271.659	230.845	630.67	774.48	627.88
ENSMUSG00000024498.15	Tcerg1	3173.86	2180.56	1187.26	3173.86	1.4186	7.84832e-31	5.02918e-30	1236.23	1199.12	1126.43	3597.03	2755.53	3169.02
ENSMUSG00000031848.15	Lsm4	1252.91	860.968	469.03	1252.91	1.41835	1.15474e-18	4.78586e-18	500.094	465.852	441.144	1102.4	1542.72	1113.6
ENSMUSG00000027722.14	Spata5	1560.23	1072.02	583.804	1560.23	1.41772	1.2267e-43	1.11475e-42	565.44	580.458	605.515	1640.42	1465.51	1574.78
ENSMUSG00000097080.7	1700086O06Rik	56.4998	38.7309	20.9621	56.4998	1.41722	0.000245537	0.000436503	18.6702	29.7127	14.5034	49.2977	59.2754	60.9263
ENSMUSG00000098557.1	Kctd12	366.427	251.623	136.818	366.427	1.41651	3.91413e-15	1.38154e-14	129.358	160.236	120.861	406.281	329.134	363.866
ENSMUSG00000022913.14	Psmg1	683.65	469.844	256.038	683.65	1.41629	9.46356e-20	4.09278e-19	236.044	258.925	273.146	656.169	793.978	600.801
ENSMUSG00000067148.15	Polr1c	1451.83	997.972	544.118	1451.83	1.41562	4.03931e-32	2.70108e-31	493.426	518.91	620.018	1443.23	1508.4	1403.84
ENSMUSG00000043065.12	Spice1	318.18	218.687	119.195	318.18	1.41495	3.77687e-19	1.59353e-18	114.688	122.034	120.861	318.735	315.095	320.709
ENSMUSG00000029826.14	Zc3hav1	5232.01	3596.99	1961.98	5232.01	1.41492	1.36246e-41	1.16968e-40	1949.7	1967.4	1968.83	5576.59	4604.76	5514.68
ENSMUSG00000040669.14	Phc1	958.567	658.678	358.788	958.567	1.41481	2.77625e-33	1.91388e-32	325.395	388.387	362.584	991.053	934.367	950.282
ENSMUSG00000029536.8	Gatc	1155.95	794.726	433.505	1155.95	1.41472	2.79762e-39	2.26133e-38	420.079	430.833	449.604	1087.1	1180.83	1199.91
ENSMUSG00000009207.15	Lnpk	588.24	404.331	220.421	588.24	1.41446	6.6045e-19	2.76377e-18	209.373	227.09	224.802	669.768	498.381	596.57
ENSMUSG00000003429.11	Rps11	11173.2	7682.6	4192.05	11173.2	1.41432	1.02103e-26	5.78865e-26	4100.77	4231.93	4243.44	10220.8	13463.3	9835.37
ENSMUSG00000043284.12	Tmem11	1063.41	731.304	399.194	1063.41	1.41422	2.59556e-30	1.64041e-29	409.41	398.998	389.173	1006.35	1187.07	996.822
ENSMUSG00000000776.12	Polr3d	829.997	570.621	311.244	829.997	1.41413	8.42068e-34	5.90815e-33	316.059	330.023	287.65	819.361	843.894	826.736
ENSMUSG00000059208.14	Hnrnpm	6969.19	4792.21	2615.22	6969.19	1.4141	7.22361e-53	8.1773e-52	2728.51	2705.97	2411.18	6937.37	7327.53	6642.66
ENSMUSG00000058240.13	Cryzl1	1985	1365.17	745.341	1985	1.41366	2.55136e-50	2.72527e-49	748.141	730.082	757.8	1897.96	2097.26	1959.8
ENSMUSG00000021262.15	Evl	1163.63	800.351	437.075	1163.63	1.41337	4.18201e-37	3.20597e-36	444.084	430.833	436.309	1166.99	1242.44	1081.44
ENSMUSG00000007617.18	Homer1	272.763	187.682	102.601	272.763	1.41328	6.9986e-09	1.76362e-08	121.356	93.3826	93.0632	319.585	195.765	302.939
ENSMUSG00000061479.15	Snrpa	2886.49	1985.25	1084.02	2886.49	1.41304	2.47159e-42	2.1608e-41	1078.87	1086.63	1086.54	2754.72	3197.75	2706.99
ENSMUSG00000027613.15	Eif6	3489.09	2400.09	1311.09	3489.09	1.41133	6.30277e-35	4.5587e-34	1198.89	1423.02	1311.34	3274.05	3868.5	3324.72
ENSMUSG00000036023.5	Parp2	862.881	593.726	324.571	862.881	1.41083	3.97048e-31	2.56329e-30	317.393	321.533	334.786	815.111	937.487	836.045
ENSMUSG00000023909.3	Paqr4	208.48	143.47	78.46	208.48	1.40988	6.39046e-09	1.61597e-08	66.6792	73.2205	95.4804	182.741	257.38	185.318
ENSMUSG00000028906.16	Epb41	2835.44	1951.35	1067.25	2835.44	1.40938	3.18465e-53	3.63486e-52	1070.87	1086.63	1044.24	2913.66	2647.89	2944.77
ENSMUSG00000040549.16	Ckap5	4962.77	3415.65	1868.52	4962.77	1.4093	9.66167e-27	5.48209e-26	1959.04	1851.73	1794.79	5537.49	4079.86	5270.97
ENSMUSG00000053897.15	Slc39a8	2138.16	1471.86	805.566	2138.16	1.40926	1.11721e-28	6.75505e-28	854.827	762.978	798.893	2016.95	2462.27	1935.26
ENSMUSG00000037108.13	Zcwpw1	397.557	273.722	149.886	397.557	1.40849	2.91328e-10	8.02139e-10	145.361	141.135	163.163	305.136	519.44	368.097
ENSMUSG00000020328.10	Nudcd2	1650.28	1136.06	621.842	1650.28	1.40761	5.07288e-47	5.00481e-46	610.782	633.516	621.227	1722.87	1666.73	1561.24
ENSMUSG00000021713.9	Ppwd1	396.614	273.129	149.645	396.614	1.40619	3.4633e-22	1.65125e-21	153.362	151.747	143.825	401.181	388.41	400.252
ENSMUSG00000002068.16	Ccne1	389.528	268.104	146.681	389.528	1.40521	1.75456e-20	7.82055e-20	138.693	162.358	138.99	392.681	389.19	386.713
ENSMUSG00000074358.9	Ccdc61	248.278	171.102	93.9259	248.278	1.40479	3.67506e-12	1.12332e-11	100.019	92.3214	89.4373	241.389	289.358	214.088
ENSMUSG00000024359.8	Hspa9	28071.4	19337.6	10603.8	28071.4	1.40442	3.75646e-71	6.31652e-70	9945.87	10737.9	11127.7	28516.2	28193.2	27504.9
ENSMUSG00000066037.14	Hnrnpr	3830.89	2639.24	1447.6	3830.89	1.40404	1.90252e-48	1.93785e-47	1457.61	1433.64	1451.54	4176.7	3579.14	3736.82
ENSMUSG00000015749.12	Anp32e	5941.39	4093.37	2245.34	5941.39	1.40393	2.12934e-52	2.38507e-51	2297.77	2233.75	2204.51	6455.44	5577.35	5791.39
ENSMUSG00000030609.18	Aen	1491.4	1027.22	563.044	1491.4	1.4032	5.55464e-31	3.56933e-30	494.76	606.987	587.386	1591.97	1393.75	1488.46
ENSMUSG00000074220.10	Zfp382	93.8885	64.75	35.6116	93.8885	1.40203	4.10032e-06	8.48041e-06	34.6732	28.6515	43.5101	101.995	76.4341	103.236
ENSMUSG00000024309.14	Pfdn6	1113.18	767.194	421.207	1113.18	1.40158	6.76693e-22	3.17814e-21	400.075	439.323	424.223	1044.6	1314.2	980.745
ENSMUSG00000041319.13	Thoc6	553.58	381.513	209.447	553.58	1.40145	3.2428e-23	1.60768e-22	198.704	213.294	216.342	524.425	609.133	527.182
ENSMUSG00000021694.18	Ercc8	172.212	118.887	65.5625	172.212	1.40131	2.02506e-09	5.29919e-09	80.015	56.2418	60.4306	149.593	181.726	185.318
ENSMUSG00000025135.12	Anapc11	1380.9	952.065	523.228	1380.9	1.4	2.4102e-17	9.432e-17	521.431	553.929	494.323	1254.54	1722.11	1166.06
ENSMUSG00000028651.12	Ppie	831.447	573.28	315.112	831.447	1.39906	6.41657e-21	2.89552e-20	320.06	344.879	280.398	793.862	950.746	749.732
ENSMUSG00000024247.14	Pkdcc	1810.92	1248.8	686.693	1810.92	1.39815	1.05666e-22	5.10849e-22	605.447	725.838	728.793	1617.47	2114.42	1700.86
ENSMUSG00000024981.6	Acsl5	3493.54	2409.76	1325.98	3493.54	1.39731	1.28977e-66	1.96551e-65	1276.24	1327.52	1374.19	3439.79	3530.79	3510.03
ENSMUSG00000008604.11	Ubqln4	3607.97	2488.6	1369.23	3607.97	1.39721	2.66191e-44	2.46271e-43	1292.24	1404.98	1410.45	3758.52	3291.34	3774.05
ENSMUSG00000039617.8	Gm7488	858.003	591.793	325.583	858.003	1.39665	2.00975e-33	1.39662e-32	312.059	339.573	325.117	849.96	902.39	821.659
ENSMUSG00000036019.8	Tmtc2	267.73	184.728	101.727	267.73	1.39618	3.59754e-13	1.15721e-12	110.687	105.055	89.4373	288.136	232.422	282.63
ENSMUSG00000074578.13	Zfas1	1306.09	901.283	496.481	1306.09	1.39603	1.73555e-30	1.10598e-29	476.09	465.852	547.502	1253.69	1425.73	1238.84
ENSMUSG00000009575.14	Cbx5	8267.9	5704.96	3142.01	8267.9	1.39578	4.33757e-23	2.13968e-22	3153.93	3135.75	3136.35	9320.66	6512.49	8970.56
ENSMUSG00000038587.9	Akap12	484.121	334.259	184.398	484.121	1.39496	2.09262e-12	6.49836e-12	208.039	160.236	184.918	528.675	372.811	550.876
ENSMUSG00000023391.8	Dlx2	648.099	447.428	246.758	648.099	1.39438	4.16813e-27	2.39053e-26	266.717	245.129	228.428	662.119	615.372	666.805
ENSMUSG00000063884.6	Ptcd3	3078.03	2124.47	1170.9	3078.03	1.39423	3.52357e-61	4.83642e-60	1177.55	1182.14	1153.02	3138.9	2938.03	3157.17
ENSMUSG00000022557.10	Bop1	3588.27	2476.3	1364.33	3588.27	1.39423	2.67115e-50	2.84881e-49	1249.57	1412.41	1431	3590.23	3480.09	3694.51
ENSMUSG00000033411.16	Ctdspl2	1092.15	753.952	415.752	1092.15	1.39224	1.32987e-19	5.70854e-19	393.407	430.833	423.014	1203.54	879.772	1193.14
ENSMUSG00000071653.9	1810009A15Rik	1486.63	1026.82	567.016	1486.63	1.39071	2.82215e-22	1.34928e-21	568.107	579.397	553.545	1398.18	1771.24	1290.45
ENSMUSG00000078193.2	Gm2000	3753.41	2592.84	1432.26	3753.41	1.39031	2.78556e-24	1.43879e-23	1508.28	1390.13	1398.36	3517.98	4487.77	3254.48
ENSMUSG00000035754.8	Wdr18	1575.86	1088.26	600.668	1575.86	1.39018	2.7367e-37	2.11322e-36	578.776	651.556	571.674	1550.33	1676.09	1501.16
ENSMUSG00000041632.6	Mrps27	861.146	594.618	328.091	861.146	1.38946	1.82676e-20	8.13975e-20	280.053	368.225	335.994	811.712	968.685	803.043
ENSMUSG00000054641.10	Mmrn1	153.504	106.26	59.0161	153.504	1.38891	3.84489e-07	8.64152e-07	78.6815	48.8136	49.5531	132.594	184.066	143.854
ENSMUSG00000026826.13	Nr4a2	135.676	93.6488	51.6217	135.676	1.38888	3.30585e-08	7.99815e-08	48.009	57.303	49.5531	158.942	117.771	130.315
ENSMUSG00000028484.16	Psip1	3397.37	2347.53	1297.68	3397.37	1.38879	5.31157e-42	4.6203e-41	1368.26	1278.71	1246.08	3683.73	3124.44	3383.95
ENSMUSG00000063480.7	Snu13	5631.37	3891.78	2152.2	5631.37	1.38754	8.06936e-59	1.04629e-57	2083.06	2169.02	2204.51	5582.54	5971.22	5340.36
ENSMUSG00000040648.14	Ppip5k2	1435.74	992.35	548.961	1435.74	1.38696	8.7757e-16	3.19541e-15	565.44	541.195	540.25	1686.32	1073.2	1547.7
ENSMUSG00000028367.5	Txn1	7996.72	5527.52	3058.32	7996.72	1.38662	2.46992e-42	2.16071e-41	2984.56	3106.03	3084.38	7761.83	8915.49	7312.85
ENSMUSG00000022370.13	Mrpl13	2848.46	1969.7	1090.93	2848.46	1.38448	8.22815e-25	4.33586e-24	1036.19	1117.41	1119.18	2690.12	3371.68	2483.59
ENSMUSG00000038732.15	Mboat1	574.777	397.381	219.985	574.777	1.38383	8.31606e-17	3.17351e-16	218.708	251.496	189.752	525.275	657.489	541.567
ENSMUSG00000030216.12	Wbp11	4127.26	2854.19	1581.12	4127.26	1.3836	1.53751e-64	2.25121e-63	1538.96	1658.6	1545.82	4209.85	4131.34	4040.6
ENSMUSG00000010755.17	Cars	5615.82	3884.62	2153.43	5615.82	1.38263	6.84331e-40	5.62022e-39	1949.7	2130.82	2379.76	5458.44	5946.26	5442.75
ENSMUSG00000028226.15	Mmp16	381.08	263.68	146.279	381.08	1.38262	1.66018e-09	4.36171e-09	156.029	130.523	152.285	481.077	273.759	388.405
ENSMUSG00000025287.15	Acot9	1303.66	901.66	499.658	1303.66	1.38251	8.06196e-46	7.75452e-45	484.091	515.727	499.157	1294.49	1314.2	1302.3
ENSMUSG00000028669.15	Pithd1	992.141	686.066	379.99	992.141	1.38247	7.24032e-19	3.02252e-18	324.061	425.528	390.382	922.206	1149.63	904.587
ENSMUSG00000033392.16	Clasp2	1068.97	739.492	410.015	1068.97	1.38227	1.00646e-13	3.33526e-13	410.744	401.121	418.18	1204.39	772.14	1230.37
ENSMUSG00000031948.14	Kars	4831	3342.43	1853.87	4831	1.38162	3.39307e-58	4.33447e-57	1771	1841.12	1949.49	4822.67	5030.61	4639.71
ENSMUSG00000020224.15	Llph	1204.86	833.764	462.671	1204.86	1.38152	5.44032e-28	3.20529e-27	460.087	445.69	482.236	1178.04	1350.85	1085.67
ENSMUSG00000032264.9	Zw10	1024.38	708.752	393.124	1024.38	1.37999	7.10477e-39	5.7028e-38	377.404	412.794	389.173	1036.1	1013.14	1023.9
ENSMUSG00000022721.18	Trmt2a	1915.23	1325.5	735.767	1915.23	1.37981	2.12246e-41	1.81202e-40	696.131	736.449	774.721	1893.71	2041.1	1810.87
ENSMUSG00000029111.7	Nelfa	1378.47	954.345	530.218	1378.47	1.37858	8.16624e-41	6.85746e-40	534.767	533.767	522.121	1395.63	1446.79	1292.99
ENSMUSG00000028850.2	Gpatch3	173.42	120.126	66.8321	173.42	1.37786	9.44488e-08	2.21604e-07	81.3486	73.2205	45.9273	165.742	199.664	154.854
ENSMUSG00000044018.3	Mrpl50	953.223	660.694	368.165	953.223	1.37485	6.03981e-33	4.13074e-32	393.407	344.879	366.21	920.506	999.882	939.281
ENSMUSG00000008668.14	Rps18	19499	13508.9	7518.84	19499	1.37481	2.66022e-26	1.48804e-25	7174.68	7629.78	7752.04	17722.5	23342	17432.5
ENSMUSG00000021193.10	Pitrm1	4177.94	2894.92	1611.9	4177.94	1.3735	1.19075e-41	1.02418e-40	1549.62	1679.83	1606.25	4464.84	3769.45	4299.54
ENSMUSG00000026674.9	Ddr2	10317.8	7150.89	3983.97	10317.8	1.37287	6.34172e-20	2.7608e-19	3967.41	3780.93	4203.56	11759.2	7959.28	11235
ENSMUSG00000049396.6	Gemin4	914.745	633.731	352.717	914.745	1.37276	1.7703e-18	7.27595e-18	286.721	362.919	408.511	1014	859.493	870.739
ENSMUSG00000063334.16	Krr1	1292.78	895.977	499.172	1292.78	1.37237	3.98967e-36	2.97279e-35	486.758	501.932	508.826	1399.88	1255.7	1222.76
ENSMUSG00000028063.15	Lmna	20116.4	13943.6	7770.85	20116.4	1.37208	3.9309e-82	8.20739e-81	7441.4	7978.91	7892.24	19917.1	20440.7	19991.5
ENSMUSG00000025782.12	Taf3	675.378	468.316	261.254	675.378	1.37145	6.58379e-26	3.6169e-25	268.05	246.191	269.521	712.266	620.832	693.037
ENSMUSG00000074807.2	Gm10762	71.2169	49.2595	27.3022	71.2169	1.37084	2.18295e-05	4.25927e-05	20.0038	32.8961	29.0067	71.3966	68.6347	73.6193
ENSMUSG00000026245.16	Farsb	2829.82	1961.96	1094.1	2829.82	1.37022	2.83617e-47	2.80814e-46	1022.86	1126.96	1132.47	2912.81	2906.05	2670.6
ENSMUSG00000019775.17	Rgs17	282.391	195.92	109.45	282.391	1.36891	1.1517e-14	3.97574e-14	116.022	107.178	105.149	312.785	273.759	260.629
ENSMUSG00000038845.11	Phb	3360.73	2331.38	1302.03	3360.73	1.36745	7.78616e-42	6.7389e-41	1216.23	1351.93	1337.93	3325.89	3622.82	3133.48
ENSMUSG00000036197.15	Gxylt1	1631.66	1132.2	632.738	1631.66	1.36671	9.07155e-18	3.60722e-17	660.124	622.904	615.184	1880.11	1266.62	1748.25
ENSMUSG00000031292.14	Cdkl5	268.967	186.661	104.356	268.967	1.36653	1.30014e-10	3.65033e-10	108.02	98.6884	106.358	310.235	209.804	286.861
ENSMUSG00000025200.6	Cwf19l1	562.114	390.136	218.159	562.114	1.36615	1.928e-26	1.0824e-25	213.373	209.05	232.054	559.274	568.576	558.491
ENSMUSG00000097785.1	B230217O12Rik	84.3306	58.616	32.9015	84.3306	1.36561	4.33085e-06	8.94248e-06	41.3411	30.7738	26.5895	82.4461	84.2335	86.3123
ENSMUSG00000063273.11	Naa15	4745.23	3293.48	1841.72	4745.23	1.36555	6.10922e-22	2.87804e-21	1919.03	1750.92	1855.22	5507.74	3821.7	4906.26
ENSMUSG00000002984.17	Tomm40	2780.08	1929.87	1079.66	2780.08	1.3643	7.43832e-41	6.25761e-40	1020.19	1080.27	1138.51	2717.32	3009.01	2613.91
ENSMUSG00000039738.16	Slx4	980.787	680.585	380.383	980.787	1.36386	9.23745e-24	4.68378e-23	357.401	430.833	352.915	979.154	896.15	1067.06
ENSMUSG00000040282.13	BC052040	273.586	189.853	106.12	273.586	1.36237	1.93857e-15	6.94708e-15	94.6845	112.484	111.192	271.137	273.759	275.861
ENSMUSG00000097643.1	A130051J06Rik	98.8529	68.6679	38.483	98.8529	1.3621	2.34663e-06	4.95571e-06	36.0068	37.1408	42.3014	84.146	119.331	93.0819
ENSMUSG00000005846.11	Rsl1d1	6621.43	4599.13	2576.84	6621.43	1.36156	9.56203e-58	1.2081e-56	2636.5	2611.53	2482.49	7002.82	6592.83	6268.64
ENSMUSG00000025290.17	Rps24	19069.9	13246.1	7422.19	19069.9	1.36137	2.95314e-21	1.35026e-20	7082.67	7627.66	7556.25	17096.1	23580.7	16533
ENSMUSG00000042747.12	Krtcap2	4354.83	3025.09	1695.35	4354.83	1.36094	6.7854e-22	3.18465e-21	1605.64	1742.43	1737.99	3956.56	5295.79	3812.13
ENSMUSG00000069808.13	Fam57a	307.222	213.469	119.717	307.222	1.36068	2.59313e-15	9.22344e-15	126.69	118.851	113.61	340.834	294.817	286.015
ENSMUSG00000025366.8	Esyt1	3755.33	2609.02	1462.71	3755.33	1.35938	5.4191e-42	4.71087e-41	1337.58	1548.24	1502.31	3814.62	3519.09	3932.29
ENSMUSG00000107176.1	Gm9794	786.531	546.776	307.022	786.531	1.35932	1.47523e-11	4.3691e-11	384.072	284.393	252.6	633.22	785.399	940.973
ENSMUSG00000037315.15	Jade3	370.653	257.488	144.322	370.653	1.35877	5.15018e-11	1.47903e-10	144.027	155.991	132.947	430.93	280.778	400.252
ENSMUSG00000000811.13	Txnrd3	436.634	303.565	170.496	436.634	1.3587	7.54492e-16	2.75743e-15	176.033	151.747	183.709	494.677	384.51	430.715
ENSMUSG00000022247.12	Brix1	2325.17	1615.95	906.731	2325.17	1.35856	4.50028e-52	5.01636e-51	886.833	896.685	936.675	2372.24	2381.15	2222.12
ENSMUSG00000025024.6	Smndc1	2270.44	1578.71	886.986	2270.44	1.3561	3.84863e-43	3.44532e-42	917.506	891.38	852.072	2428.34	2135.47	2247.5
ENSMUSG00000071660.10	Ttc9c	2395.73	1665.68	935.626	2395.73	1.35601	9.76525e-25	5.13019e-24	924.174	967.783	914.92	2696.07	1998.2	2492.9
ENSMUSG00000030814.17	Bcl7c	1362.79	947.625	532.459	1362.79	1.35558	8.41242e-23	4.08992e-22	518.764	552.868	525.747	1288.54	1596.54	1203.3
ENSMUSG00000020086.6	H2afy2	821.031	570.896	320.762	821.031	1.35544	9.16134e-26	5.00111e-25	325.395	339.573	297.319	816.811	891.471	754.81
ENSMUSG00000021411.16	Pxdc1	369.618	257.118	144.619	369.618	1.35498	8.09434e-18	3.22328e-17	150.695	145.38	137.782	358.683	403.229	346.942
ENSMUSG00000032249.14	Anp32a	5593.69	3890.22	2186.75	5593.69	1.35496	7.39364e-34	5.19547e-33	2165.74	2252.86	2141.66	5365.8	6364.31	5050.96
ENSMUSG00000041346.11	Wrap53	434.121	301.934	169.748	434.121	1.3535	4.06499e-20	1.78766e-19	164.031	177.215	167.997	407.981	468.744	425.638
ENSMUSG00000024539.17	Ptpn2	1127.84	784.893	441.945	1127.84	1.35199	4.08686e-35	2.97152e-34	430.748	429.772	465.316	1087.95	1197.21	1098.37
ENSMUSG00000033326.15	Kdm4a	5018.64	3492.35	1966.06	5018.64	1.3515	3.19915e-55	3.83843e-54	1900.36	2037.44	1960.37	5145.66	4716.29	5193.97
ENSMUSG00000024206.14	Rfx2	150.209	104.477	58.7451	150.209	1.35008	1.93079e-09	5.05825e-09	53.3434	63.67	59.222	137.693	151.308	161.624
ENSMUSG00000027068.6	Dhrs9	280.931	195.604	110.278	280.931	1.34997	2.34074e-13	7.60728e-13	112.021	103.994	114.818	313.635	245.681	283.477
ENSMUSG00000037286.15	Stag1	1938.95	1349.76	760.569	1938.95	1.34977	2.21782e-23	1.10507e-22	769.478	781.018	731.211	2147	1605.12	2064.73
ENSMUSG00000067194.6	Eif1ax	3670.7	2555.57	1440.44	3670.7	1.3494	4.0962e-48	4.12966e-47	1426.94	1471.84	1422.54	3760.22	3865.38	3386.49
ENSMUSG00000056749.7	Nfil3	1887.29	1314.54	741.788	1887.29	1.34733	2.45958e-35	1.79495e-34	700.132	696.125	829.108	1929.41	1824.28	1908.18
ENSMUSG00000038827.11	Fam206a	1318.92	918.753	518.587	1318.92	1.34674	3.74616e-26	2.08284e-25	530.766	512.543	512.452	1477.23	1153.53	1325.99
ENSMUSG00000024384.4	Iws1	1365.39	951.197	536.999	1365.39	1.34654	2.00999e-31	1.30739e-30	552.104	529.522	529.372	1490.83	1236.2	1369.15
ENSMUSG00000028187.10	Rpf1	1219.01	849.263	479.518	1219.01	1.34559	1.71811e-35	1.26183e-34	480.09	495.565	462.899	1276.64	1244.78	1135.6
ENSMUSG00000033222.16	Ttf2	1166.06	812.321	458.581	1166.06	1.34528	1.08746e-23	5.49572e-23	453.419	486.014	436.309	1280.89	1003	1214.3
ENSMUSG00000059288.14	Cdyl	812.571	566.261	319.952	812.571	1.34489	3.58748e-17	1.3917e-16	328.062	306.677	325.117	930.706	658.269	848.738
ENSMUSG00000074971.4	Fibin	268.431	187.039	105.648	268.431	1.34462	2.65276e-10	7.32158e-10	105.353	112.484	99.1062	288.986	307.296	209.011
ENSMUSG00000049521.1	Cdc42ep1	7605.62	5301.59	2997.56	7605.62	1.34315	4.0892e-31	2.63623e-30	2888.54	3144.24	2959.89	6888.92	8746.24	7181.69
ENSMUSG00000040250.14	Ints13	1629.24	1135.82	642.398	1629.24	1.34259	3.94925e-34	2.79787e-33	666.792	653.678	606.724	1726.27	1483.44	1678.01
ENSMUSG00000068856.3	Sf3b4	5438.56	3791.42	2144.28	5438.56	1.34222	2.87772e-58	3.68295e-57	2027.05	2232.69	2173.09	5372.6	5637.4	5305.67
ENSMUSG00000028820.13	Sfpq	8910.29	6212.89	3515.48	8910.29	1.34191	5.50091e-70	9.04086e-69	3632.68	3501.85	3411.91	9086.07	9055.88	8588.92
ENSMUSG00000050910.5	Cdr2l	3244.87	2262.4	1279.92	3244.87	1.34171	9.27788e-49	9.54158e-48	1217.56	1273.4	1348.81	3279.14	3079.98	3375.49
ENSMUSG00000047428.14	Dlk2	76.354	53.1078	29.8616	76.354	1.34135	5.47541e-05	0.000103248	22.6709	40.3243	26.5895	73.9465	86.5733	68.5421
ENSMUSG00000001739.14	Cldn15	3212.99	2240.6	1268.22	3212.99	1.34115	0.000417258	0.000726273	1258.9	1310.54	1235.2	2286.39	4901.14	2451.44
ENSMUSG00000025439.5	Clns1a	2343.07	1634.29	925.516	2343.07	1.34007	2.03921e-34	1.45815e-33	908.171	931.704	936.675	2270.24	2610.46	2148.5
ENSMUSG00000054237.5	Fra10ac1	729.972	509.592	289.213	729.972	1.33815	1.81772e-23	9.10308e-23	309.392	270.597	287.65	729.265	795.538	665.112
ENSMUSG00000022466.5	Rpap3	1440.13	1004.91	569.69	1440.13	1.33788	1.00565e-40	8.43454e-40	557.438	566.663	584.969	1464.48	1494.36	1361.53
ENSMUSG00000033596.5	Rfwd3	2318.61	1618.01	917.402	2318.61	1.33766	5.62166e-29	3.42906e-28	953.513	920.031	878.661	2551.58	2014.58	2389.67
ENSMUSG00000054967.6	Zfp647	203.924	142.314	80.704	203.924	1.33551	5.79098e-12	1.7534e-11	80.015	85.9545	76.1426	211.64	210.584	189.549
ENSMUSG00000025104.13	Hdgfl3	1334.8	932.014	529.226	1334.8	1.33544	2.14075e-27	1.23909e-26	568.107	516.788	502.783	1489.98	1230.74	1283.68
ENSMUSG00000029551.13	Psmg3	981.07	685.278	389.487	981.07	1.33407	3.87206e-29	2.37233e-28	404.076	378.836	385.547	936.656	1073.2	933.358
ENSMUSG00000095677.1	Dynlt1f	1054.69	736.377	418.067	1054.69	1.33401	5.43336e-20	2.37884e-19	380.071	441.445	432.683	960.455	1233.86	969.744
ENSMUSG00000085492.7	Trmt61b	92.9037	64.7675	36.6313	92.9037	1.33319	1.5404e-05	3.04207e-05	28.0053	45.6301	36.2584	78.1963	109.971	90.5433
ENSMUSG00000033216.9	Eefsec	1105.68	772.243	438.805	1105.68	1.33238	8.91411e-27	5.06207e-26	433.415	473.28	409.72	1048	1220.61	1048.44
ENSMUSG00000057497.8	Fam136a	1556.33	1087.73	619.132	1556.33	1.33158	2.76308e-36	2.06775e-35	678.794	590.008	588.594	1570.73	1599.66	1498.62
ENSMUSG00000097000.2	Gm17435	71.3714	49.8155	28.2596	71.3714	1.33156	0.000179312	0.000322589	28.0053	35.0185	21.755	78.1963	83.4535	52.4643
ENSMUSG00000035171.9	1110059E24Rik	1152.65	805.388	458.13	1152.65	1.33111	8.07264e-35	5.80843e-34	448.084	457.363	468.942	1133	1229.96	1094.98
ENSMUSG00000022678.16	Nde1	1567.73	1095.35	622.964	1567.73	1.33052	2.45766e-27	1.41718e-26	545.436	626.088	697.37	1523.13	1672.97	1507.08
ENSMUSG00000030722.7	Nfatc2ip	280.811	196.294	111.776	280.811	1.32983	6.34912e-15	2.21834e-14	114.688	108.239	112.401	295.786	258.94	287.708
ENSMUSG00000031333.7	Abcb7	1241.59	867.811	494.031	1241.59	1.32896	6.76897e-13	2.15578e-12	480.09	504.054	497.948	1480.63	896.15	1348
ENSMUSG00000028766.10	Alpl	477.661	334.012	190.363	477.661	1.32777	8.25502e-07	1.81141e-06	186.702	191.01	193.378	383.332	712.865	336.787
ENSMUSG00000055531.12	Cpsf6	3338.51	2334.5	1330.48	3338.51	1.32774	1.68479e-35	1.23802e-34	1409.6	1268.09	1313.76	3623.38	3018.37	3373.8
ENSMUSG00000031371.14	Haus7	543.495	379.951	216.408	543.495	1.32768	4.86336e-19	2.04507e-18	206.706	224.967	217.55	499.776	615.372	515.335
ENSMUSG00000056486.17	Chn1	74.7815	52.3631	29.9447	74.7815	1.32566	4.55363e-05	8.65395e-05	30.6724	26.5292	32.6325	68.8467	92.0328	63.4649
ENSMUSG00000023170.14	Gps2	555.05	388.296	221.543	555.05	1.32549	6.08837e-22	2.8692e-21	221.375	219.661	223.593	572.873	589.634	502.642
ENSMUSG00000053730.15	Tmem39b	342.971	239.71	136.449	342.971	1.32488	2.56852e-15	9.13824e-15	114.688	149.624	145.034	326.385	356.432	346.095
ENSMUSG00000022568.16	Scrib	3157.06	2209.61	1262.16	3157.06	1.32202	5.82955e-54	6.79394e-53	1213.56	1306.3	1266.63	3042.86	3170.45	3257.87
ENSMUSG00000042367.12	Gjb3	578.173	404.934	231.695	578.173	1.32171	5.64699e-24	2.89191e-23	238.712	212.233	244.14	594.972	581.055	558.491
ENSMUSG00000028114.16	Mettl14	1125.11	787.522	449.933	1125.11	1.32146	2.40338e-35	1.75579e-34	430.748	457.363	461.69	1161.9	1148.07	1065.36
ENSMUSG00000070319.6	Eif3g	3421.2	2394.96	1368.71	3421.2	1.32126	1.41065e-27	8.20966e-27	1261.57	1438.94	1405.62	3260.45	3904.38	3098.78
ENSMUSG00000032462.14	Pik3cb	1835.59	1285.47	735.354	1835.59	1.31937	3.27753e-24	1.68911e-23	729.471	741.755	734.837	2029.7	1543.5	1933.56
ENSMUSG00000079224.5	Gm6565	205.442	143.668	81.8949	205.442	1.31894	5.57417e-08	1.32701e-07	53.3434	94.4438	97.8976	194.641	205.904	215.781
ENSMUSG00000042745.9	Id1	735.302	515.091	294.88	735.302	1.31876	8.36272e-11	2.37545e-10	302.724	300.31	281.607	594.972	978.824	632.111
ENSMUSG00000041642.18	Kif21b	2620.34	1835.5	1050.66	2620.34	1.31857	1.12569e-13	3.71433e-13	1096.21	992.19	1063.58	3025.01	1882.77	2953.23
ENSMUSG00000002020.15	Ltbp2	1315.34	921.347	527.358	1315.34	1.31804	1.20748e-06	2.61883e-06	456.086	533.767	592.22	1545.23	705.845	1694.94
ENSMUSG00000059897.5	Zfp930	414.027	289.86	165.693	414.027	1.31801	3.02159e-15	1.07143e-14	144.027	172.97	180.083	466.628	384.51	390.944
ENSMUSG00000037568.12	Vash2	301.703	211.216	120.728	301.703	1.31786	6.28417e-15	2.19731e-14	104.02	125.218	132.947	295.786	308.076	301.247
ENSMUSG00000020063.16	Sirt1	387.238	271.328	155.419	387.238	1.31767	5.95454e-11	1.70542e-10	162.697	146.441	157.12	440.279	293.257	428.177
ENSMUSG00000027014.14	Cwc22	1337.64	936.846	536.046	1337.64	1.31743	2.08541e-31	1.35326e-30	480.09	562.418	565.631	1404.13	1325.12	1283.68
ENSMUSG00000034617.7	Mtrr	1372.06	961.264	550.466	1372.06	1.31732	2.8866e-34	2.05451e-33	544.102	546.501	560.796	1428.78	1256.48	1430.92
ENSMUSG00000034892.8	Rps29	8007.75	5611.36	3214.98	8007.75	1.31662	2.5541e-17	9.97534e-17	3112.59	3211.09	3321.27	7156.66	10128.3	6738.28
ENSMUSG00000031897.9	Psmb10	402.435	281.97	161.504	402.435	1.31621	1.37273e-11	4.07252e-11	153.362	174.031	157.12	339.134	498.381	369.789
ENSMUSG00000018651.14	Tada2a	760.151	532.873	305.595	760.151	1.316	8.27376e-29	5.02239e-28	310.725	291.821	314.239	781.113	778.379	720.962
ENSMUSG00000071072.12	Ptges3	5784.97	4055.1	2325.22	5784.97	1.31448	2.04661e-41	1.74835e-40	2195.08	2449.17	2331.41	6287.15	5614	5453.75
ENSMUSG00000044026.2	Slc35g1	322.244	225.929	129.615	322.244	1.31416	2.5015e-14	8.52037e-14	122.69	119.912	146.242	345.084	292.477	329.171
ENSMUSG00000028792.14	Ak2	3593.95	2520.17	1446.4	3593.95	1.31297	1.16702e-43	1.06122e-42	1434.94	1487.75	1416.49	3504.38	3892.68	3384.8
ENSMUSG00000013701.12	Timm23	3843.29	2695.56	1547.83	3843.29	1.3123	1.57579e-54	1.86797e-53	1565.63	1542.94	1534.94	3749.17	4065.04	3715.66
ENSMUSG00000009927.9	Rps25	10407.2	7300.24	4193.26	10407.2	1.31147	6.4906e-22	3.0525e-21	4108.77	4193.73	4277.28	9643.64	12621	8957.02
ENSMUSG00000039578.16	Ccser1	821.841	576.699	331.557	821.841	1.31111	3.87605e-22	1.84423e-21	350.733	323.656	320.282	761.564	929.688	774.272
ENSMUSG00000040322.10	Slc25a24	2196.33	1540.6	884.869	2196.33	1.31095	3.52685e-23	1.74662e-22	870.83	931.704	852.072	2470.83	1846.12	2272.04
ENSMUSG00000014907.10	Naf1	1268.73	890.115	511.503	1268.73	1.31066	9.36973e-18	3.72365e-17	525.432	496.626	512.452	1473.83	1023.28	1309.07
ENSMUSG00000062647.16	Rpl7a	22154.4	15544.4	8934.41	22154.4	1.3101	1.57693e-32	1.06375e-31	8380.24	9132.4	9290.61	20976.2	25176.4	20310.5
ENSMUSG00000068039.12	Tcp1	11094.9	7784.66	4474.39	11094.9	1.30998	3.69897e-58	4.71218e-57	4332.81	4616.07	4474.28	11195.7	11614.9	10474.3
ENSMUSG00000032423.12	Syncrip	7168.16	5030.54	2892.92	7168.16	1.30908	3.62335e-25	1.93966e-24	2985.89	2868.33	2824.53	8181.71	5993.83	7328.93
ENSMUSG00000019814.5	Ltv1	1347.54	945.691	543.844	1347.54	1.30902	4.27134e-35	3.10402e-34	566.773	565.602	499.157	1375.23	1372.69	1294.68
ENSMUSG00000052997.15	Uba2	4771.52	3349.14	1926.76	4771.52	1.30835	1.54982e-69	2.52316e-68	1929.7	1922.83	1927.74	4683.28	4882.42	4748.87
ENSMUSG00000054484.14	Tmem62	653.235	458.387	263.54	653.235	1.30732	1.97025e-25	1.06461e-24	238.712	272.72	279.19	644.27	662.169	653.266
ENSMUSG00000032641.18	Gpr19	193.605	135.866	78.1268	193.605	1.30706	4.48815e-07	1.00462e-06	56.0105	73.2205	105.149	178.492	224.623	177.702
ENSMUSG00000026158.11	Ogfrl1	79.8416	55.9987	32.1558	79.8416	1.30699	0.000126878	0.000231573	25.3381	36.0796	35.0498	75.6464	102.952	60.9263
ENSMUSG00000000759.14	Tubgcp3	1191.23	836.478	481.725	1191.23	1.30647	8.79104e-40	7.19844e-39	494.76	483.892	466.525	1209.49	1186.29	1177.91
ENSMUSG00000041781.9	Cpsf2	3028.57	2126.32	1224.07	3028.57	1.30625	2.0405e-34	1.45831e-33	1182.89	1290.38	1198.94	3280.84	2729.79	3075.09
ENSMUSG00000031647.10	Mfap3l	100.842	70.8609	40.8798	100.842	1.30514	0.00020491	0.000366637	46.6754	36.0796	39.8842	133.444	61.6152	107.467
ENSMUSG00000024135.9	Srbd1	664.025	466.316	268.606	664.025	1.30512	5.00396e-22	2.36623e-21	264.05	267.414	274.355	684.218	591.974	715.884
ENSMUSG00000039630.10	Hnrnpu	21379.2	15016.8	8654.48	21379.2	1.30473	2.12745e-62	2.98534e-61	8766.98	8443.7	8752.77	22586	20331.5	21220.1
ENSMUSG00000006575.14	Rundc3a	71.5217	50.2508	28.9798	71.5217	1.30452	0.00013287	0.00024203	24.0045	25.468	37.467	63.747	87.3532	63.4649
ENSMUSG00000029147.10	Ppm1g	7501.17	5269.59	3038.01	7501.17	1.30357	4.40282e-57	5.48744e-56	2880.54	3196.23	3037.24	7513.64	7715.94	7273.93
ENSMUSG00000026377.12	Nifk	1866.37	1311.17	755.962	1866.37	1.30317	4.44266e-44	4.09376e-43	725.47	772.529	769.886	1902.21	1913.97	1782.94
ENSMUSG00000031386.14	Hcfc1	6437.58	4523.16	2608.73	6437.58	1.30313	5.58986e-15	1.959e-14	2624.49	2558.47	2643.24	7354.7	4686.66	7271.39
ENSMUSG00000030619.9	Eed	1077.01	756.509	436.011	1077.01	1.30296	6.2884e-35	4.55069e-34	420.079	463.73	424.223	1072.65	1098.93	1059.44
ENSMUSG00000032782.19	Cntrob	655.768	460.868	265.969	655.768	1.30268	8.06968e-25	4.25397e-24	256.048	249.374	292.484	640.87	662.169	664.266
ENSMUSG00000052062.14	Pard3b	708.25	497.693	287.136	708.25	1.30262	2.47246e-28	1.47621e-27	290.721	285.454	285.233	730.965	676.207	717.577
ENSMUSG00000006498.16	Ptbp1	12782.5	8982.13	5181.81	12782.5	1.30247	3.75202e-60	5.00583e-59	5034.28	5298.4	5212.75	13341	12068	12938.4
ENSMUSG00000040875.12	Osbpl10	96.752	67.8228	38.8936	96.752	1.30193	1.03362e-05	2.06903e-05	29.3389	49.8748	37.467	104.545	85.0134	100.698
ENSMUSG00000019715.14	Gle1	1472.82	1034.75	596.682	1472.82	1.30164	7.02091e-31	4.50316e-30	541.435	651.556	597.055	1450.03	1554.42	1414
ENSMUSG00000041235.12	Chd7	216.775	152.405	88.0356	216.775	1.30157	3.52908e-06	7.35287e-06	97.3516	78.5263	88.2287	249.888	137.269	263.168
ENSMUSG00000041846.15	Ppp4r3a	2232.77	1569.6	906.431	2232.77	1.30116	3.68702e-21	1.67859e-20	994.854	854.239	870.201	2517.58	1876.53	2304.2
ENSMUSG00000018849.6	Wwc1	1922.09	1350.91	779.724	1922.09	1.30051	1.51211e-44	1.40554e-43	749.474	814.976	774.721	1992.31	1873.41	1900.56
ENSMUSG00000026806.15	Ddx31	546.014	383.931	221.848	546.014	1.30034	1.06083e-18	4.40323e-18	226.709	207.989	230.845	573.723	480.443	583.877
ENSMUSG00000016018.4	Skiv2l2	3012.58	2117.56	1222.55	3012.58	1.30023	1.18694e-47	1.18112e-46	1176.22	1284.01	1207.4	3102.35	2867.06	3068.32
ENSMUSG00000032803.15	Cdv3	9246.01	6500.37	3754.74	9246.01	1.30014	6.94222e-46	6.68679e-45	3852.72	3746.98	3664.51	9845.93	8445.96	9446.12
ENSMUSG00000020925.16	Ccdc43	865.47	608.393	351.315	865.47	1.2986	6.74838e-28	3.96077e-27	333.396	372.469	348.08	909.457	811.137	875.816
ENSMUSG00000031226.13	Pbdc1	830.875	584.356	337.837	830.875	1.29802	6.67228e-22	3.13581e-21	352.066	362.919	298.527	789.613	910.969	792.042
ENSMUSG00000026127.13	Imp4	1512.74	1064.11	615.482	1512.74	1.29716	1.05998e-41	9.14545e-41	609.448	613.354	623.644	1577.53	1456.15	1504.54
ENSMUSG00000066595.9	Mfsd7b	535.108	376.674	218.241	535.108	1.29664	7.94632e-13	2.51855e-12	242.712	183.582	228.428	578.823	437.546	588.955
ENSMUSG00000062981.5	Mrpl42	1174.97	826.679	478.386	1174.97	1.29662	1.94145e-18	7.96282e-18	473.422	480.708	481.028	1103.25	1406.23	1015.44
ENSMUSG00000024145.6	Pigf	376.283	264.6	152.916	376.283	1.29658	8.16283e-16	2.97932e-15	130.691	152.808	175.249	382.482	378.271	368.097
ENSMUSG00000032498.9	Mlh1	606.167	426.378	246.59	606.167	1.29652	7.00466e-24	3.56868e-23	249.38	263.169	227.219	599.222	628.631	590.647
ENSMUSG00000030551.14	Nr2f2	1281.99	902.041	522.089	1281.99	1.29545	1.59687e-16	6.01907e-16	488.092	512.543	565.631	1434.73	1020.94	1390.31
ENSMUSG00000000740.12	Rpl13	17274.9	12156.5	7038.06	17274.9	1.29545	3.32487e-18	1.35086e-17	6833.29	6959.13	7321.78	15487.1	21602.8	14734.9
ENSMUSG00000006392.16	Med8	890.083	626.621	363.159	890.083	1.29367	3.77205e-21	1.71561e-20	352.066	355.491	381.922	878.008	1006.12	786.119
ENSMUSG00000024120.12	Lrpprc	2622.56	1846.15	1069.74	2622.56	1.29315	1.03232e-33	7.232e-33	1038.86	1098.31	1072.04	2803.17	2340.6	2723.91
ENSMUSG00000037278.9	Tmem97	1163.03	818.863	474.693	1163.03	1.293	4.31804e-31	2.78117e-30	457.419	462.668	503.992	1146.6	1242.44	1100.06
ENSMUSG00000063200.4	Nol7	1288.19	907.278	526.363	1288.19	1.29159	4.59948e-20	2.0195e-19	521.431	521.033	536.624	1189.94	1526.34	1148.29
ENSMUSG00000071644.10	Eef1g	41846.5	29470.6	17094.8	41846.5	1.29154	2.59855e-34	1.85427e-33	16343.1	17421.2	17520	40453	47219.1	37867.4
ENSMUSG00000055723.6	Rras2	4946.02	3483.46	2020.9	4946.02	1.29152	1.75388e-33	1.22003e-32	1995.04	1917.53	2150.12	4906.82	5445.54	4485.7
ENSMUSG00000027852.14	Nras	3862.61	2720.56	1578.51	3862.61	1.29122	3.58718e-38	2.8268e-37	1652.31	1556.73	1526.48	4128.25	3512.07	3947.52
ENSMUSG00000031984.8	2810004N23Rik	1413.02	995.321	577.625	1413.02	1.29085	4.71793e-40	3.90486e-39	577.442	574.091	581.343	1380.33	1481.1	1377.61
ENSMUSG00000038299.15	Wdr36	1821.97	1283.61	745.248	1821.97	1.28966	2.491e-40	2.06791e-39	740.139	735.388	760.217	1936.21	1730.69	1799.02
ENSMUSG00000063281.9	Zfp35	833.556	587.413	341.271	833.556	1.28875	2.76902e-29	1.70104e-28	337.397	331.084	355.332	873.759	830.635	796.273
ENSMUSG00000004891.16	Nes	1053.25	742.017	430.788	1053.25	1.28861	7.29679e-34	5.13003e-33	422.746	447.812	421.806	1055.65	1010.8	1093.29
ENSMUSG00000017478.15	Zc3h18	3249.73	2290.04	1330.35	3249.73	1.28806	3.19651e-49	3.33703e-48	1281.57	1341.31	1368.15	3321.64	3079.98	3347.56
ENSMUSG00000016526.8	Dyrk3	138.039	97.3641	56.6889	138.039	1.28798	1.66812e-08	4.1092e-08	57.3441	49.8748	62.8479	136.844	142.729	134.546
ENSMUSG00000046223.10	Plaur	1989.14	1401.82	814.506	1989.14	1.28768	6.45946e-42	5.60469e-41	776.146	821.343	846.029	1897.11	2070.74	1999.57
ENSMUSG00000003411.10	Rab3b	220.541	155.36	90.1785	220.541	1.28764	9.46705e-09	2.36753e-08	81.3486	99.7496	89.4373	185.291	269.859	206.473
ENSMUSG00000051149.15	Adnp	938.108	661.092	384.077	938.108	1.2875	2.14499e-10	5.95344e-10	373.404	405.365	373.461	1085.4	645.79	1083.13
ENSMUSG00000013736.16	Trnt1	1899.96	1339.54	779.113	1899.96	1.28681	2.96687e-27	1.70583e-26	820.154	727.96	789.224	2108.75	1704.95	1886.18
ENSMUSG00000057706.7	Mex3b	410.077	289.115	168.153	410.077	1.2868	5.51874e-12	1.67391e-11	173.366	157.053	174.04	459.828	324.455	445.947
ENSMUSG00000020691.13	Mettl2	576.293	406.561	236.829	576.293	1.28542	1.51615e-19	6.48798e-19	264.05	222.845	223.593	611.971	528.799	588.108
ENSMUSG00000015290.15	Ubl4a	1072.01	755.916	439.823	1072.01	1.28539	3.31147e-22	1.57995e-21	425.413	437.2	456.856	1072.65	1205.79	937.589
ENSMUSG00000003190.12	Bcl2l12	244.047	171.9	99.7535	244.047	1.28398	4.59524e-10	1.25153e-09	84.0158	120.973	94.2718	215.89	258.16	258.091
ENSMUSG00000039244.10	E130309D02Rik	1106.99	780.827	454.667	1106.99	1.28392	1.7734e-30	1.12854e-29	462.754	463.73	437.518	1098.15	1187.07	1035.75
ENSMUSG00000027185.14	Nat10	1918.55	1353.3	788.05	1918.55	1.28273	5.15988e-37	3.95124e-36	762.81	818.159	783.181	2032.25	1781.38	1942.03
ENSMUSG00000034317.14	Trim59	4101.84	2894	1686.15	4101.84	1.28262	1.72034e-28	1.03295e-27	1788.34	1698.93	1571.2	4562.58	3632.96	4109.99
ENSMUSG00000029635.15	Cdk8	1935.25	1365.45	795.661	1935.25	1.28216	1.70917e-16	6.42835e-16	793.483	778.896	814.605	2192.9	1499.04	2113.81
ENSMUSG00000071256.3	Zfp213	507.698	358.273	208.848	507.698	1.28196	2.30819e-21	1.06076e-20	221.375	215.417	189.752	498.076	514.76	510.258
ENSMUSG00000027714.11	Exosc9	1842.43	1300.17	757.911	1842.43	1.28116	1.24295e-37	9.68982e-37	744.14	777.835	751.757	1863.96	1950.63	1712.71
ENSMUSG00000022575.4	Gsdmd	1321.27	932.403	543.539	1321.27	1.2808	8.11238e-22	3.79971e-21	505.428	565.602	559.588	1157.65	1502.16	1303.99
ENSMUSG00000029670.12	Ing3	616.445	435.264	254.083	616.445	1.28066	1.32697e-21	6.15278e-21	269.384	236.64	256.226	666.368	577.935	605.032
ENSMUSG00000024528.7	Srfbp1	696.564	491.537	286.509	696.564	1.28009	6.26382e-26	3.44385e-25	264.05	289.698	305.779	712.266	689.466	687.96
ENSMUSG00000045690.8	Wdr89	136.05	96.0316	56.0136	136.05	1.28005	4.44891e-08	1.06536e-07	53.3434	53.0583	61.6392	149.593	124.01	134.546
ENSMUSG00000020460.15	Rps27a	15198.4	10730.2	6262.01	15198.4	1.27925	1.35598e-19	5.81518e-19	6197.17	6306.51	6282.37	13747.2	18730.2	13117.8
ENSMUSG00000031320.9	Rps4x	22236.1	15703.5	9171.01	22236.1	1.27774	1.09408e-21	5.102e-21	8867	9362.67	9283.35	20329.3	26908.7	19470.2
ENSMUSG00000100755.1	Rps23-ps1	6330.62	4471.76	2612.9	6330.62	1.27679	4.75168e-20	2.08501e-19	2563.15	2548.92	2726.63	5844.32	7687.86	5459.68
ENSMUSG00000028134.11	Ptbp2	1544.11	1091.16	638.217	1544.11	1.27525	3.15629e-15	1.11776e-14	685.462	582.58	646.608	1738.17	1203.45	1690.71
ENSMUSG00000007850.16	Hnrnph1	7779.51	5497.6	3215.69	7779.51	1.27472	4.73805e-66	7.1184e-65	3313.96	3175.01	3158.11	7930.97	7540.45	7867.11
ENSMUSG00000064037.13	Gpn1	1018.88	719.898	420.912	1018.88	1.27386	7.94152e-23	3.86506e-22	394.741	459.485	408.511	968.104	1134.03	954.513
ENSMUSG00000020608.7	Smc6	4104.04	2900.59	1697.13	4104.04	1.27381	2.23962e-29	1.37888e-28	1741.66	1743.5	1606.25	4564.28	3625.16	4122.68
ENSMUSG00000016257.15	Prelid3b	2062.54	1458.06	853.575	2062.54	1.27279	1.63707e-40	1.36147e-39	854.827	865.912	839.986	2103.65	2158.87	1925.1
ENSMUSG00000038193.4	Hand2	308.906	218.39	127.873	308.906	1.27267	1.32059e-07	3.06932e-07	121.356	130.523	131.739	260.088	420.387	246.244
ENSMUSG00000023755.9	Rhebl1	114.567	81.1007	47.6345	114.567	1.27261	1.25727e-06	2.72126e-06	54.6769	43.5078	44.7187	107.095	133.37	103.236
ENSMUSG00000040550.16	Otud6b	1628.19	1151.25	674.311	1628.19	1.27207	1.09748e-31	7.22009e-31	693.464	661.106	668.363	1768.77	1492.8	1623.01
ENSMUSG00000032399.8	Rpl4	32526.8	23001	13475.1	32526.8	1.27135	2.65037e-30	1.67276e-29	13542.5	13336.7	13546.1	30543.3	37527.6	29509.5
ENSMUSG00000022338.6	Eny2	1966.25	1390.63	815.017	1966.25	1.27088	4.76411e-22	2.25435e-21	809.486	797.997	837.569	1871.61	2300.04	1727.09
ENSMUSG00000028234.6	Rps20	11158.8	7891.67	4624.56	11158.8	1.27079	1.12843e-14	3.89928e-14	4523.52	4781.61	4568.56	9738.84	14443.7	9293.8
ENSMUSG00000023852.13	Chd1	3871.5	2738.32	1605.14	3871.5	1.27008	3.26174e-25	1.75082e-24	1661.65	1649.05	1504.72	4194.55	3291.34	4128.61
ENSMUSG00000040952.16	Rps19	11672.5	8256.84	4841.16	11672.5	1.26968	6.06481e-17	2.32661e-16	4646.21	4998.09	4879.17	10104.3	14688.6	10224.6
ENSMUSG00000028016.9	Ints12	923.826	653.709	383.591	923.826	1.26941	1.20828e-28	7.28976e-28	404.076	375.653	371.044	928.156	972.584	870.739
ENSMUSG00000019297.8	Nop9	1229.62	869.778	509.933	1229.62	1.26936	2.40244e-39	1.94646e-38	498.76	512.543	518.495	1241.79	1216.71	1230.37
ENSMUSG00000057841.5	Rpl32	12965.9	9173.58	5381.26	12965.9	1.26874	2.72354e-18	1.1121e-17	5314.33	5338.73	5490.73	12020.1	16029.3	10848.3
ENSMUSG00000026425.15	Srgap2	2286.8	1618.44	950.08	2286.8	1.26768	2.67346e-51	2.93741e-50	962.848	925.337	962.056	2279.59	2257.14	2323.66
ENSMUSG00000039512.11	Uhrf1bp1	2695.99	1907.76	1119.54	2695.99	1.26765	2.02129e-20	8.99206e-20	1106.87	1130.14	1121.59	2945.96	2185.39	2956.62
ENSMUSG00000084416.3	Rpl10a-ps1	7999.18	5660.87	3322.56	7999.18	1.2676	5.63223e-27	3.21556e-26	3193.93	3248.23	3525.52	7388.7	9237.6	7371.24
ENSMUSG00000067150.5	Xpo5	3382.83	2393.99	1405.14	3382.83	1.26737	6.06881e-17	2.3275e-16	1408.26	1412.41	1394.74	3802.72	2608.12	3737.66
ENSMUSG00000047675.15	Rps8	21533.7	15241.8	8949.91	21533.7	1.26667	1.24103e-19	5.34045e-19	8774.98	8950.94	9123.82	19588.2	26443.1	18569.8
ENSMUSG00000061374.14	Fiz1	1054.98	746.725	438.47	1054.98	1.26476	9.98728e-29	6.04926e-28	416.078	477.525	421.806	1027.6	1107.51	1029.82
ENSMUSG00000023089.12	Ndufa5	1140.66	807.967	475.272	1140.66	1.26327	3.12857e-12	9.60531e-12	490.759	498.748	436.309	1001.25	1467.07	953.666
ENSMUSG00000039660.16	Spout1	852.473	603.541	354.608	852.473	1.26295	3.00615e-18	1.22461e-17	312.059	400.06	351.706	796.412	955.426	805.581
ENSMUSG00000049969.3	Plekhf2	443.04	313.839	184.638	443.04	1.26247	7.25253e-18	2.89306e-17	182.701	181.459	189.752	446.229	404.789	478.102
ENSMUSG00000074682.4	Zcchc3	658.401	466.249	274.097	658.401	1.26182	2.0873e-24	1.08461e-23	252.047	288.637	281.607	674.868	660.609	639.726
ENSMUSG00000020812.17	1810032O08Rik	212.746	150.579	88.4121	212.746	1.2612	1.38351e-09	3.65568e-09	82.6822	103.994	78.5598	201.44	197.325	239.474
ENSMUSG00000026709.10	Dars2	616.481	436.825	257.169	616.481	1.26048	8.43632e-20	3.65424e-19	258.715	275.903	236.888	605.171	673.088	571.184
ENSMUSG00000031931.4	Ankrd49	373.614	264.755	155.896	373.614	1.25959	5.55431e-17	2.13255e-16	154.696	165.542	147.451	372.282	392.309	356.25
ENSMUSG00000021532.11	Fastkd3	483.93	342.93	201.93	483.93	1.25843	5.62516e-20	2.45892e-19	193.37	215.417	197.004	475.128	466.404	510.258
ENSMUSG00000018858.15	Mrpl58	638.373	452.822	267.271	638.373	1.25781	4.08333e-15	1.44016e-14	281.386	255.741	264.686	603.471	756.541	555.107
ENSMUSG00000038215.15	Cep44	349.165	247.618	146.071	349.165	1.25774	5.61149e-15	1.96608e-14	144.027	144.319	149.868	355.283	378.271	313.94
ENSMUSG00000029012.11	Orc5	978.193	693.898	409.603	978.193	1.25598	4.92928e-32	3.28033e-31	422.746	418.099	387.965	998.703	978.824	957.051
ENSMUSG00000023106.15	Denr	3098.09	2197.97	1297.86	3098.09	1.25571	9.52885e-33	6.48488e-32	1366.92	1291.44	1235.2	3012.26	3408.33	2873.69
ENSMUSG00000027397.14	Slc20a1	1904.45	1351.08	797.704	1904.45	1.25565	2.28153e-37	1.76966e-36	804.151	776.774	812.188	1965.96	1768.12	1979.26
ENSMUSG00000021803.10	Cdhr1	62.3536	44.1942	26.0348	62.3536	1.2555	0.00017294	0.000311612	20.0038	25.468	32.6325	62.0471	62.3951	62.6187
ENSMUSG00000003099.11	Ppp5c	1929.27	1368.66	808.046	1929.27	1.2544	6.03183e-35	4.36731e-34	780.147	876.523	767.469	1878.41	2022.38	1887.02
ENSMUSG00000015672.4	Mrpl32	713.505	506.186	298.868	713.505	1.25436	4.74717e-17	1.82976e-16	262.716	300.31	333.577	701.217	797.878	641.419
ENSMUSG00000090862.3	Rps13	7622.75	5409.29	3195.83	7622.75	1.2541	1.15081e-19	4.95994e-19	3113.92	3294.92	3178.65	7030.87	9264.12	6573.27
ENSMUSG00000040174.14	Alkbh3	839.285	595.712	352.14	839.285	1.25355	5.08226e-21	2.30092e-20	349.399	348.062	358.958	768.364	951.526	797.966
ENSMUSG00000094936.7	Rbm4	889.477	631.595	373.713	889.477	1.25316	1.73769e-25	9.4116e-25	390.74	336.39	394.008	899.257	849.354	919.818
ENSMUSG00000021731.10	Mrps30	964.876	685.271	405.667	964.876	1.25309	6.48563e-22	3.05224e-21	452.085	357.613	407.302	960.455	1028.74	905.433
ENSMUSG00000020857.11	Nme2	9473.55	6724.29	3975.03	9473.55	1.253	1.46338e-26	8.25583e-26	3999.42	3986.8	3938.87	8814.93	11044.7	8561
ENSMUSG00000060636.13	Rpl35a	8403.25	5965.29	3527.33	8403.25	1.25238	1.21674e-19	5.23921e-19	3481.99	3622.82	3477.18	7697.24	10234.4	7278.16
ENSMUSG00000035198.9	Tubg1	2125.68	1508.74	891.805	2125.68	1.25237	7.90727e-37	6.02505e-36	876.165	950.805	848.446	2127.45	2231.41	2018.18
ENSMUSG00000029614.13	Rpl6	34937.9	24801.7	14665.6	34937.9	1.25236	3.91554e-27	2.2466e-26	14358.7	14853.1	14785	32981	40663.7	31168.9
ENSMUSG00000029394.11	Cdk2ap1	5991.5	4253.13	2514.77	5991.5	1.25225	5.73574e-35	4.15728e-34	2352.44	2594.55	2597.31	5654.78	6595.17	5724.54
ENSMUSG00000020994.5	Pnn	2154.86	1529.93	905.001	2154.86	1.25205	1.67869e-22	8.08178e-22	997.521	895.624	821.857	2376.49	1891.35	2196.73
ENSMUSG00000030611.10	Mrps11	588.943	418.076	247.209	588.943	1.25192	3.88641e-14	1.31436e-13	238.712	259.986	242.931	509.976	704.285	552.568
ENSMUSG00000044224.16	Dnajc21	1009.85	716.973	424.091	1009.85	1.25166	1.89162e-32	1.27355e-31	436.082	436.139	400.051	1003.8	1026.4	999.361
ENSMUSG00000032050.17	Rdx	5427.8	3853.7	2279.6	5427.8	1.25158	7.29572e-19	3.04473e-18	2309.77	2224.2	2304.82	6310.1	4342.7	5630.61
ENSMUSG00000029480.13	Dhx37	1797.1	1275.84	754.578	1797.1	1.25117	3.80834e-34	2.70082e-33	737.472	775.712	750.548	1892.86	1650.35	1848.1
ENSMUSG00000041453.12	Rpl21	19391.4	13769.6	8147.89	19391.4	1.25091	1.0891e-13	3.59875e-13	7741.46	8330.15	8372.06	17406.3	25195.2	15572.6
ENSMUSG00000024949.17	Sf1	9367.74	6651.91	3936.08	9367.74	1.2508	2.99916e-52	3.34849e-51	3836.72	3961.33	4010.18	9653.84	8758.72	9690.67
ENSMUSG00000034653.11	Ythdc2	379.593	269.666	159.739	379.593	1.25079	1.11009e-07	2.59226e-07	177.367	132.646	169.206	455.578	265.179	418.022
ENSMUSG00000069495.12	Epc2	875.85	621.967	368.084	875.85	1.25003	4.05196e-22	1.9266e-21	364.068	370.347	369.835	962.154	776.04	889.355
ENSMUSG00000037805.14	Rpl10a	6360.51	4517.63	2674.75	6360.51	1.24971	2.39829e-15	8.55021e-15	2533.81	2742.05	2748.39	5314.8	8048.97	5717.77
ENSMUSG00000016458.14	Wt1	3679.82	2614.14	1548.46	3679.82	1.24886	3.67537e-34	2.61188e-33	1586.97	1595.99	1462.42	3458.49	4045.55	3535.42
ENSMUSG00000001473.6	Tubb6	4043.23	2872.34	1701.44	4043.23	1.24834	1.08193e-42	9.57393e-42	1577.63	1713.78	1812.92	4019.46	4180.47	3929.75
ENSMUSG00000047139.9	Cd24a	1176.32	836.06	495.798	1176.32	1.24695	1.02564e-16	3.89674e-16	484.091	442.506	560.796	1341.24	1012.36	1175.37
ENSMUSG00000028292.14	Rars2	771.839	548.745	325.651	771.839	1.24516	7.10914e-23	3.47217e-22	322.727	327.9	326.325	742.015	851.694	721.808
ENSMUSG00000019863.7	Qrsl1	246.723	175.456	104.189	246.723	1.24474	3.09503e-12	9.50867e-12	102.686	98.6884	111.192	231.189	244.121	264.86
ENSMUSG00000026816.14	Gtf3c5	776.521	552.071	327.622	776.521	1.24351	1.89104e-16	7.08536e-16	304.057	359.735	319.074	712.266	903.95	713.346
ENSMUSG00000021594.11	Srd5a1	231.422	164.611	97.7996	231.422	1.24327	6.47534e-12	1.95761e-11	101.352	96.5661	95.4804	248.188	217.603	228.474
ENSMUSG00000012405.16	Rpl15	12121.1	8624.42	5127.76	12121.1	1.24111	3.9469e-28	2.33836e-27	5010.28	5196.53	5176.49	11437.9	13968.7	10956.6
ENSMUSG00000022449.14	Adamts20	198.556	141.112	83.6676	198.556	1.24041	1.61465e-09	4.24614e-09	66.6792	91.2603	93.0632	198.891	190.305	206.473
ENSMUSG00000030265.14	Kras	2824.6	2010.41	1196.21	2824.6	1.23964	7.53065e-16	2.75363e-15	1237.57	1154.55	1196.53	3328.44	2205.67	2939.7
ENSMUSG00000016386.15	Mpped2	206.926	147.236	87.5453	206.926	1.23895	3.05285e-09	7.87248e-09	81.3486	87.0156	94.2718	234.589	175.486	210.704
ENSMUSG00000018995.12	Nars2	399.202	283.963	168.724	399.202	1.23875	3.99294e-17	1.54725e-16	152.029	182.521	171.623	396.081	406.348	395.175
ENSMUSG00000038697.15	Taf5l	1173.52	835.224	496.928	1173.52	1.23864	8.18354e-34	5.74469e-33	468.088	502.993	519.703	1195.04	1153.53	1171.99
ENSMUSG00000030224.10	Strap	8413.68	5991.11	3568.54	8413.68	1.23726	1.31341e-58	1.69505e-57	3542	3626	3537.61	8803.88	8080.95	8356.22
ENSMUSG00000046573.7	Lyrm4	486.556	346.281	206.006	486.556	1.23676	4.40547e-14	1.48482e-13	181.367	232.395	204.256	460.678	552.197	446.793
ENSMUSG00000030322.12	Mbd4	233.099	165.898	98.6964	233.099	1.23641	1.89489e-10	5.2709e-10	97.3516	109.3	89.4373	234.589	207.464	257.245
ENSMUSG00000005610.17	Eif4g2	37492.7	26703.6	15914.4	37492.7	1.23626	9.53103e-27	5.41018e-26	15953.7	15851.7	15938	41831.6	31747.4	38898.9
ENSMUSG00000027201.16	Myef2	2500.16	1780.96	1061.76	2500.16	1.23557	4.51029e-32	3.00875e-31	1097.54	1066.47	1021.28	2649.32	2252.46	2598.68
ENSMUSG00000024095.15	Hnrnpll	2449.28	1744.64	1040	2449.28	1.23554	1.74123e-38	1.38556e-37	1022.86	1033.58	1063.58	2604.28	2283.66	2459.9
ENSMUSG00000018428.15	Akap1	1777.2	1265.61	754.026	1777.2	1.23532	4.02434e-26	2.23212e-25	681.461	810.731	769.886	1876.71	1615.25	1839.64
ENSMUSG00000028613.14	Lrp8	411.152	292.993	174.835	411.152	1.23473	7.3567e-09	1.8515e-08	201.371	170.848	152.285	447.079	305.736	480.641
ENSMUSG00000023800.14	Tiam2	556.055	396.243	236.431	556.055	1.23377	2.70019e-18	1.10322e-17	233.377	228.151	247.766	589.872	495.261	583.031
ENSMUSG00000062933.7	Gm10123	9006.31	6418.89	3831.47	9006.31	1.23307	8.41181e-26	4.59601e-25	3734.04	3802.16	3958.21	8703.59	10376.3	7939.04
ENSMUSG00000097796.1	Gm16702	162.269	115.68	69.0902	162.269	1.23289	8.82601e-09	2.21082e-08	74.6807	72.1593	60.4306	158.093	174.706	154.008
ENSMUSG00000022551.7	Cyc1	4409.8	3143.52	1877.25	4409.8	1.23177	1.7918e-34	1.28256e-33	1772.33	1946.18	1913.23	4192.85	4841.08	4195.45
ENSMUSG00000032040.15	Dcps	457.326	326.074	194.822	457.326	1.23167	2.39599e-14	8.17311e-14	208.039	204.805	171.623	416.48	516.32	439.177
ENSMUSG00000064090.14	Vrk2	278.032	198.151	118.271	278.032	1.23127	4.0093e-13	1.28786e-12	109.354	120.973	124.487	288.986	287.018	258.091
ENSMUSG00000060679.14	Mrps9	765.645	545.868	326.091	765.645	1.23046	1.09147e-20	4.89337e-20	293.389	324.717	360.167	754.764	822.056	720.115
ENSMUSG00000047638.15	Nr1h4	100.322	71.6804	43.0383	100.322	1.22966	3.17529e-05	6.10499e-05	56.0105	39.2631	33.8412	94.3455	117.771	88.8509
ENSMUSG00000025646.8	Atrip	402.341	287.057	171.774	402.341	1.22734	1.30879e-13	4.31025e-13	170.699	181.459	163.163	348.484	452.365	406.176
ENSMUSG00000058440.14	Nrf1	1124.97	802.78	480.591	1124.97	1.22709	2.84637e-34	2.02796e-33	492.093	489.198	460.481	1108.35	1140.27	1126.29
ENSMUSG00000020248.18	Nfyb	833.95	595.471	356.993	833.95	1.22649	9.19116e-22	4.29625e-21	398.742	337.451	334.786	870.359	856.373	775.118
ENSMUSG00000045414.7	1190002N15Rik	3361.64	2399.25	1436.86	3361.64	1.22566	4.96818e-21	2.25001e-20	1370.92	1546.12	1393.53	3794.22	2838.2	3452.49
ENSMUSG00000037531.8	Mrpl47	743.444	530.585	317.726	743.444	1.22549	2.89015e-19	1.22539e-18	320.06	340.634	292.484	804.912	762.001	663.42
ENSMUSG00000041079.11	Rwdd2b	147.903	105.48	63.0559	147.903	1.22503	1.83539e-08	4.50661e-08	57.3441	68.9758	62.8479	146.193	143.509	154.008
ENSMUSG00000038374.10	Rbm8a	4898.24	3496.87	2095.5	4898.24	1.22496	5.09993e-26	2.81739e-25	2068.39	2139.31	2078.81	4636.53	5644.42	4413.77
ENSMUSG00000028639.14	Ybx1	15437.3	11023	6608.69	15437.3	1.22392	2.2216e-46	2.15942e-45	6473.22	6784.03	6568.81	15532.2	16445	14334.6
ENSMUSG00000105081.1	Gm43110	85.7025	61.0611	36.4197	85.7025	1.22312	0.000222635	0.000397271	30.6724	51.9971	26.5895	74.7965	95.1526	87.1585
ENSMUSG00000029911.14	Ssbp1	1708.91	1220.48	732.046	1708.91	1.22308	1.82664e-23	9.14115e-23	692.13	718.409	785.598	1650.62	1923.33	1552.78
ENSMUSG00000022253.14	Nadk2	615.689	439.829	263.969	615.689	1.22267	1.18059e-16	4.47806e-16	286.721	261.047	244.14	686.767	545.958	614.341
ENSMUSG00000042256.4	Ptchd4	107.749	77.0786	46.4087	107.749	1.22254	3.7267e-05	7.13046e-05	56.0105	36.0796	47.1359	131.744	86.5733	104.929
ENSMUSG00000024533.16	Spire1	1205.31	860.926	516.538	1205.31	1.2225	2.09511e-11	6.14702e-11	533.434	497.687	518.495	1445.78	880.552	1289.61
ENSMUSG00000039801.6	2410089E03Rik	2059.59	1471.3	883.013	2059.59	1.22171	1.32535e-11	3.93365e-11	926.841	905.175	817.022	2403.69	1481.88	2293.2
ENSMUSG00000090625.1	Gm20721	107.423	76.5836	45.7445	107.423	1.22134	9.1086e-05	0.000168269	30.6724	59.4253	47.1359	85.8459	125.57	110.852
ENSMUSG00000070942.8	Il1rl2	338.587	242.063	145.54	338.587	1.22077	1.62367e-15	5.8307e-15	154.696	136.89	145.034	332.334	332.254	351.173
ENSMUSG00000022391.15	Rangap1	5065.23	3618.98	2172.73	5065.23	1.22071	6.35165e-55	7.58139e-54	2140.4	2268.77	2109.03	4982.46	5044.65	5168.58
ENSMUSG00000005698.15	Ctcf	2582.9	1845.73	1108.56	2582.9	1.22059	2.07697e-28	1.24331e-27	1168.22	1086.63	1070.83	2808.27	2307.06	2633.37
ENSMUSG00000002881.14	Nab1	3199.67	2286.38	1373.09	3199.67	1.22044	5.01984e-23	2.46831e-22	1396.26	1365.72	1357.27	3588.53	2710.29	3300.18
ENSMUSG00000074129.13	Rpl13a	25837.3	18466.1	11094.9	25837.3	1.21956	1.02e-17	4.04547e-17	10750	11141.2	11393.6	22800.2	31945.5	22766.1
ENSMUSG00000071866.12	Ppia	20052.4	14334.5	8616.65	20052.4	1.21859	4.46883e-25	2.38028e-24	8662.96	8764.17	8422.82	18536.8	23455.9	18164.5
ENSMUSG00000031171.11	Ftsj1	648.299	463.584	278.869	648.299	1.21797	5.22279e-18	2.09914e-17	300.056	287.576	248.974	611.121	715.204	618.572
ENSMUSG00000071497.3	Nutf2-ps1	1430.43	1022.78	615.118	1430.43	1.21722	4.00237e-26	2.22083e-25	620.117	619.721	605.515	1496.78	1270.52	1524
ENSMUSG00000036737.12	Oxsr1	2570.64	1838.22	1105.8	2570.64	1.21715	9.19323e-28	5.36835e-27	1073.54	1038.88	1204.99	2713.07	2326.56	2672.3
ENSMUSG00000061787.15	Rps17	10325	7385.27	4445.58	10325	1.21567	1.6963e-17	6.66456e-17	4238.13	4556.65	4541.97	9387.81	12693.5	8893.55
ENSMUSG00000030513.14	Pcsk6	2313.7	1654.85	995.999	2313.7	1.21539	1.56446e-41	1.3406e-40	958.847	1027.21	1001.94	2270.24	2422.49	2248.35
ENSMUSG00000072258.10	Taf1a	219.493	157.161	94.8286	219.493	1.21532	2.50691e-09	6.50468e-09	116.022	92.3214	76.1426	222.689	219.163	216.627
ENSMUSG00000027796.2	Smad9	162.997	116.726	70.4558	162.997	1.2153	1.53841e-08	3.80119e-08	80.015	63.67	67.6823	175.942	159.888	153.162
ENSMUSG00000029202.12	Pds5a	8015.37	5734	3452.63	8015.37	1.21508	8.38681e-15	2.91556e-14	3516.66	3319.33	3521.9	9279.86	6045.31	8720.93
ENSMUSG00000054836.12	Elp6	255.275	182.47	109.665	255.275	1.21494	9.60379e-10	2.56509e-09	93.3509	122.034	113.61	249.038	291.697	225.089
ENSMUSG00000052033.13	Pfdn4	679.433	486.127	292.82	679.433	1.21481	1.35359e-14	4.65869e-14	293.389	295.004	290.067	628.12	811.917	598.263
ENSMUSG00000025602.13	Zfp202	194.637	139.033	83.4282	194.637	1.2144	5.87556e-07	1.30377e-06	76.0143	111.422	62.8479	200.591	179.386	203.934
ENSMUSG00000030729.17	Pgm2l1	173.668	124.357	75.0465	173.668	1.21373	5.62154e-06	1.14874e-05	86.683	64.7311	73.7254	204.84	123.23	192.933
ENSMUSG00000024360.7	Etf1	11360.8	8129.4	4898.02	11360.8	1.2137	6.4093e-33	4.37911e-32	4850.25	4977.93	4865.87	12413.7	10069	11599.7
ENSMUSG00000039128.13	Cdc123	2279.37	1631.04	982.708	2279.37	1.21352	1.60513e-27	9.3258e-27	938.843	1004.92	1004.36	2247.29	2527.78	2063.03
ENSMUSG00000028525.16	Pde4b	354.23	253.61	152.99	354.23	1.21307	2.95067e-15	1.04682e-14	156.029	142.196	160.745	348.484	338.494	375.712
ENSMUSG00000067038.5	Rps12-ps3	14199.7	10162.5	6125.28	14199.7	1.21301	7.39151e-16	2.70422e-15	6069.14	6362.75	5943.96	12808.9	17792.8	11997.4
ENSMUSG00000063802.5	Hspbp1	776.566	555.701	334.835	776.566	1.21265	8.47982e-16	3.09256e-15	326.728	367.163	310.613	754.764	894.59	680.344
ENSMUSG00000019689.4	Fmc1	266.927	191.139	115.352	266.927	1.21125	8.78188e-06	1.76789e-05	125.357	125.218	95.4804	219.29	376.711	204.78
ENSMUSG00000034659.14	Tmem109	4623.15	3310.61	1998.08	4623.15	1.21	3.62657e-25	1.94063e-24	1845.68	2074.58	2073.98	4275.3	5259.91	4334.23
ENSMUSG00000029484.12	Anxa3	9361.9	6705.02	4048.15	9361.9	1.20964	5.20858e-31	3.35007e-30	4043.43	3968.76	4132.25	8836.18	10576	8673.54
ENSMUSG00000041912.12	Tdrkh	359.694	257.69	155.686	359.694	1.20814	3.51603e-10	9.64832e-10	146.694	155.991	164.371	349.333	434.426	295.323
ENSMUSG00000090137.8	Uba52	3943.11	2825.33	1707.55	3943.11	1.20719	2.20823e-12	6.84661e-12	1574.96	1884.63	1663.05	3376.04	5082.86	3370.41
ENSMUSG00000061477.4	Rps7	15019.2	10762.9	6506.73	15019.2	1.20688	3.65998e-32	2.4498e-31	6627.91	6402.01	6490.25	14219.8	16927.8	13909.8
ENSMUSG00000028495.14	Rps6	18169.8	13022.6	7875.4	18169.8	1.20614	3.28836e-20	1.4512e-19	7765.46	7853.69	8007.06	16699.2	21880.4	15929.7
ENSMUSG00000048758.14	Rpl29	11353.9	8138.07	4922.2	11353.9	1.20581	9.40549e-21	4.22636e-20	4895.59	5112.7	4758.31	10375.5	13561.6	10124.8
ENSMUSG00000027998.11	Plrg1	2444.94	1752.24	1059.55	2444.94	1.20557	1.40989e-26	7.95735e-26	940.177	1095.12	1143.35	2305.09	2620.6	2409.13
ENSMUSG00000021311.9	Mtr	1313.67	941.758	569.844	1313.67	1.2045	9.7344e-16	3.53797e-15	566.773	578.336	564.422	1460.23	1049.02	1431.77
ENSMUSG00000007739.10	Cct4	7673.77	5501.93	3330.1	7673.77	1.2044	4.64118e-56	5.68205e-55	3328.63	3341.61	3320.06	7656.44	8013.1	7351.78
ENSMUSG00000031016.9	Wee1	609.865	437.458	265.052	609.865	1.20433	1.56862e-18	6.474e-18	270.718	235.579	288.858	648.519	580.275	600.801
ENSMUSG00000037126.16	Psd	294.214	210.937	127.659	294.214	1.20386	3.47657e-13	1.12038e-12	122.69	127.34	132.947	273.687	292.477	316.478
ENSMUSG00000040112.9	Mrps35	853.941	612.449	370.957	853.941	1.20259	1.10994e-19	4.78676e-19	338.73	360.796	413.346	813.412	934.367	814.043
ENSMUSG00000008683.16	Rps15a	11542.1	8278.98	5015.83	11542.1	1.20236	5.75218e-18	2.30788e-17	4908.92	5109.51	5029.04	10676.3	14093.5	9856.53
ENSMUSG00000020069.16	Hnrnph3	918.563	658.829	399.095	918.563	1.20206	1.16887e-16	4.43606e-16	381.405	417.038	398.842	942.605	1039.66	773.426
ENSMUSG00000020167.14	Tcf3	3273.15	2347.86	1422.56	3273.15	1.202	4.30809e-46	4.16992e-45	1398.93	1447.43	1421.33	3171.2	3440.31	3207.94
ENSMUSG00000031918.16	Mtmr2	2925.33	2099.26	1273.19	2925.33	1.19988	2.74831e-36	2.05781e-35	1246.9	1273.4	1299.26	3134.65	2712.63	2928.69
ENSMUSG00000030499.9	Kctd15	1161.23	833.32	505.415	1161.23	1.19961	6.30846e-24	3.22469e-23	500.094	532.705	483.445	1097.3	1283.78	1102.6
ENSMUSG00000031533.4	Mrps31	487.01	349.502	211.993	487.01	1.1992	3.87711e-20	1.70558e-19	210.706	218.6	206.673	485.327	497.601	478.102
ENSMUSG00000067274.10	Rplp0	68383.6	49083.5	29783.4	68383.6	1.19913	7.67992e-27	4.37199e-26	28270.7	30767.4	30312	64672.6	78440.1	62038.2
ENSMUSG00000099034.7	2810039B14Rik	78.4313	56.3247	34.2181	78.4313	1.19904	0.000136973	0.000249275	41.3411	37.1408	24.1723	68.8467	82.6736	83.7737
ENSMUSG00000020280.12	Pus10	663.369	476.225	289.081	663.369	1.19862	7.55989e-16	2.76217e-15	301.39	285.454	280.398	768.364	589.634	632.111
ENSMUSG00000008892.12	Vdac3	5446.88	3910.54	2374.21	5446.88	1.19806	5.59853e-32	3.72391e-31	2333.77	2346.24	2442.61	5326.7	6038.29	4975.65
ENSMUSG00000029227.15	Fip1l1	4546.08	3264.01	1981.94	4546.08	1.19801	3.01572e-56	3.69861e-55	2025.71	1935.57	1984.54	4605.93	4442.53	4589.78
ENSMUSG00000052406.14	Rexo4	1113.06	799.154	485.252	1113.06	1.19754	1.19672e-28	7.22315e-28	472.089	488.136	495.531	1079.45	1190.97	1068.75
ENSMUSG00000024287.7	Thoc1	1321.45	949.02	576.591	1321.45	1.19712	5.90317e-31	3.78977e-30	604.114	570.907	554.753	1399.88	1289.24	1275.22
ENSMUSG00000015619.10	Gata3	274.192	196.931	119.671	274.192	1.19703	5.9297e-13	1.89504e-12	117.355	113.545	128.113	284.737	272.979	264.86
ENSMUSG00000033170.14	Card10	865.491	621.389	377.286	865.491	1.19616	7.6193e-24	3.87184e-23	356.067	401.121	374.67	804.912	894.59	896.971
ENSMUSG00000048279.17	Sacs	1026.37	737.229	448.092	1026.37	1.19577	4.0383e-06	8.36466e-06	456.086	401.121	487.071	1263.04	576.375	1239.68
ENSMUSG00000022538.19	Lsg1	1499.37	1077.26	655.144	1499.37	1.19463	1.71032e-29	1.05678e-28	622.784	627.149	715.499	1448.33	1563	1486.77
ENSMUSG00000039117.15	Taf4	758.315	544.71	331.104	758.315	1.19431	3.99722e-18	1.6169e-17	322.727	340.634	329.951	818.511	655.929	800.504
ENSMUSG00000039831.16	Arhgap29	10654.4	7655.84	4657.32	10654.4	1.19388	2.18143e-27	1.26211e-26	4816.91	4628.81	4526.25	11536.5	9201.72	11224.8
ENSMUSG00000035478.14	Mbd3	3193.43	2295.03	1396.63	3193.43	1.19306	1.33693e-28	8.05891e-28	1354.92	1420.9	1414.08	3041.16	3579.14	2960
ENSMUSG00000024170.15	Telo2	747.265	536.971	326.678	747.265	1.19297	1.80916e-25	9.78715e-25	320.06	330.023	329.951	760.714	714.424	766.656
ENSMUSG00000021177.16	Tdp1	869.737	625.172	380.606	869.737	1.19188	4.10997e-29	2.51252e-28	377.404	387.326	377.087	856.759	886.791	865.662
ENSMUSG00000062995.12	Ica1	830.012	596.689	363.367	830.012	1.1916	3.79383e-16	1.40548e-15	336.063	357.613	396.425	750.514	959.325	780.196
ENSMUSG00000031353.13	Rbbp7	7928.73	5700.16	3471.58	7928.73	1.1916	7.66445e-48	7.67667e-47	3488.66	3439.24	3486.85	8012.57	8341.45	7432.17
ENSMUSG00000008333.12	Snrpb2	1142.92	821.653	500.389	1142.92	1.19102	2.35273e-19	1.00029e-18	464.087	512.543	524.538	1117.7	1293.92	1017.13
ENSMUSG00000029993.16	Nfu1	1701.08	1223.31	745.536	1701.08	1.18935	7.58247e-24	3.85454e-23	697.465	787.385	751.757	1631.92	1899.93	1571.39
ENSMUSG00000028156.12	Eif4e	4475.86	3219.33	1962.8	4475.86	1.18927	1.82233e-46	1.77257e-45	1939.03	1924.96	2024.43	4714.73	4348.16	4364.69
ENSMUSG00000016554.8	Eif3d	9655.68	6944.7	4233.72	9655.68	1.18924	1.17593e-33	8.21725e-33	3923.4	4430.37	4347.38	9285.81	10514.4	9166.87
ENSMUSG00000028140.13	Mrpl9	2027.56	1458.78	890.007	2027.56	1.18892	5.77136e-37	4.40972e-36	925.507	848.933	895.582	1996.56	2123.77	1962.34
ENSMUSG00000028889.17	Yrdc	1196.59	860.491	524.395	1196.59	1.18887	1.58005e-30	1.00829e-29	486.758	540.134	546.293	1176.34	1224.5	1188.91
ENSMUSG00000073702.11	Rpl31	7221.57	5194.81	3168.05	7221.57	1.18864	8.98078e-17	3.41962e-16	3021.9	3354.35	3127.89	6537.89	8842.95	6283.87
ENSMUSG00000068739.13	Sars	17057.4	12270.4	7483.41	17057.4	1.18855	1.3733e-31	9.00039e-31	6903.97	7603.25	7943	16520.7	18691.2	15960.2
ENSMUSG00000022792.16	Yars2	475.814	342.197	208.58	475.814	1.18845	4.09774e-18	1.65708e-17	192.036	210.111	223.593	469.178	493.702	464.563
ENSMUSG00000042719.17	Naa25	3988.48	2870.14	1751.79	3988.48	1.1869	6.90949e-20	3.0023e-19	1700.32	1701.05	1854.01	4319.5	3300.7	4345.23
ENSMUSG00000021693.20	Kif2a	1627.56	1171.6	715.643	1627.56	1.18469	8.55926e-23	4.15839e-22	701.465	739.633	705.83	1799.36	1427.29	1656.01
ENSMUSG00000050705.15	2310061I04Rik	510.905	368.269	225.633	510.905	1.184	3.68538e-15	1.30213e-14	261.382	193.132	222.385	497.226	520.999	514.489
ENSMUSG00000009079.16	Ewsr1	6163.98	4438.39	2712.79	6163.98	1.18379	3.9062e-49	4.06869e-48	2653.83	2828.01	2656.53	5910.62	6364.31	6217.02
ENSMUSG00000060373.14	Hnrnpc	8202.22	5906.65	3611.09	8202.22	1.18359	7.8614e-49	8.09689e-48	3626.02	3659.96	3547.28	8160.46	8662.01	7784.19
ENSMUSG00000004633.17	Chn2	1135.29	817.79	500.289	1135.29	1.18327	9.59832e-16	3.49126e-15	501.428	461.607	537.833	993.603	1337.6	1074.67
ENSMUSG00000030744.13	Rps3	21020.9	15139	9257.15	21020.9	1.18317	2.0714e-21	9.54361e-21	8875	9430.58	9465.85	19294.9	24904.2	18863.5
ENSMUSG00000075054.5	Yae1d1	986.226	710.39	434.553	986.226	1.18307	6.59356e-22	3.09987e-21	468.088	431.895	403.677	1066.7	907.849	984.129
ENSMUSG00000025508.13	Rplp2	12484.4	8991.81	5499.25	12484.4	1.18284	1.10287e-14	3.81383e-14	5471.7	5576.43	5449.63	11237.3	15761	10454.8
ENSMUSG00000022178.10	Ajuba	4535.72	3266.73	1997.74	4535.72	1.18245	1.78996e-42	1.57084e-41	1893.69	2053.36	2046.18	4503.94	4345.04	4758.18
ENSMUSG00000039804.15	Ncoa5	1452.04	1046.12	640.196	1452.04	1.18159	1.21365e-33	8.468e-33	621.45	627.149	671.989	1427.93	1509.96	1418.23
ENSMUSG00000059291.15	Rpl11	11405.6	8219.73	5033.84	11405.6	1.18003	1.86073e-21	8.59593e-21	4943.6	5074.5	5083.43	10462.2	13514	10240.7
ENSMUSG00000025613.13	Cct8	11084	7990.38	4896.75	11084	1.17846	1.96512e-62	2.76879e-61	4862.25	4995.97	4832.03	11421.8	10916.8	10913.4
ENSMUSG00000003423.15	Pih1d1	654.712	472.202	289.692	654.712	1.17774	1.05158e-11	3.14268e-11	280.053	257.863	331.16	584.772	786.179	593.186
ENSMUSG00000049751.6	Rpl36al	3169.82	2285.52	1401.22	3169.82	1.17759	1.87123e-17	7.33528e-17	1354.92	1469.72	1379.03	2938.31	3810	2761.15
ENSMUSG00000020781.14	Tsen54	429.311	309.485	189.659	429.311	1.17706	3.81663e-14	1.29139e-13	172.032	196.316	200.63	401.181	478.883	407.868
ENSMUSG00000067995.4	Gtf2f2	714.84	515.309	315.777	714.84	1.17682	1.1755e-23	5.92767e-23	301.39	335.328	310.613	716.516	731.583	696.422
ENSMUSG00000030051.10	Aplf	355.638	256.796	157.954	355.638	1.1758	2.06532e-11	6.06218e-11	173.366	133.707	166.789	322.985	396.989	346.942
ENSMUSG00000039693.11	Msantd3	595.645	429.761	263.876	595.645	1.17565	4.74347e-14	1.59601e-13	278.719	266.353	246.557	577.123	690.246	519.566
ENSMUSG00000024664.4	Fads3	6937.7	5004.48	3071.27	6937.7	1.17559	2.41401e-55	2.90143e-54	2992.56	3023.26	3197.99	6833.68	6910.26	7069.15
ENSMUSG00000022020.14	Naa16	336.128	242.595	149.062	336.128	1.17478	4.25382e-09	1.08882e-08	162.697	135.829	148.659	377.382	262.06	368.943
ENSMUSG00000054400.16	Cklf	103.983	75.1541	46.3254	103.983	1.17398	2.19428e-05	4.28078e-05	53.3434	36.0796	49.5531	109.645	88.9131	113.391
ENSMUSG00000024081.8	Cebpz	2036.74	1469.35	901.96	2036.74	1.17362	3.64285e-25	1.94859e-24	789.482	968.845	947.552	2143.6	1976.37	1990.26
ENSMUSG00000042487.6	Leo1	1109.8	800.967	492.135	1109.8	1.17358	2.68144e-21	1.22847e-20	508.096	502.993	465.316	1037.8	1244	1047.59
ENSMUSG00000020840.10	Blmh	1380.92	996.347	611.773	1380.92	1.17337	4.41e-23	2.17464e-22	568.107	656.862	610.349	1344.64	1516.98	1281.15
ENSMUSG00000024732.7	Ccdc86	2977.46	2148.78	1320.1	2977.46	1.17303	4.02915e-29	2.46529e-28	1270.91	1390.13	1299.26	2825.27	3285.88	2821.23
ENSMUSG00000024966.8	Stip1	11736.1	8473.31	5210.51	11736.1	1.1712	1.06603e-55	1.29252e-54	4990.27	5440.6	5200.66	11712.4	11898.8	11597.2
ENSMUSG00000040464.15	Gtpbp10	965.472	697.347	429.223	965.472	1.17112	1.34885e-22	6.51424e-22	470.755	409.61	407.302	1012.3	900.83	983.283
ENSMUSG00000027639.16	Samhd1	3040.48	2195.68	1350.87	3040.48	1.17071	5.34791e-48	5.37201e-47	1384.26	1332.82	1335.52	3110	2967.67	3043.78
ENSMUSG00000056305.4	Usp39	3180.93	2297.19	1413.44	3180.93	1.16946	1.06158e-41	9.14789e-41	1345.59	1486.69	1408.03	3220.5	3242.99	3079.32
ENSMUSG00000087598.9	Zfp111	479.249	346.104	212.958	479.249	1.16941	3.40428e-11	9.8687e-11	217.374	219.661	201.838	573.723	397.769	466.256
[truncated: 2,566 more rows]
