# Supplementary material for: Oncogene inactivation-induced senescence facilitates tumor relapse
Source: Nat Commun. 2026 Jul 15;17:6244. doi: 10.1038/s41467-026-75021-9 (PMC13373164; doi:10.1038/s41467-026-75021-9)
Supplement: Supplementary file 4 — Supplementary Data 2 [file 41467_2026_75021_MOESM4_ESM.xlsx]

## Sheet: relapse X clone4OnDox
ID	Symbol	MaxBaseMean	baseMean	baseMean_onDox	baseMean_relapse	log2FoldChange	pvalue	padj	onDox_TB_PS_022_S22_R1_001.fastqF_rsem.genes.results.counts.txt	onDox_TB_PS_023_S23_R1_001.fastqF_rsem.genes.results.counts.txt	onDox_TB_PS_024_S24_R1_001.fastqF_rsem.genes.results.counts.txt	relapse-2464_TB_PS_010_S10_R1_001.fastqF_rsem.genes.results.counts.txt	relapse-2464_TB_PS_011_S11_R1_001.fastqF_rsem.genes.results.counts.txt	relapse-2464_TB_PS_012_S12_R1_001.fastqF_rsem.genes.results.counts.txt	relapse-677_TB_PS_004_S4_R1_001.fastqF_rsem.genes.results.counts.txt	relapse-677_TB_PS_005_S5_R1_001.fastqF_rsem.genes.results.counts.txt	relapse-677_TB_PS_006_S6_R1_001.fastqF_rsem.genes.results.counts.txt	relapse-680_TB_PS_007_S7_R1_001.fastqF_rsem.genes.results.counts.txt	relapse-680_TB_PS_008_S8_R1_001.fastqF_rsem.genes.results.counts.txt	relapse-680_TB_PS_009_S9_R1_001.fastqF_rsem.genes.results.counts.txt	relapse-9960_TB_PS_013_S13_R1_001.fastqF_rsem.genes.results.counts.txt	relapse-9960_TB_PS_014_S14_R1_001.fastqF_rsem.genes.results.counts.txt	relapse-9960_TB_PS_015_S15_R1_001.fastqF_rsem.genes.results.counts.txt	relapse-9968_TB_PS_016_S16_R1_001.fastqF_rsem.genes.results.counts.txt	relapse-9968_TB_PS_017_S17_R1_001.fastqF_rsem.genes.results.counts.txt	relapse-9968_TB_PS_018_S18_R1_001.fastqF_rsem.genes.results.counts.txt
ENSMUSG00000078087.5	Rps12l1	727.277	606.064	0	727.277	12.0334	2.09528e-06	4.46855e-05	0	0	0	0	0	0	1005.32	2229.71	817.038	1251.28	0	0	1585.99	996.573	670.423	742.039	558.408	1052.36
ENSMUSG00000031253.15	Srpx2	355.055	194.15	0	355.055	10.3912	2.88393e-12	3.0989e-10	0	0	0	1092.34	1002.01	1937.95	223.203	185.723	138.334	129.85	124.993	110.55	44.2706	54.2688	36.8477	83.2792	69.4793	92.7243
ENSMUSG00000033082.10	Clec1a	203.164	169.352	0.295972	203.164	9.23199	3.15821e-11	2.69006e-09	0	0.887916	0	11.2806	61.958	18.1616	401.946	378.708	397.712	153.459	133.921	145.628	115.104	151.953	115.661	284.003	318.232	359.725
ENSMUSG00000031626.17	Sorbs2	91.8934	76.6272	0.295972	91.8934	8.08733	2.0313e-07	6.16852e-06	0	0.887916	0	47.0025	45.9344	38.4599	115.231	83.0046	83.0007	13.9509	17.8562	8.50384	13.2812	9.86706	5.11773	247.702	331.099	318.391
ENSMUSG00000023885.8	Thbs2	4842.35	4039.19	23.3917	4842.35	7.69169	4.05225e-27	2.35858e-24	16.5349	39.0683	14.572	12984	6760.9	14293.2	6530.94	6217.04	4782.91	849.929	808.884	707.944	3238.4	3190.02	3138.19	2809.07	3030.5	3293.39
ENSMUSG00000020154.10	Ptprb	706.944	589.695	3.45182	706.944	7.67797	1.0622e-07	3.49128e-06	2.91793	3.55166	3.88587	82.7245	122.848	98.2864	2309.15	2305.45	1892.59	657.836	621.394	578.261	0	0.986706	0	631	657.909	645.718
ENSMUSG00000031506.11	Ptpn7	1174.59	979.847	6.11596	1174.59	7.58174	4.99592e-11	4.0108e-09	3.89057	11.5429	2.9144	2908.52	3330.78	3329.98	342.062	317.493	326.815	128.777	122.315	133.935	42.0571	32.5613	48.1067	2410.83	2046.64	2098.03
ENSMUSG00000037106.8	Fer1l6	54.0227	45.0682	0.295972	54.0227	7.32038	1.67272e-05	0.000260203	0	0.887916	0	17.861	17.0919	10.6833	6.35129	6.22534	6.05213	1.07314	3.57123	0	174.869	149.979	143.297	95.0237	75.4837	102.779
ENSMUSG00000020838.12	Slc6a4	86.1022	71.8597	0.647645	86.1022	7.08349	3.90075e-08	1.46085e-06	0	0	1.94294	172.969	108.961	118.585	89.8254	85.0797	99.4279	28.9749	31.2483	46.7711	6.64059	5.92023	13.3061	166.558	144.105	173.16
ENSMUSG00000038903.13	Ccdc68	163.438	136.459	1.56459	163.438	6.70519	8.75721e-08	2.92654e-06	2.91793	1.77583	0	19.7411	14.9554	14.9566	100.713	131.77	121.043	254.335	190.168	242.359	5.53383	8.88035	5.11773	424.937	440.036	477.027
ENSMUSG00000112716.1	AC134528.2	60.3315	50.3842	0.647645	60.3315	6.57471	3.67119e-08	1.39355e-06	0	0	1.94294	15.9809	12.8189	19.2299	93.4547	89.2299	44.0941	31.1211	36.6051	17.0077	73.0465	70.0561	53.2244	100.362	115.799	132.942
ENSMUSG00000028111.4	Ctsk	857.472	716.059	8.99213	857.472	6.57175	3.0453e-07	8.69935e-06	3.89057	23.0858	0	2146.14	1484.86	1600.36	587.041	611.121	619.911	115.899	108.923	113.739	1825.06	1868.82	1756.41	18.1506	3.43108	2.23432
ENSMUSG00000048337.3	Npy4r	543.023	453.576	6.33994	543.023	6.42119	3.9912e-06	7.74349e-05	6.8085	4.43958	7.77175	1839.68	2494.34	1964.66	279.457	246.939	246.408	109.461	124.993	104.172	0	0.986706	1.02355	271.191	208.438	253.595
ENSMUSG00000044921.5	Rassf9	158.236	132.178	1.88841	158.236	6.38944	8.21997e-06	0.000145069	2.91793	1.77583	0.971468	4.70025	19.2283	7.47831	380.17	384.934	343.242	331.601	335.696	362.476	1.10677	0	1.02355	59.7902	69.4793	72.6154
ENSMUSG00000024512.3	Dynap	257.215	214.889	3.25569	257.215	6.29513	3.77646e-05	0.000499086	0	9.76707	0	33.8418	8.54593	14.9566	17.2392	18.676	6.05213	11.8046	13.3921	1.06298	972.847	970.918	930.404	152.679	314.801	391.006
ENSMUSG00000026725.17	Tnn	1017.37	196.279	3.15585	1017.37	6.21898	3.65755e-08	1.39216e-06	2.91793	2.66375	3.88587	4030.94	2292.45	7881.07	127.026	153.558	156.491	103.022	103.566	127.558	60.8721	81.8966	57.3186	27.7597	25.7331	31.2805
ENSMUSG00000040552.8	C3ar1	70.961	59.2962	0.97186	70.961	6.21496	5.26217e-08	1.87998e-06	0.972643	0	1.94294	14.1008	8.54593	11.7516	57.1616	76.7792	39.7712	54.7303	41.962	18.0707	48.6977	46.3752	47.0832	191.115	190.425	217.846
ENSMUSG00000023224.12	Serping1	614.845	513.893	9.13138	614.845	6.06949	1.34289e-09	7.444e-08	3.89057	18.6462	4.85734	45.1224	52.3438	55.5532	832.927	782.318	790.236	1404.74	1525.81	1410.57	48.6977	58.2156	50.1538	660.895	734.251	770.84
ENSMUSG00000021675.4	F2rl2	60.7274	50.7635	0.943617	60.7274	6.00937	1.00388e-09	5.7947e-08	0	0.887916	1.94294	32.9018	36.3202	40.5965	49.903	40.4647	35.4482	95.5097	116.065	87.1643	24.3488	21.7075	24.5651	80.0762	91.7813	134.059
ENSMUSG00000067001.11	Serpinb7	76.2959	63.7913	1.26822	76.2959	5.9146	3.45753e-05	0.00046846	1.94529	0.887916	0.971468	3.7602	0	1.06833	34.4784	24.9014	32.8544	268.286	285.699	310.39	6.64059	8.88035	7.16483	48.0457	72.0526	40.2178
ENSMUSG00000015579.4	Nkx2-5	145.767	121.89	2.5082	145.767	5.86055	3.5042e-07	9.80966e-06	2.91793	2.66375	1.94294	187.07	87.5958	102.56	427.351	330.981	398.576	16.0971	15.1777	13.8187	4.42706	6.90694	5.11773	194.318	188.709	207.792
ENSMUSG00000097754.1	Ptgs2os2	106.07	88.6966	1.83192	106.07	5.83612	1.21258e-10	8.82218e-09	0.972643	3.55166	0.971468	44.1824	69.4357	53.4165	93.4547	123.469	81.2715	20.3897	28.5699	20.1966	78.5803	75.9763	93.1428	239.161	254.758	315.039
ENSMUSG00000062345.10	Serpinb2	263.289	220.199	4.74829	263.289	5.79694	1.26187e-17	3.09247e-15	5.83586	3.55166	4.85734	194.591	121.78	77.9881	313.935	299.854	232.575	384.185	421.405	375.232	65.2992	75.9763	70.6247	427.073	426.311	462.504
ENSMUSG00000062151.13	Unc13c	83.0972	69.5083	1.5638	83.0972	5.72948	6.4829e-08	2.25834e-06	0.972643	1.77583	1.94294	233.133	132.462	194.436	140.636	159.784	154.762	12.8777	33.0339	40.3932	40.9503	41.4416	32.7535	7.47377	11.151	11.1716
ENSMUSG00000078945.10	Naip2	313.405	262.155	5.9055	313.405	5.7269	4.08794e-13	5.19131e-11	8.75379	7.99124	0.971468	155.108	135.667	154.908	531.694	477.276	553.338	160.971	136.6	181.769	60.8721	72.0295	65.507	660.895	693.078	661.359
ENSMUSG00000029648.13	Flt1	1790.3	1497.6	34.0858	1790.3	5.71442	6.22392e-06	0.000114397	18.4802	59.4903	24.2867	17.861	9.61417	20.2983	239.534	251.089	263.7	189.946	191.061	189.21	3645.69	3575.82	3481.08	5036.26	4445.82	5297.57
ENSMUSG00000037944.8	Ccr7	139.138	116.411	2.77633	139.138	5.64358	2.57317e-05	0.000369041	2.91793	4.43958	0.971468	8.46046	30.979	13.8883	559.821	460.675	574.953	97.656	89.2808	108.424	1.10677	0.986706	2.04709	65.1286	33.453	40.2178
ENSMUSG00000025494.8	Sigirr	204.21	170.87	4.17185	204.21	5.60296	1.66319e-06	3.68195e-05	0.972643	11.5429	0	82.7245	99.3465	67.3048	50.8103	44.615	52.74	18.2434	16.9634	12.7558	789.124	696.614	828.049	100.362	91.7813	111.716
ENSMUSG00000096965.7	3300005D01Rik	215.705	180.518	4.57922	215.705	5.54548	3.29586e-14	5.11553e-12	0.972643	8.87916	3.88587	199.291	163.441	225.418	226.832	212.699	162.543	45.072	46.426	18.0707	330.923	398.629	322.417	250.905	326.81	306.102
ENSMUSG00000031250.8	Tnmd	451.83	378.232	10.2429	451.83	5.4623	2.03695e-05	0.00030799	5.83586	14.2067	10.6862	560.27	1213.52	1468.95	673.237	699.314	694.266	258.627	233.023	280.627	1.10677	0	0	240.228	223.02	231.252
ENSMUSG00000048776.8	Pthlh	200.285	167.682	4.66395	200.285	5.42125	6.70191e-10	4.01798e-08	3.89057	6.21541	3.88587	17.861	29.9108	33.1182	43.5517	56.0281	32.8544	281.163	307.126	238.107	192.577	217.075	227.227	328.846	461.48	537.354
ENSMUSG00000078771.10	Evi2a	370.855	310.486	8.63967	370.855	5.41816	1.09428e-06	2.59524e-05	1.94529	23.9737	0	554.63	292.698	516.003	36.2931	40.4647	26.8023	56.8766	59.8181	34.0153	1162.1	1123.86	1084.96	161.22	192.998	220.08
ENSMUSG00000021732.14	Fgf10	92.7352	77.6388	2.15653	92.7352	5.41315	1.00276e-10	7.53096e-09	2.91793	3.55166	0	39.4821	81.1863	53.4165	49.903	52.9154	70.0318	193.166	233.916	276.375	33.203	36.5081	28.6593	72.6024	78.057	91.6071
ENSMUSG00000029378.5	Areg	385.858	323.058	9.06057	385.858	5.41189	2.74834e-05	0.000388186	9.72643	10.655	6.80028	23.5013	10.6824	16.025	30.8491	30.0892	28.5315	15.024	15.1777	8.50384	963.993	956.118	947.804	1039.92	863.774	837.87
ENSMUSG00000020399.14	Havcr2	64.4259	53.9395	1.50771	64.4259	5.39921	1.99278e-05	0.000302577	0	3.55166	0.971468	4.70025	3.20472	5.34165	32.6638	38.3896	18.1564	11.8046	7.14247	2.12596	88.5412	99.6573	113.614	116.377	199.003	225.666
ENSMUSG00000097993.7	Ptprv	419.035	350.966	10.624	419.035	5.30082	3.30238e-11	2.79581e-09	9.72643	12.4308	9.71468	543.349	1129.13	1105.72	420.093	360.032	435.754	413.16	571.397	609.087	42.0571	39.4682	34.8006	222.078	178.416	180.98
ENSMUSG00000029814.10	Igf2bp3	542.679	454.602	14.2154	542.679	5.25634	3.19537e-26	1.65319e-23	13.617	11.5429	17.4864	519.848	389.908	519.208	713.159	721.102	677.839	179.215	154.456	160.51	802.405	834.753	842.379	494.337	563.555	567.517
ENSMUSG00000003665.6	Has1	451.622	378.343	11.9479	451.622	5.24033	3.16855e-05	0.000435644	11.6717	11.5429	12.6291	6.58036	9.61417	8.54664	272.198	296.741	209.231	27.9017	33.9267	13.8187	171.549	180.567	177.074	1684.8	1645.2	2036.58
ENSMUSG00000044162.12	Tnip3	58.6804	49.161	1.5638	58.6804	5.22694	1.01705e-07	3.36606e-06	0.972643	1.77583	1.94294	16.9209	57.685	45.9382	59.8836	56.0281	66.5735	67.608	94.6377	102.046	5.53383	5.92023	3.07064	92.8883	92.6391	112.833
ENSMUSG00000032911.6	Cspg4	179.754	150.603	4.84735	179.754	5.20741	3.28596e-05	0.000449135	0.972643	10.655	2.9144	525.488	141.008	310.884	43.5517	35.2769	34.5836	4.29257	4.46404	10.6298	481.443	514.074	551.692	10.6768	13.7243	14.5231
ENSMUSG00000079092.4	Prl2c2	6765.16	5670	194.208	6765.16	5.12226	5.78318e-06	0.00010757	48.6322	467.932	66.0598	1671.41	4294.33	4085.29	974.47	910.975	689.079	680.372	867.81	318.894	27830.7	25918.8	27261.1	1373.04	2062.94	2538.19
ENSMUSG00000044177.4	Wfikkn2	76.026	63.7282	2.23891	76.026	5.09317	1.87629e-06	4.06986e-05	0	0.887916	5.82881	236.893	201.898	162.386	71.6789	65.3661	44.0941	80.4857	89.2808	85.0384	3.3203	4.93353	7.16483	18.1506	42.8885	26.8118
ENSMUSG00000017724.14	Etv4	1572.9	1318.49	46.4585	1572.9	5.08015	4.66406e-15	7.94539e-13	30.1519	78.1366	31.087	468.145	357.861	535.233	969.026	874.661	863.726	990.511	1016.02	640.977	4008.7	3846.18	3749.25	1779.83	1721.54	1771.82
ENSMUSG00000018986.10	Slfn3	106.08	88.9656	3.39534	106.08	4.96048	3.0009e-06	6.0753e-05	0.972643	5.32749	3.88587	4.70025	3.20472	7.47831	135.192	159.784	98.5633	8.58514	20.5346	23.3855	246.809	237.796	267.146	119.58	124.377	134.059
ENSMUSG00000025491.14	Ifitm1	94.9508	79.6377	3.0723	94.9508	4.93632	6.53824e-11	5.10239e-09	2.91793	5.32749	0.971468	36.662	112.165	49.1432	19.0539	28.014	17.2918	166.337	193.739	146.691	108.463	71.0428	92.1192	113.174	132.954	137.411
ENSMUSG00000031304.18	Il2rg	343.941	288.508	11.3448	343.941	4.91816	2.3249e-10	1.59983e-08	9.72643	20.4221	3.88587	26.3214	37.3884	25.6399	295.789	247.976	251.596	383.112	371.408	400.743	720.504	681.814	711.365	370.486	331.099	303.867
ENSMUSG00000034255.17	Arhgap27	285.762	239.753	9.70625	285.762	4.87927	1.91148e-07	5.84278e-06	4.86322	10.655	13.6006	73.324	36.3202	47.0065	126.119	92.3426	111.532	33.2674	50.8901	59.5269	341.991	353.241	315.252	1039.92	748.833	856.862
ENSMUSG00000024451.8	Arap3	504.065	422.973	17.5161	504.065	4.84566	1.01421e-05	0.000173196	12.6444	30.1891	9.71468	17.861	14.9554	22.4349	159.69	171.197	144.387	123.411	124.993	96.7311	1951.23	1809.62	1882.3	342.726	365.41	334.031
ENSMUSG00000031576.16	Kcnu1	203.449	170.75	7.25571	203.449	4.80995	6.6573e-06	0.000120774	6.8085	6.21541	8.74321	53.5829	86.5276	54.4848	176.022	175.347	183.293	162.045	141.064	121.18	3.3203	3.94682	4.09419	705.738	516.377	664.71
ENSMUSG00000021118.7	Plek2	104.122	87.3885	3.71955	104.122	4.79662	2.98982e-16	6.23356e-14	1.94529	5.32749	3.88587	54.523	81.1863	51.2798	130.655	128.657	103.751	103.022	98.2089	88.2273	52.018	64.1359	52.2009	183.641	168.123	202.206
ENSMUSG00000055926.2	Gm14137	197.538	165.815	7.2004	197.538	4.77747	3.1333e-05	0.000431223	7.78114	7.99124	5.82881	6.58036	5.34121	8.54664	70.7715	90.2675	64.8443	16.0971	14.2849	15.9447	296.613	292.065	287.617	574.413	603.012	616.672
ENSMUSG00000043333.12	Rhbdl2	109.739	92.1321	4.09947	109.739	4.7453	1.14475e-15	2.13214e-13	2.91793	3.55166	5.82881	89.3048	139.94	95.0814	136.099	127.62	109.803	126.631	102.673	115.865	43.1639	35.5214	26.6122	160.152	154.398	183.214
ENSMUSG00000018008.7	Cyth4	499.75	419.645	19.1216	499.75	4.7075	5.2676e-19	1.47166e-16	22.3708	20.4221	14.572	697.518	617.444	559.805	320.287	270.802	273.211	379.892	380.336	363.539	212.499	189.447	204.709	972.658	1031.9	1022.2
ENSMUSG00000031137.17	Fgf13	115.939	97.3625	4.48017	115.939	4.70497	1.03437e-14	1.69989e-12	5.83586	1.77583	5.82881	35.7219	68.3675	74.7831	96.1767	91.305	104.615	106.241	68.7462	75.4715	254.556	240.756	233.369	98.2268	108.079	82.6698
ENSMUSG00000022148.15	Fyb	286.66	240.734	11.1049	286.66	4.68652	9.22888e-11	6.96855e-09	10.6991	17.7583	4.85734	235.013	228.604	342.934	80.7521	99.6055	83.0007	86.9246	75.8887	42.5192	535.674	593.997	516.891	427.073	434.889	516.128
ENSMUSG00000106825.1	2510016D11Rik	71.1713	59.7722	2.77633	71.1713	4.67113	1.01929e-07	3.36606e-06	2.91793	4.43958	0.971468	12.2207	35.252	23.5033	74.4008	86.1173	63.9797	24.6823	10.7137	12.7558	67.5127	68.0827	54.248	161.22	181.847	191.034
ENSMUSG00000052516.17	Robo2	95.9916	80.6224	3.77604	95.9916	4.66882	8.9046e-07	2.16704e-05	3.89057	3.55166	3.88587	76.1441	39.5249	50.2115	181.465	163.934	159.949	193.166	204.453	264.682	15.4947	26.6411	22.518	18.1506	3.43108	20.1089
ENSMUSG00000073599.9	Ecscr	227.57	191.229	9.52364	227.57	4.58198	1.7747e-13	2.3169e-11	9.72643	6.21541	12.6291	223.732	188.01	207.256	410.112	424.361	385.607	104.095	121.422	152.006	59.7653	67.096	48.1067	306.425	337.961	377.6
ENSMUSG00000042228.14	Lyn	323.969	272.316	14.0472	323.969	4.52499	3.76787e-26	1.87976e-23	10.6991	16.8704	14.572	224.672	143.144	235.033	421.907	475.201	380.42	216.775	150.885	172.203	485.87	510.127	474.926	289.342	340.534	338.499
ENSMUSG00000030000.10	Add2	312.448	262.679	13.8347	312.448	4.49724	2.67139e-06	5.46365e-05	10.6991	13.3187	17.4864	18.801	49.1391	36.3232	88.9181	65.3661	64.8443	147.021	141.064	144.565	1099.02	1132.74	1027.64	202.86	242.749	225.666
ENSMUSG00000019590.16	Cyb561	309.536	260.255	13.8522	309.536	4.47774	5.50853e-13	6.80962e-11	10.6991	23.0858	7.77175	182.37	132.462	82.2614	230.461	221	205.773	119.119	123.208	117.991	656.312	586.103	645.858	400.381	490.644	449.098
ENSMUSG00000038543.13	BC028528	106.315	89.4224	4.96031	106.315	4.41134	6.20911e-19	1.70069e-16	4.86322	7.10333	2.9144	57.3431	51.2756	79.0564	124.304	120.357	100.292	105.168	127.672	111.613	83.0074	74.9896	60.3893	149.475	173.269	176.511
ENSMUSG00000056758.14	Hmga2	7710.35	6486.33	366.222	7710.35	4.39595	6.79058e-13	8.10749e-11	320	459.052	319.613	2555.06	1573.52	2961.41	10204.7	10142.1	6686.74	3429.76	3814.97	1917.62	17606.4	16814.4	16831.2	5887.2	7710.49	7519.6
ENSMUSG00000027358.6	Bmp2	644.804	542.447	30.659	644.804	4.3942	1.46523e-09	7.97647e-08	26.2614	34.6287	31.087	198.351	224.331	99.3547	469.088	441.999	490.223	809.15	808.884	981.13	168.228	143.072	162.744	1369.84	1444.48	1861.19
ENSMUSG00000026062.12	Slc9a2	497.674	418.712	23.8986	497.674	4.37921	7.28595e-05	0.000862371	12.6444	43.5079	15.5435	62.0434	60.8898	43.8015	80.7521	44.615	63.1151	76.1931	65.175	79.7235	1925.77	1874.74	1908.91	427.073	404.867	347.437
ENSMUSG00000063535.7	Zfp773	139.669	117.518	6.764	139.669	4.36251	2.17855e-08	8.71983e-07	4.86322	11.5429	3.88587	446.524	326.882	256.399	207.778	158.746	168.595	37.56	34.8195	29.7634	108.463	111.498	74.7189	37.3689	41.1729	54.7408
ENSMUSG00000023913.17	Pla2g7	3652.19	3073.1	177.625	3652.19	4.36162	7.04308e-10	4.18659e-08	107.963	285.021	139.891	1107.38	920.824	699.756	989.894	1075.95	886.205	2804.12	2749.85	2684.02	8501.07	8050.53	8284.59	4940.17	5616.67	5471.85
ENSMUSG00000031750.15	Il34	187.294	157.591	9.07529	187.294	4.36158	1.73912e-06	3.84396e-05	2.91793	20.4221	3.88587	93.065	69.4357	128.2	78.0302	65.3661	68.3026	51.5108	50.8901	38.2673	631.963	672.933	627.434	60.8579	96.0702	77.084
ENSMUSG00000000958.9	Slc7a7	430.227	362.009	20.9233	430.227	4.36052	3.00534e-22	1.10478e-19	17.5076	24.8616	20.4008	664.616	492.459	501.047	486.328	503.215	442.67	606.326	548.184	569.757	148.307	138.139	128.967	404.652	403.152	415.583
ENSMUSG00000026875.14	Traf1	176.437	148.473	8.65006	176.437	4.34746	9.99248e-07	2.39837e-05	1.94529	13.3187	10.6862	60.1633	75.8451	38.4599	70.7715	80.9295	59.6567	26.8286	30.3555	37.2043	555.596	496.313	538.386	199.657	188.709	187.683
ENSMUSG00000003617.16	Cp	1698.45	1429.62	85.4986	1698.45	4.31205	6.71653e-08	2.31662e-06	73.9209	103.886	78.6889	509.508	2167.46	744.626	2457.95	2359.41	2413.07	1126.8	1146.37	1254.32	99.6089	143.072	126.92	3709.13	3297.27	3921.23
ENSMUSG00000074923.10	Pak6	96.121	80.9181	4.90344	96.121	4.2855	4.25345e-07	1.16048e-05	1.94529	8.87916	3.88587	260.394	242.491	251.058	97.084	78.8544	86.459	87.9977	83.0312	75.4715	15.4947	11.8405	8.18837	51.2487	49.7506	42.4521
ENSMUSG00000030283.7	St8sia1	1049.42	883.585	54.4319	1049.42	4.26881	2.78052e-05	0.000390755	46.6869	71.9212	44.6875	425.843	1897.2	681.595	1366.44	1344.67	1380.75	1495.96	1646.34	1904.86	5.53383	10.8538	5.11773	1080.49	1149.41	1346.18
ENSMUSG00000022015.8	Tnfsf11	138.102	116.29	7.22825	138.102	4.25637	1.40403e-13	1.90416e-11	7.78114	7.10333	6.80028	47.9426	152.759	108.97	200.519	198.173	168.595	150.24	186.597	172.203	48.6977	29.6012	44.0125	208.198	170.696	184.331
ENSMUSG00000022235.14	Cmbl	183.55	154.567	9.65173	183.55	4.24766	1.43335e-08	6.06739e-07	7.78114	12.4308	8.74321	85.5446	79.0499	52.3482	246.793	299.854	250.731	121.265	126.779	107.361	42.0571	34.5347	29.6829	399.313	451.187	426.755
ENSMUSG00000021359.16	Tfap2a	356.217	220.117	14.4155	356.217	4.17791	2.54369e-05	0.000365941	8.75379	25.7496	8.74321	36.662	58.7533	42.7332	68.0496	61.2159	55.3338	157.752	149.099	152.006	1517.38	1362.64	1336.75	130.257	114.083	100.544
ENSMUSG00000020601.8	Trib2	936.616	789.154	51.8428	936.616	4.17452	1.43425e-12	1.64222e-10	50.5774	71.9212	33.0299	2620.86	2137.55	1937.95	688.662	623.572	660.547	918.61	954.412	1066.17	378.514	306.865	310.135	458.036	484.64	502.722
ENSMUSG00000082361.6	Btc	914.607	770.623	50.7	914.607	4.17272	2.98829e-05	0.000415771	39.8784	77.2487	34.9729	55.463	59.8215	50.2115	269.476	230.338	291.367	157.752	150.885	211.533	2472.51	2346.39	2338.8	1696.55	1622.9	1765.11
ENSMUSG00000028931.11	Kcnab2	4300.78	3624.56	243.49	4300.78	4.14254	5.5858e-10	3.43736e-08	210.091	333.856	186.522	7213.95	5817.64	5926.03	2731.96	2533.71	2439.01	639.593	658	595.269	8867.4	8664.26	8725.74	2983.1	3318.71	3397.28
ENSMUSG00000063838.6	Cdc42ep5	199.726	168.338	11.3993	199.726	4.12531	8.87298e-14	1.2778e-11	6.8085	18.6462	8.74321	211.511	157.031	199.778	291.252	262.502	251.596	227.506	197.311	217.911	52.018	47.3619	45.0361	241.296	301.077	292.696
ENSMUSG00000040907.15	Atp1a3	293.179	247.153	17.0188	293.179	4.10704	2.50866e-08	9.95553e-07	14.5896	15.0946	21.3723	152.288	127.121	84.3981	342.97	300.892	189.345	199.605	244.629	167.951	67.5127	82.8833	46.0596	697.196	871.494	823.347
ENSMUSG00000040829.14	Zmynd15	124.36	104.843	7.25571	124.36	4.1	1.05339e-05	0.000178795	6.8085	6.21541	8.74321	16.9209	17.0919	13.8883	92.5474	72.629	86.459	199.605	235.701	232.793	28.7759	11.8405	11.259	338.455	239.318	268.118
ENSMUSG00000085604.1	Dhx58os	56.9485	48.0324	3.45182	56.9485	4.0432	3.64177e-11	3.02809e-09	2.91793	3.55166	3.88587	104.346	100.415	107.901	44.459	43.5774	38.042	67.608	66.0678	70.1566	34.3097	21.7075	21.4945	48.0457	51.4662	34.632
ENSMUSG00000033730.4	Egr3	423.759	357.418	25.7142	423.759	4.04131	1.13927e-08	4.98887e-07	16.5349	37.2925	23.3152	505.747	583.26	229.691	78.9375	73.6666	61.3859	202.824	283.02	206.218	1002.73	1035.05	937.569	264.785	325.095	566.4
ENSMUSG00000032281.11	Acsbg1	941.254	793.919	57.2397	941.254	4.03961	3.12602e-05	0.000431069	50.5774	44.3958	76.746	55.463	71.5722	87.6031	379.263	433.699	209.231	235.018	238.38	90.3533	2663.98	2656.21	2810.66	1297.23	1507.1	1383.04
ENSMUSG00000017400.10	Stac2	500.076	421.798	30.4048	500.076	4.03906	4.61657e-07	1.24256e-05	17.5076	42.62	31.087	74.264	58.7533	55.5532	171.485	175.347	174.647	897.147	983.875	981.13	267.837	245.69	292.734	991.877	1051.63	1079.18
ENSMUSG00000029999.14	Tgfa	297.479	251.14	19.4451	297.479	3.93524	1.30157e-05	0.00021166	21.3981	20.4221	16.515	25.3814	23.5013	19.2299	388.336	391.159	335.461	72.9737	76.7815	92.4792	197.004	149.979	164.791	892.582	833.752	798.769
ENSMUSG00000031355.16	Arhgap6	352.425	297.597	23.4614	352.425	3.90847	3.90424e-10	2.49033e-08	25.2887	26.6375	18.4579	57.3431	51.2756	79.0564	438.239	447.187	396.847	210.336	188.383	234.918	648.565	674.907	630.505	443.088	412.587	373.131
ENSMUSG00000032487.8	Ptgs2	7959.57	6722.58	537.634	7959.57	3.88807	5.31572e-11	4.21905e-09	621.519	304.555	686.828	24035.2	14654.1	13581.7	6136.26	5615.26	3552.6	2329.79	2886.45	1436.09	5864.75	5715.99	6042	7605.1	9053.76	10884.5
ENSMUSG00000000791.9	Il12rb1	247.912	209.411	16.9067	247.912	3.87325	2.23169e-11	1.97307e-09	12.6444	18.6462	19.4294	378.841	437.979	630.315	104.343	94.4177	57.9276	159.898	182.133	138.187	394.008	355.214	334.7	129.19	159.545	161.988
ENSMUSG00000000567.5	Sox9	636.152	537.98	47.1204	636.152	3.75449	2.31182e-05	0.000339221	39.8784	67.4816	34.0014	245.353	571.509	356.822	85.2888	92.3426	83.8653	126.631	161.598	105.235	2085.15	1892.5	2078.82	492.201	591.861	573.103
ENSMUSG00000014776.7	Nol3	321.764	272.15	24.0772	321.764	3.73946	1.12532e-15	2.12426e-13	15.5623	27.5254	29.144	551.81	376.021	278.834	296.696	286.366	301.742	383.112	361.587	402.869	98.5021	111.498	91.0957	426.005	450.329	409.998
ENSMUSG00000020486.18	2004-09-01	102.141	86.4346	7.90453	102.141	3.69291	5.04944e-05	0.000634884	9.72643	6.21541	7.77175	136.307	108.961	75.8514	112.509	93.3802	123.636	185.654	180.347	224.289	98.5021	114.458	70.6247	1.06768	4.28885	2.23432
ENSMUSG00000031520.6	Vegfc	493.959	418.05	38.5059	493.959	3.68085	5.10475e-16	1.01869e-13	31.1246	42.62	41.7731	101.526	292.698	238.238	731.306	704.501	518.754	567.692	616.038	477.278	299.933	344.36	300.923	643.812	718.811	853.51
ENSMUSG00000029377.5	Ereg	762.412	645.354	60.0637	762.412	3.666	1.36305e-06	3.13165e-05	59.3312	57.7145	63.1454	552.75	384.567	442.289	283.086	251.089	264.565	114.826	121.422	93.5422	1382.35	1201.81	1262.03	1727.51	1568	1786.34
ENSMUSG00000075122.4	Cd80	50.2214	42.5157	3.98728	50.2214	3.64661	6.7822e-05	0.000816025	0.972643	7.10333	3.88587	91.1849	41.6614	81.1931	15.4246	17.6385	9.51049	7.512	9.82089	2.12596	116.21	113.471	107.472	38.4366	48.0351	53.6237
ENSMUSG00000040616.3	Tmem51	218.131	184.795	18.1168	218.131	3.58915	5.97986e-07	1.53835e-05	8.75379	21.31	24.2867	24.4413	75.8451	40.5965	157.875	169.122	215.283	236.091	203.56	211.533	100.716	95.7104	93.1428	557.33	545.541	545.174
ENSMUSG00000038781.6	Stap2	195.259	165.421	16.2327	195.259	3.58803	2.80375e-05	0.000393228	16.5349	19.5341	12.6291	43.2423	68.3675	26.7083	406.483	339.281	395.982	178.142	158.027	199.84	15.4947	15.7873	21.4945	388.636	336.246	335.148
ENSMUSG00000050100.14	Hmx2	54.3893	46.097	4.63532	54.3893	3.53528	1.47306e-14	2.33832e-12	1.94529	7.10333	4.85734	48.8826	63.0262	71.5781	51.7177	45.6525	55.3338	32.1943	37.4979	32.9524	42.0571	56.2422	46.0596	82.2115	67.7638	82.6698
ENSMUSG00000021614.16	Vcan	12345	10468.2	1084.29	12345	3.50913	1.60761e-10	1.14575e-08	1225.53	754.728	1272.62	6969.54	10419.6	7498.61	13187.1	13557.8	11797.3	18478.4	19863.2	18170.6	2611.97	2913.74	2573.2	17447	18714	20972.4
ENSMUSG00000053158.10	Fes	388.523	329.476	34.2381	388.523	3.50074	2.60877e-33	2.42946e-30	25.2887	44.3958	33.0299	439.004	382.43	403.829	284.901	338.244	293.961	274.725	233.916	256.178	544.529	499.273	558.857	446.291	471.773	399.943
ENSMUSG00000027188.8	Pamr1	71.5059	60.6521	6.38291	71.5059	3.47453	5.43739e-07	1.41972e-05	0.972643	13.3187	4.85734	75.2041	58.7533	52.3482	95.2694	64.3286	67.4381	87.9977	79.4599	77.5975	18.815	17.7607	6.14128	123.851	115.799	131.825
ENSMUSG00000003282.9	Plag1	62.6712	53.1701	5.66445	62.6712	3.46879	3.56723e-10	2.31771e-08	6.8085	5.32749	4.85734	65.8036	60.8898	58.7582	63.5129	59.1408	68.3026	16.0971	24.9986	20.1966	105.143	110.511	107.472	55.5195	60.0439	63.6781
ENSMUSG00000045165.6	AI467606	725.508	615.713	66.7346	725.508	3.44056	8.31511e-42	1.2906e-38	66.1397	82.5762	51.4878	642.995	811.863	632.451	640.573	549.905	619.047	482.914	523.186	512.356	980.594	996.573	991.817	816.777	841.472	840.104
ENSMUSG00000044749.13	Abca6	50.3471	42.7287	4.63688	50.3471	3.43498	1.14059e-05	0.000189759	5.83586	7.10333	0.971468	101.526	123.916	77.9881	68.0496	89.2299	56.1984	45.072	56.2469	52.086	21.0285	15.7873	11.259	9.60914	17.1554	10.0544
ENSMUSG00000000184.12	Ccnd2	7115	6041.09	671.573	7115	3.40527	5.57759e-07	1.4482e-05	752.826	568.266	693.628	8836.48	6081.5	8260.33	7950.91	7989.19	7879.01	5274.5	5230.07	5255.37	679.554	812.059	685.776	13964.2	14689.3	13136.7
ENSMUSG00000038155.10	Gstp2	151.244	128.454	14.5002	151.244	3.3801	3.79949e-06	7.45437e-05	11.6717	23.0858	8.74321	452.164	460.412	374.984	115.231	109.981	103.751	90.144	88.388	81.8494	109.57	84.8567	92.1192	33.0981	38.5996	33.5148
ENSMUSG00000054580.14	Pla2r1	153.478	130.385	14.9184	153.478	3.36431	8.89527e-06	0.000155036	12.6444	9.76707	22.3438	595.052	263.856	394.214	134.284	169.122	146.98	32.1943	37.4979	32.9524	49.8044	52.2954	55.2715	116.377	118.372	103.896
ENSMUSG00000038560.7	Sp6	204.46	173.697	19.8779	204.46	3.36344	2.52306e-09	1.30865e-07	15.5623	16.8704	27.2011	368.5	216.853	381.394	213.222	178.46	174.647	340.186	333.91	339.09	60.8721	58.2156	59.3657	119.58	120.945	101.662
ENSMUSG00000004371.14	Il11	79.9188	67.8928	7.76292	79.9188	3.36119	3.60018e-05	0.000482696	3.89057	10.655	8.74321	11.2806	11.7507	16.025	36.2931	22.8263	11.2397	141.655	143.742	82.9124	184.83	131.232	182.191	44.8426	98.6435	79.3183
ENSMUSG00000026167.14	Wnt10a	510.598	433.797	49.793	510.598	3.35845	4.95257e-08	1.79274e-06	53.4954	44.3958	51.4878	118.446	92.937	73.7148	811.151	782.318	1045.29	646.032	535.685	813.179	250.129	277.264	279.428	766.596	526.67	640.133
ENSMUSG00000031442.20	Mcf2l	82.4229	70.0291	8.06046	82.4229	3.34772	9.0612e-11	6.87913e-09	7.78114	11.5429	4.85734	111.866	114.302	115.38	86.1961	91.305	85.5944	43.9988	34.8195	46.7711	26.5624	50.322	51.1773	100.362	123.519	154.168
ENSMUSG00000005686.17	Ampd3	130.066	110.586	13.1859	130.066	3.30196	2.32921e-06	4.87078e-05	7.78114	13.3187	18.4579	36.662	42.7297	66.2365	64.4202	71.5915	69.1672	76.1931	103.566	92.4792	69.7262	66.1093	82.9073	344.861	357.69	406.646
ENSMUSG00000029851.5	Tcaf2	142.885	121.49	14.5122	142.885	3.30151	1.05164e-10	7.81399e-09	15.5623	12.4308	15.5435	78.0242	50.2073	58.7582	273.106	287.403	282.721	163.118	162.491	184.958	88.5412	94.7237	79.8367	98.2268	126.092	115.067
ENSMUSG00000034786.17	Gpsm3	1128	959.142	114.879	1128	3.2949	6.27587e-22	2.24789e-19	97.2643	148.282	99.0898	1101.74	1545.75	993.547	1269.35	1260.63	1185.35	1593.62	1621.34	1443.53	513.539	521.967	479.02	1098.64	1157.99	1133.92
ENSMUSG00000029322.12	Plac8	258.419	219.802	26.7163	258.419	3.27265	8.88822e-09	4.02659e-07	23.3434	36.4045	20.4008	273.555	365.339	268.151	448.22	492.84	445.264	106.241	62.4966	55.2749	257.876	398.629	300.923	166.558	109.794	125.122
ENSMUSG00000037370.13	Enpp1	1104.51	940.053	117.777	1104.51	3.22945	1.88091e-06	4.07356e-05	110.881	87.0157	155.435	627.954	695.425	742.489	1331.96	1201.49	1015.89	1997.12	2081.14	1614.67	122.851	124.325	125.896	1311.11	1690.66	1884.65
ENSMUSG00000026586.16	Prrx1	2550.43	2171.02	273.973	2550.43	3.21853	5.03377e-07	1.32924e-05	232.462	353.39	236.067	3074.91	2198.44	2917.61	773.043	821.745	797.152	646.032	632.108	733.456	5986.49	5278.87	5113.64	2783.45	3196.05	3303.44
ENSMUSG00000039942.15	Ptger4	135.883	115.692	14.7386	135.883	3.19832	2.56547e-10	1.71469e-08	6.8085	25.7496	11.6576	134.427	117.507	113.243	117.953	132.807	140.064	106.241	120.529	104.172	45.3774	86.8301	49.1302	186.844	251.326	331.796
ENSMUSG00000024427.6	Spry4	879.542	749.084	96.7948	879.542	3.18349	2.04954e-06	4.38438e-05	101.155	126.084	63.1454	2444.13	2286.04	1505.28	599.743	550.943	547.286	224.287	274.092	281.69	1238.47	1135.7	1221.09	271.191	259.046	354.14
ENSMUSG00000023047.10	Amhr2	323.528	275.593	35.9161	323.528	3.17091	1.23921e-05	0.0002027	33.0699	42.62	32.0585	206.811	193.352	117.516	283.086	237.601	318.169	856.368	921.378	914.162	58.6586	53.2821	65.507	198.589	205.007	223.432
ENSMUSG00000034457.10	Eda2r	814.335	693.707	90.5686	814.335	3.16996	2.29451e-21	7.81757e-19	83.6473	55.9387	132.12	825.365	817.205	791.633	1298.39	1375.8	1411.01	539.791	498.187	577.198	714.97	774.564	630.505	617.12	729.962	613.321
ENSMUSG00000032577.16	Mapkapk3	686.241	584.579	76.2698	686.241	3.16938	3.33137e-38	3.87799e-35	78.7841	78.1366	71.8886	402.342	665.514	479.68	745.823	697.239	666.599	692.177	686.569	571.883	579.945	581.17	585.469	965.185	975.284	998.741
ENSMUSG00000040219.4	Ttc12	156.327	133.211	17.6263	156.327	3.14494	1.21726e-09	6.82889e-08	9.72643	26.6375	16.515	218.092	157.031	147.43	99.806	96.4928	99.4279	101.949	132.136	119.054	306.574	315.746	329.582	53.3841	75.4837	92.7243
ENSMUSG00000092837.1	Rpph1	71.1092	60.6056	8.08792	71.1092	3.13363	9.87223e-09	4.37978e-07	6.8085	10.655	6.80028	45.1224	81.1863	61.9631	48.0884	57.0657	178.97	127.704	99.9945	47.8341	21.0285	64.1359	23.5416	59.7902	94.3546	55.858
ENSMUSG00000027544.16	Nfatc2	63.579	54.2131	7.38379	63.579	3.10074	4.64673e-05	0.00059237	4.86322	12.4308	4.85734	30.0816	40.5932	45.9382	39.0151	40.4647	31.1253	33.2674	48.2116	29.7634	21.0285	19.7341	19.4474	124.919	192.14	237.955
ENSMUSG00000034872.6	Gipc3	90.3953	77.0813	10.5114	90.3953	3.09821	4.15125e-10	2.6004e-08	6.8085	15.9825	8.74321	55.463	54.4803	47.0065	112.509	105.831	89.0528	142.728	183.026	164.762	83.0074	93.737	92.1192	43.775	43.7462	44.6864
ENSMUSG00000027171.10	Prrg4	291.381	248.66	35.0533	291.381	3.05696	6.16442e-09	2.90915e-07	43.7689	18.6462	42.7446	74.264	76.9134	76.9198	298.511	294.666	305.2	195.312	228.559	244.485	356.378	372.975	372.571	419.599	543.826	510.542
ENSMUSG00000113302.1	AC122354.1	59.3111	50.6166	7.1443	59.3111	3.05031	1.80274e-05	0.000278259	6.8085	9.76707	4.85734	252.874	124.984	106.833	26.3125	42.5398	25.9377	28.9749	25.8914	23.3855	27.6691	55.2555	30.7064	41.6396	42.0307	34.632
ENSMUSG00000050556.9	Kcnb1	56.693	48.3808	6.8197	56.693	3.04551	1.44109e-11	1.34204e-09	4.86322	9.76707	5.82881	50.7628	60.8898	56.6215	52.625	43.5774	55.3338	93.3634	82.1384	91.4162	58.6586	49.3353	65.507	20.286	38.5996	31.2805
ENSMUSG00000034777.2	Vax2	386.537	329.918	46.8229	386.537	3.04415	2.03782e-09	1.07827e-07	35.9878	66.5937	37.8873	646.755	574.714	632.451	291.252	300.892	305.2	413.16	441.94	398.617	91.8615	113.471	96.2134	485.795	494.075	511.659
ENSMUSG00000018507.16	Trpv2	265.472	226.612	32.3087	265.472	3.03832	4.16861e-12	4.37829e-10	33.0699	33.7408	30.1155	807.504	333.291	385.667	156.06	180.535	142.657	164.191	175.883	162.636	237.955	218.062	257.934	282.936	229.882	246.892
ENSMUSG00000031530.6	Dusp4	1742.28	1487.67	214.61	1742.28	3.0211	3.96356e-09	1.99881e-07	176.048	242.401	225.381	544.289	496.732	412.375	1475.31	1415.23	1376.43	1275.97	1299.93	1150.14	3079.02	3016.36	3000.02	2421.5	2546.72	2624.21
ENSMUSG00000031659.13	Adcy7	3053.19	2607.57	379.454	3053.19	3.00852	4.66463e-27	2.59502e-24	400.729	316.986	420.646	3915.31	2925.91	3458.18	2932.48	2752.64	2479.65	3410.45	3308.75	3016.74	1650.19	1724.76	1699.09	3929.07	4180.77	4413.9
ENSMUSG00000027896.15	Slc16a4	427.113	364.826	53.3892	427.113	2.99978	3.62906e-06	7.14005e-05	51.5501	63.9299	44.6875	721.959	613.171	456.177	564.358	529.154	542.098	502.231	486.58	513.419	35.4165	50.322	47.0832	398.245	468.342	478.144
ENSMUSG00000102543.5	Pcdhgc5	461.07	393.916	58.1475	461.07	2.98723	1.77651e-09	9.47178e-08	56.4133	56.8266	61.2025	928.77	853.525	830.092	397.409	329.943	345.836	468.963	516.936	576.135	162.695	131.232	122.826	432.411	390.285	428.989
ENSMUSG00000033060.15	Lmo7	1224.52	1046.32	155.358	1224.52	2.97844	2.01938e-05	0.000306284	135.197	190.014	140.863	3997.1	1662.18	3269.09	650.554	630.835	711.558	201.751	204.453	193.462	866.597	789.364	818.837	1327.13	1372.43	1672.39
ENSMUSG00000046814.3	Gchfr	117.843	100.736	15.2028	117.843	2.95191	2.34809e-06	4.89559e-05	9.72643	21.31	14.572	116.566	43.7979	65.1681	43.5517	49.8028	45.8233	53.6571	56.2469	41.4562	189.257	181.554	154.556	253.041	230.74	242.424
ENSMUSG00000105366.1	Gm43719	121.195	103.621	15.7518	121.195	2.94452	1.04409e-07	3.43982e-06	15.5623	14.2067	17.4864	246.293	224.331	273.492	158.782	162.896	148.71	90.144	77.6743	97.7941	63.0856	74.0029	55.2715	39.5042	52.3239	53.6237
ENSMUSG00000011008.13	Mcoln2	219.174	187.527	29.2929	219.174	2.90373	1.13728e-05	0.000189578	32.0972	26.6375	29.144	218.092	318.336	255.331	263.125	252.126	291.367	140.582	154.456	184.958	30.9894	21.7075	24.5651	414.261	334.53	383.186
ENSMUSG00000026688.5	Mgst3	212.25	181.694	28.9169	212.25	2.87313	2.40473e-07	7.05707e-06	23.3434	48.8354	14.572	235.013	150.622	137.815	76.2155	76.7792	101.157	238.238	268.735	265.745	118.424	119.391	96.2134	491.134	397.147	411.115
ENSMUSG00000097649.2	Gm10561	138.996	119.021	19.1479	138.996	2.8593	4.00894e-09	2.01442e-07	18.4802	19.5341	19.4294	325.258	283.084	316.226	97.9914	87.1548	77.8131	97.656	88.388	99.9201	100.716	92.7503	101.331	100.362	101.217	115.067
ENSMUSG00000040345.10	Arhgap9	592.138	507.304	83.1328	592.138	2.83216	1.13463e-10	8.38609e-09	78.7841	96.7828	73.8316	1102.68	1009.49	915.559	740.379	648.473	668.328	623.496	606.217	581.45	202.538	193.394	233.369	443.088	447.756	465.856
ENSMUSG00000067889.4	Sptbn2	114.734	98.6149	18.0193	114.734	2.67219	5.47452e-07	1.42409e-05	17.5076	14.2067	22.3438	260.394	195.488	249.989	154.246	157.709	125.366	68.6811	81.2455	86.1013	56.445	55.2555	54.248	58.7225	52.3239	64.7953
ENSMUSG00000023034.6	Nr4a1	638.118	548.75	101.912	638.118	2.64644	1.62746e-05	0.000254579	98.2369	107.438	100.061	2042.73	2121.53	747.831	393.78	409.835	304.336	406.721	508.008	326.335	247.915	223.982	228.251	515.69	458.049	636.781
ENSMUSG00000060487.7	Samd5	550.66	473.561	88.0629	550.66	2.64458	4.98154e-07	1.32044e-05	95.319	84.352	84.5177	1003.97	1113.11	1148.45	392.873	394.272	392.524	722.225	789.242	804.675	232.421	217.075	176.05	343.794	263.335	265.884
ENSMUSG00000097028.2	Ptgs2os	105.909	91.08	16.9365	105.909	2.64421	9.3661e-06	0.000162528	17.5076	17.7583	15.5435	264.154	220.058	273.492	115.231	85.0797	70.8964	38.6331	53.5685	29.7634	63.0856	53.2821	47.0832	97.1591	75.4837	101.662
ENSMUSG00000003559.7	As3mt	745.832	641.414	119.324	745.832	2.64391	1.68821e-09	9.07022e-08	104.073	130.524	123.376	614.793	841.774	640.998	1125.09	1139.24	1085.93	485.06	440.154	469.837	298.827	294.038	306.041	1143.49	1205.17	1097.05
ENSMUSG00000020689.4	Itgb3	1633.62	1405.78	266.581	1633.62	2.61544	3.94e-06	7.66543e-05	277.203	259.271	263.268	849.806	977.441	630.315	1628.65	1457.77	1254.52	1682.69	1839.18	1571.08	516.859	555.515	467.761	3473.17	3611.21	3988.26
ENSMUSG00000001270.9	Ckb	716.135	616.533	118.526	716.135	2.59479	1.16096e-08	5.05216e-07	101.155	145.618	108.804	1991.97	886.64	945.472	636.037	605.933	547.286	750.127	739.245	583.576	280.012	255.557	266.122	606.443	809.734	837.87
ENSMUSG00000001227.11	Sema6b	92.4403	79.6495	15.6953	92.4403	2.55758	1.66408e-08	6.95975e-07	13.617	15.9825	17.4864	56.4031	75.8451	91.8764	82.5668	91.305	76.9485	26.8286	50.8901	40.3932	170.442	141.099	159.673	106.768	118.372	97.1929
ENSMUSG00000019960.8	Dusp6	3816.13	3289.3	655.185	3816.13	2.54192	3.01435e-93	2.10537e-89	546.625	685.471	733.458	3606.04	4594.51	4138.71	3919.65	3592.02	3577.68	3061.68	3317.68	3416.42	4465.8	4265.53	4196.54	3543.64	3739.87	3806.16
ENSMUSG00000002257.7	Def6	905.807	780.892	156.318	905.807	2.533	3.31241e-41	4.62711e-38	132.279	200.669	136.006	790.583	728.541	721.123	884.644	814.482	787.642	786.614	817.812	734.519	1084.63	1021.24	1056.3	1172.31	1147.7	1038.96
ENSMUSG00000085667.1	Gm12992	72.4727	62.507	12.6783	72.4727	2.51869	4.05578e-09	2.03065e-07	9.72643	8.87916	19.4294	76.1441	57.685	64.0998	40.8297	43.5774	31.9898	43.9988	62.4966	59.5269	118.424	121.365	113.614	81.1438	102.932	69.2639
ENSMUSG00000029153.11	Ociad2	297.449	256.514	51.8401	297.449	2.5178	1.70283e-16	3.65951e-14	43.7689	71.9212	39.8302	333.718	382.43	313.021	236.812	281.178	257.648	447.5	417.834	376.295	193.684	174.647	162.744	226.349	307.081	350.788
ENSMUSG00000035735.10	Dagla	1955.45	1686.71	342.986	1955.45	2.51132	3.61404e-07	1.00168e-05	362.796	312.546	353.614	481.306	643.081	627.11	1805.58	1745.17	1714.48	2001.41	2169.52	2004.78	1547.26	1549.13	1562.96	4212.01	3551.17	3716.79
ENSMUSG00000032359.14	Ctsh	84.746	73.1251	15.021	84.746	2.49531	4.65277e-05	0.000592476	16.5349	16.8704	11.6576	181.43	113.234	176.274	78.0302	81.967	63.9797	26.8286	24.9986	24.4485	122.851	136.165	132.038	39.5042	43.7462	25.6947
ENSMUSG00000026825.17	Dnm1	2165.87	1871.3	398.46	2165.87	2.44234	8.43187e-07	2.0664e-05	359.878	484.802	350.7	2114.17	1485.92	1675.14	900.069	824.858	722.798	1244.85	1173.15	1078.92	3769.64	3618.25	3579.34	3378.15	3384.76	3538.04
ENSMUSG00000026202.13	Tuba4a	2238.83	1934.83	414.851	2238.83	2.43207	1.65754e-15	2.96849e-13	426.018	417.32	401.216	2279.62	2438.8	2386.65	1650.43	1548.04	1356.54	3093.87	3227.5	2421.47	1300.45	1382.37	1381.79	2496.24	3241.51	3377.17
ENSMUSG00000042759.12	Apobr	1282.02	1108.44	240.529	1282.02	2.41406	3.58739e-07	1.00024e-05	216.899	273.478	231.209	538.649	476.436	384.599	1071.55	1065.57	980.446	1360.74	1327.61	1284.08	979.487	1023.21	951.899	2565.64	2667.66	2552.71
ENSMUSG00000032020.15	Ubash3b	331.481	286.686	62.7116	331.481	2.40228	4.70079e-08	1.72803e-06	63.2218	55.9387	68.9742	381.661	235.013	310.884	254.052	268.727	178.106	285.456	314.268	248.737	635.283	674.907	665.305	118.513	191.283	210.026
ENSMUSG00000033066.15	Gas7	306.761	265.42	58.7166	306.761	2.38508	1.77413e-08	7.37583e-07	69.0577	59.4903	47.6019	66.7436	452.934	131.405	235.905	258.352	230.846	451.793	491.044	501.726	252.343	284.171	218.015	308.56	316.517	401.06
ENSMUSG00000085457.3	1110046J04Rik	101.811	88.097	19.5263	101.811	2.3829	1.18985e-10	8.70213e-09	15.5623	17.7583	25.2582	146.648	84.3911	97.218	81.6595	99.6055	58.7921	55.8034	56.2469	52.086	141.666	124.325	120.779	140.934	132.954	134.059
ENSMUSG00000027495.4	Fam210b	735.154	636.48	143.111	735.154	2.3606	3.866e-14	5.8069e-12	133.252	157.161	138.92	336.538	479.64	362.164	621.519	651.586	479.848	910.025	831.204	701.566	925.256	921.583	991.817	829.589	1001.87	983.101
ENSMUSG00000047180.8	Neurl3	84.9192	73.5298	16.5828	84.9192	2.35528	4.14411e-10	2.6004e-08	12.6444	18.6462	18.4579	228.432	67.2992	94.013	78.9375	66.4037	54.4692	83.7051	74.9959	74.4086	73.0465	70.0561	71.6483	73.6701	78.9148	83.787
ENSMUSG00000009418.15	Nav1	4933.36	4274.86	982.351	4933.36	2.3283	6.07934e-07	1.55584e-05	1135.07	710.333	1101.64	1349.91	1637.61	1446.52	3477.79	3617.96	3149.7	6899.23	7858.5	6698.9	5766.25	5978.45	5956.02	6345.23	7110.91	6707.43
ENSMUSG00000032741.9	Tpcn1	2761.88	2393.42	551.099	2761.88	2.32526	3.60752e-07	1.00168e-05	584.558	566.49	502.249	1823.7	2756.06	1850.35	2890.75	2727.74	2794.36	940.073	962.447	809.99	3103.37	2915.71	3105.44	5191.07	4747.75	4809.37
ENSMUSG00000032578.7	Cish	113.857	98.7177	23.023	113.857	2.30485	1.43998e-05	0.000229887	17.5076	30.1891	21.3723	58.2832	119.643	60.8948	197.797	221	160.814	106.241	100.887	93.5422	39.8436	34.5347	29.6829	154.814	157.83	172.043
ENSMUSG00000021895.10	Arhgef3	406.472	352.636	83.4539	406.472	2.28407	3.30067e-05	0.000450699	89.4832	76.3607	84.5177	366.62	424.092	334.387	180.558	169.122	169.46	137.362	165.17	155.195	851.103	898.889	884.344	421.734	448.613	490.433
ENSMUSG00000042073.15	Abhd14b	335.362	291.078	69.6586	335.362	2.26741	2.62876e-07	7.61848e-06	64.1944	71.9212	72.8601	467.205	367.475	481.817	452.756	441.999	393.389	163.118	199.096	189.21	132.812	143.072	134.085	486.863	506.084	471.441
ENSMUSG00000019846.11	Lama4	961.963	835.331	202.169	961.963	2.25014	2.16682e-06	4.57226e-05	166.322	267.263	172.921	536.769	1113.11	1043.76	765.784	781.281	897.445	301.553	261.593	356.098	1142.18	1209.7	1038.9	1933.57	1484.8	1562.91
ENSMUSG00000061751.15	Kalrn	514.715	447.003	108.446	514.715	2.24716	2.71418e-05	0.000384081	120.608	85.2399	119.491	329.018	169.85	217.939	872.849	849.759	791.965	826.32	991.017	1023.65	307.681	267.397	254.863	232.755	276.202	309.453
ENSMUSG00000030342.8	Cd9	5207.63	4522.72	1098.13	5207.63	2.2455	3.5638e-11	2.99896e-09	1032.95	1343.42	918.037	3578.77	3832.85	3931.45	3377.07	3566.08	3275.93	4414.91	4196.2	4178.57	5288.13	5383.47	5157.65	9430.84	9253.62	9248.97
ENSMUSG00000090394.8	4930523C07Rik	341.487	296.782	73.2532	341.487	2.2209	1.13053e-11	1.06706e-09	75.8662	71.0333	72.8601	642.995	212.58	336.524	194.168	236.563	207.502	259.701	244.629	294.445	355.272	370.015	357.218	516.758	442.609	451.333
ENSMUSG00000020326.7	Ccng1	7799.8	6779.15	1675.93	7799.8	2.21851	2.61661e-11	2.28446e-09	1733.25	1504.13	1790.42	10618.8	8342.97	8254.99	11676.4	12471.4	12101.7	5760.63	5505.06	5409.5	4361.76	4177.71	3940.66	7462.03	8745.82	8167.56
ENSMUSG00000006219.12	Fblim1	1052.5	914.996	227.493	1052.5	2.20997	1.37885e-05	0.000222159	227.598	224.643	230.238	602.573	167.714	216.871	1562.42	1575.01	1204.37	809.15	860.667	597.394	1051.43	1033.08	1056.3	1523.58	1710.39	1816.5
ENSMUSG00000040329.14	Il7	101.618	88.354	22.0349	101.618	2.20531	2.08595e-06	4.45545e-05	19.4529	20.4221	26.2296	122.207	81.1863	135.678	59.8836	70.5539	57.9276	61.1691	48.2116	65.9047	68.6195	67.096	89.0486	165.491	195.571	235.721
ENSMUSG00000001665.11	Gstt3	556.045	483.536	120.991	556.045	2.19974	2.81713e-08	1.10852e-06	91.4284	159.825	111.719	947.571	1013.76	886.714	504.474	473.126	515.296	443.208	475.867	465.585	257.876	246.676	222.11	625.662	641.612	621.141
ENSMUSG00000004098.7	Col5a3	1574.35	1369.24	343.689	1574.35	2.19585	6.07598e-10	3.67426e-08	364.741	228.194	438.132	835.705	1390.85	1643.09	2449.78	2213.11	1088.52	1292.06	1253.5	685.622	2077.4	2205.29	1871.04	770.867	2065.51	1772.93
ENSMUSG00000026170.6	Cyp27a1	61.9763	53.9434	13.779	61.9763	2.16885	3.12942e-05	0.000431113	10.6991	15.0946	15.5435	68.6237	39.5249	44.8699	30.8491	54.9905	44.0941	70.8274	91.9592	74.4086	19.9218	26.6411	22.518	105.701	125.234	109.482
ENSMUSG00000028364.15	Tnc	6805.35	5924.05	1517.57	6805.35	2.16489	9.51704e-06	0.000164534	1296.53	1777.61	1478.57	14353.6	5047.44	5356.61	5306.96	4594.3	4521.81	9366.39	10692.3	10368.3	7984.21	8888.24	9177.12	1576.97	2287.67	2558.3
ENSMUSG00000056737.14	Capg	4876.62	4246.62	1096.59	4876.62	2.15283	1.07283e-05	0.000181255	966.807	1267.94	1055.01	5967.44	5459.78	5224.13	2268.32	2300.26	1970.4	2136.63	2016.85	1565.77	8190.06	8439.29	8517.96	6331.36	6395.53	6365.58
ENSMUSG00000059013.12	Sh2d3c	53.5956	46.6806	12.1054	53.5956	2.14111	1.32847e-05	0.000214729	13.617	16.8704	5.82881	48.8826	53.4121	59.8265	26.3125	21.7887	28.5315	65.4617	60.711	40.3932	86.3277	111.498	98.2605	29.8951	36.8841	35.7491
ENSMUSG00000056888.11	Glipr1	4468.66	3896.69	1036.81	4468.66	2.1077	4.06744e-08	1.51112e-06	999.877	1099.24	1011.3	9663.72	5866.78	7725.09	5306.05	5504.24	4959.29	3764.58	3722.12	3091.14	2205.78	2276.33	2024.58	3300.21	3846.24	3773.77
ENSMUSG00000019966.18	Kitl	1842.17	1606.68	429.219	1842.17	2.10164	2.31336e-07	6.832e-06	463.951	393.347	430.36	2031.45	2030.73	1767.02	1635	1776.3	1821.69	1013.05	1068.69	1228.8	3563.78	3303.49	3428.88	733.498	1147.7	1082.53
ENSMUSG00000060600.15	Eno3	4295.96	3747.74	1006.64	4295.96	2.09344	1.92555e-05	0.000294612	972.643	997.129	1050.16	5475.8	3828.58	4163.28	6251.49	6427.67	5761.63	4260.38	4070.31	3613.07	1018.22	938.357	1074.72	5582.91	6009.53	5963.4
ENSMUSG00000048218.5	Amigo2	1019.16	889.118	238.891	1019.16	2.09268	1.79749e-06	3.92945e-05	204.255	315.21	197.208	358.159	455.071	404.897	787.56	809.295	838.653	826.32	805.313	832.313	1890.36	1896.45	1865.93	1121.07	1145.98	1250.1
ENSMUSG00000039450.11	Dcxr	152.441	132.986	35.7096	152.441	2.09104	7.95702e-07	1.97077e-05	30.1519	59.4903	17.4864	323.378	194.42	178.411	204.149	171.197	239.492	155.606	116.065	127.558	106.249	121.365	109.52	71.5347	88.3502	79.3183
ENSMUSG00000033016.15	Nfatc1	742.847	648.47	176.581	742.847	2.07316	2.62473e-13	3.39489e-11	187.72	143.842	198.18	930.65	505.278	967.907	721.325	668.187	628.557	517.255	526.757	407.121	674.02	668	658.141	1091.17	1042.19	1136.15
ENSMUSG00000019970.15	Sgk1	3474.11	3033.47	830.27	3474.11	2.06502	3.97707e-11	3.26798e-09	896.777	713.884	880.15	4116.48	3898.01	4046.83	2564.11	2507.78	1785.38	2268.62	2364.16	1678.44	4639.56	4452.02	4567.07	3647.2	4537.6	5038.39
ENSMUSG00000041849.7	Card6	431.72	377.086	103.912	431.72	2.05467	1.35574e-09	7.48553e-08	101.155	105.662	104.919	402.342	559.759	419.854	475.44	460.675	486.764	160.971	190.168	195.588	521.287	517.034	591.61	462.306	506.942	525.065
ENSMUSG00000024421.16	Lama3	50.1019	43.7665	12.0891	50.1019	2.05395	3.19394e-05	0.000438704	16.5349	7.10333	12.6291	30.0816	59.8215	55.5532	37.2004	33.2018	19.8856	36.4868	33.0339	12.7558	79.6871	64.1359	72.6718	52.3164	68.6216	96.0757
ENSMUSG00000071648.3	Rom1	260.453	227.513	62.813	260.453	2.05113	2.15012e-06	4.54388e-05	46.6869	83.4641	58.2881	236.893	169.85	185.889	334.804	323.718	333.732	236.091	231.237	266.808	95.1818	118.405	90.0721	433.479	393.716	456.918
ENSMUSG00000030587.5	2200002D01Rik	126.468	110.472	30.4939	126.468	2.05061	2.21745e-05	0.000328131	31.1246	39.9562	20.4008	105.286	39.5249	53.4165	114.323	128.657	96.8341	96.5828	67.8534	57.4009	142.773	137.152	125.896	216.739	234.171	280.407
ENSMUSG00000044250.7	Pced1b	272.665	238.261	66.2385	272.665	2.04025	1.18566e-06	2.76503e-05	53.4954	87.9036	57.3166	121.267	155.963	133.541	218.666	196.098	210.96	182.434	200.882	181.769	473.696	524.927	448.314	317.102	319.948	404.412
ENSMUSG00000042286.13	Stab1	112.095	98.1164	28.2216	112.095	1.99119	7.20532e-05	0.000856605	35.0151	19.5341	30.1155	51.7028	111.097	59.8265	97.084	72.629	62.2505	94.4366	102.673	76.5345	75.26	64.1359	69.6012	232.755	255.615	255.83
ENSMUSG00000005087.17	Cd44	6816.87	5967.92	1723.16	6816.87	1.98405	1.497e-05	0.000238173	1957.93	1477.49	1734.07	6312.44	3625.61	6423.87	4627.37	4748.9	3461.82	3645.47	4068.53	2911.5	14628.1	14166.1	14229.3	5745.2	6585.95	7072.74
ENSMUSG00000035109.14	Shc4	77.3375	67.7115	19.582	77.3375	1.98405	1.29053e-09	7.18222e-08	15.5623	15.9825	27.2011	112.806	94.0052	85.4664	47.181	47.7276	48.4171	66.5348	67.8534	66.9677	57.5518	75.9763	73.6954	103.565	110.652	101.662
ENSMUSG00000020806.15	Rhbdf2	903.221	791.034	230.095	903.221	1.97292	1.54968e-05	0.000245158	230.516	213.988	245.781	253.814	315.131	227.554	1024.37	932.764	946.726	908.952	980.303	1007.7	864.384	760.75	806.555	1649.57	1482.23	1387.51
ENSMUSG00000020424.3	Gatsl3	213.48	186.972	54.4307	213.48	1.96943	1.59572e-10	1.14311e-08	43.7689	71.9212	47.6019	349.699	274.538	309.816	195.075	203.361	162.543	130.923	137.492	131.809	185.937	173.66	163.767	239.161	268.482	275.938
ENSMUSG00000037348.15	Paqr7	335.508	293.87	85.6781	335.508	1.96892	3.88343e-17	8.89305e-15	78.7841	87.9036	90.3465	455.925	441.184	412.375	298.511	285.328	300.013	236.091	266.057	232.793	449.347	424.283	388.948	277.597	277.06	287.11
ENSMUSG00000050530.14	Fam171a1	2709.93	2374.1	694.938	2709.93	1.96329	1.85006e-06	4.02546e-05	717.811	669.488	697.514	1974.11	1363.08	1786.25	1800.14	1832.33	1676.44	1517.42	1530.27	1578.52	4570.94	4331.64	4530.22	4033.7	4019.51	4104.44
ENSMUSG00000021185.16	9030617O03Rik	762.392	668.181	197.131	762.392	1.95149	2.14789e-06	4.54388e-05	204.255	190.902	196.237	974.833	1018.03	894.192	1053.41	1088.4	1091.11	680.372	633.894	707.944	271.158	261.477	222.11	850.943	853.481	834.518
ENSMUSG00000035121.6	Neil2	60.0023	52.5943	15.5545	60.0023	1.94341	1.32966e-05	0.000214729	9.72643	20.4221	16.515	73.324	111.097	97.218	44.459	35.2769	32.8544	92.2903	83.924	89.2903	39.8436	28.6145	38.8948	48.0457	48.0351	36.8663
ENSMUSG00000059456.13	Ptk2b	938.458	823.026	245.864	938.458	1.93224	5.35416e-05	0.000668982	183.83	350.727	203.037	1349.91	1047.94	866.416	1274.8	1227.43	1338.39	1186.9	1196.36	1457.34	230.207	294.038	243.604	679.046	798.583	885.908
ENSMUSG00000106820.1	D5Ertd605e	112.605	98.8297	29.9537	112.605	1.90887	1.02211e-05	0.00017412	21.3981	36.4045	32.0585	208.691	220.058	215.803	89.8254	90.2675	80.4069	69.7543	79.4599	64.8418	67.5127	73.0162	54.248	134.528	116.657	124.005
ENSMUSG00000026068.11	Il18rap	2964.87	2602.52	790.79	2964.87	1.90659	2.14882e-06	4.54388e-05	806.321	732.53	833.52	2265.52	3461.1	3371.65	2006.1	1969.28	1748.2	1416.55	1405.28	1255.38	4874.19	5232.5	5059.39	3173.15	3454.24	3780.47
ENSMUSG00000021779.17	Thrb	162.922	143.029	43.5629	162.922	1.90396	1.06663e-05	0.000180603	42.7963	36.4045	51.4878	103.406	271.333	216.871	237.72	227.225	235.169	167.41	177.669	150.943	48.6977	65.1226	58.3422	158.017	167.265	158.637
ENSMUSG00000041801.5	Phlda3	3433.57	3016.88	933.393	3433.57	1.87917	2.34115e-10	1.60311e-08	912.339	957.173	930.667	2916.04	2282.83	2350.33	3542.21	3437.43	3667.59	5283.08	5194.36	4240.23	1992.18	2031.63	1991.82	4349.74	4124.16	4099.98
ENSMUSG00000023067.13	Cdkn1a	4839.37	4252.31	1316.98	4839.37	1.87757	7.33524e-16	1.40364e-13	1273.19	1358.51	1319.25	6899.03	5658.47	5448.48	4684.53	4907.65	4717.21	2917.87	2921.27	2743.55	5034.68	5083.51	5261.03	5634.16	5714.46	4964.66
ENSMUSG00000025795.8	Rassf3	774.445	680.616	211.472	774.445	1.87299	8.33298e-11	6.43113e-09	226.626	188.238	219.552	1442.04	942.189	1075.81	876.478	955.59	871.507	485.06	499.973	518.734	773.629	703.521	730.812	560.533	624.456	556.346
ENSMUSG00000040473.15	Cfap69	273.682	240.549	74.8835	273.682	1.86945	2.20702e-05	0.000327053	60.3039	80.8003	83.5463	102.466	141.008	182.684	228.647	207.511	220.471	154.533	205.346	170.077	605.401	506.18	496.42	271.191	336.246	277.056
ENSMUSG00000076433.4	Cep295nl	88.5431	77.8714	24.5129	88.5431	1.85324	6.35206e-06	0.000116141	16.5349	23.9737	33.0299	80.8444	103.619	84.3981	118.86	111.019	83.0007	39.7063	46.426	43.5822	63.0856	58.2156	63.4599	127.054	151.825	153.051
ENSMUSG00000023048.13	Prr13	3719.64	3272.01	1033.82	3719.64	1.84715	1.51538e-07	4.80007e-06	921.093	1224.44	955.925	2461.99	2531.73	1848.21	3557.63	3401.11	3385.74	3738.83	4080.13	3678.97	2488.01	2495.38	2424.78	6376.2	6917.91	6408.03
ENSMUSG00000056220.14	Pla2g4a	3773.91	3320.21	1051.72	3773.91	1.84335	1.90841e-14	2.99535e-12	1080.61	1006.9	1067.64	7166.01	4686.38	4951.71	3403.39	3689.55	3077.94	3076.7	2931.09	2809.45	2889.76	3075.56	3132.05	3619.44	4044.38	4055.29
ENSMUSG00000029403.14	Cdkl2	315.651	277.874	88.9891	315.651	1.8274	1.91259e-10	1.34256e-08	95.319	75.4728	96.1754	659.916	357.861	354.686	248.608	243.826	236.033	233.945	253.558	231.73	272.264	274.304	240.534	383.298	368.841	375.366
ENSMUSG00000034930.16	Rtkn	975.022	858.305	274.722	975.022	1.82727	7.60363e-05	0.000894067	225.653	329.417	269.097	628.894	740.291	647.408	474.532	490.765	382.149	675.007	623.18	605.898	1952.33	1973.41	1880.26	1256.66	1175.14	1119.39
ENSMUSG00000049511.5	Htr1b	149.3	131.439	42.1348	149.3	1.82654	6.92213e-06	0.000124929	33.0699	30.1891	63.1454	101.526	37.3884	56.6215	138.821	141.108	135.741	158.825	188.383	192.399	224.673	215.102	212.898	148.408	153.541	134.059
ENSMUSG00000038366.15	Lasp1	8858.87	7799.06	2500	8858.87	1.82519	5.05428e-09	2.46865e-07	2443.28	2609.58	2447.13	4830.92	4097.77	4301.1	8564.26	8327.43	8163.46	7775.99	8111.16	7477	12274	12484.8	12295.9	11033.4	11376.6	11769.3
ENSMUSG00000100837.7	1700063D05Rik	79.0621	69.6183	22.3997	79.0621	1.82368	2.11517e-05	0.000316139	26.2614	8.87916	32.0585	104.346	181.601	139.951	68.0496	72.629	77.8131	63.3154	50.8901	37.2043	54.2315	50.322	61.4128	77.9408	66.906	79.3183
ENSMUSG00000021549.14	Rasa1	5042.72	4441.67	1436.44	5042.72	1.81173	2.99191e-10	1.97142e-08	1582.49	1219.11	1507.72	3612.62	3795.46	4965.6	5186.28	5539.52	4159.54	4532.95	4654.21	4113.73	8582.97	8146.24	7830.13	3080.26	3676.4	3764.83
ENSMUSG00000113640.1	Adat3	130.302	114.886	37.8049	130.302	1.78332	7.23094e-09	3.33363e-07	36.9604	44.3958	32.0585	153.228	129.257	135.678	122.489	98.5679	103.751	142.728	126.779	123.306	188.15	213.128	184.238	72.6024	85.7769	74.8497
ENSMUSG00000015354.8	Pcolce2	2272.63	2005.29	668.56	2272.63	1.76531	4.04063e-05	0.000528992	766.443	509.664	729.573	3055.17	1998.68	2562.92	2333.65	2307.53	2136.4	2037.9	1981.14	1392.5	826.754	902.836	810.649	4209.87	3596.63	3936.87
ENSMUSG00000024190.6	Dusp1	1379.79	1217.82	407.989	1379.79	1.75775	8.30709e-06	0.000146333	340.425	500.784	382.758	1806.78	1814.94	1213.62	1520.68	1194.23	1369.51	947.585	1165.11	1602.97	604.294	506.18	546.574	1965.6	2263.65	2175.11
ENSMUSG00000039787.13	Cercam	816.338	720.567	241.709	816.338	1.75574	2.54656e-09	1.31265e-07	208.146	277.03	239.953	1771.06	965.69	926.242	747.638	715.915	607.807	764.078	787.457	633.536	561.13	532.821	510.75	826.386	957.271	937.297
ENSMUSG00000041773.8	Enc1	6706.46	5920.33	1989.68	6706.46	1.75299	2.25025e-10	1.55613e-08	1856.78	2260.63	1851.62	5155.24	6885.88	5179.26	7170.61	6892.49	6506.91	9842.86	11054.8	11030.5	4525.56	4598.05	4566.04	6035.61	5137.18	6015.91
ENSMUSG00000031538.6	Plat	1750.58	1545.39	519.458	1750.58	1.75258	1.0744e-05	0.000181255	452.279	665.049	441.047	1428.88	1456.01	1677.28	770.321	787.506	777.267	1679.47	1794.54	1838.95	3241.72	3133.78	3167.88	1428.56	1437.62	1638.87
ENSMUSG00000020057.2	Dram1	328.624	290.139	97.7154	328.624	1.74977	3.18708e-08	1.23325e-06	105.045	96.7828	91.318	443.704	385.635	491.432	330.267	347.582	297.419	365.942	360.695	389.051	139.452	181.554	147.391	380.095	299.362	369.78
ENSMUSG00000024854.3	Pold4	1231.33	1087.96	371.123	1231.33	1.7298	1.02255e-09	5.87818e-08	324.863	499.009	289.498	1256.85	1160.11	1007.44	974.47	932.764	924.247	856.368	905.307	837.628	1978.9	1921.12	1885.37	1245.99	1324.4	1259.04
ENSMUSG00000020205.8	Phlda1	1750.91	1547.12	528.168	1750.91	1.72862	3.1172e-31	2.72151e-28	465.896	594.016	524.593	2460.11	1870.49	1702.92	1576.94	1302.13	1483.64	1636.54	1798.12	1824.07	1730.98	1538.27	1733.89	1883.39	1652.06	2070.1
ENSMUSG00000065037.1	Rn7sk	77.5708	68.5752	23.5971	77.5708	1.71832	3.33613e-05	0.000454215	16.5349	22.1979	32.0585	121.267	95.0735	80.1248	65.3276	62.2534	124.501	115.899	58.0325	18.0707	48.6977	109.524	59.3657	85.4146	68.6216	51.3893
ENSMUSG00000026880.11	Stom	642.553	568.137	196.06	642.553	1.71227	1.0459e-05	0.000177739	171.185	224.643	192.351	611.033	555.486	505.32	365.653	388.046	362.263	348.771	372.301	347.594	888.733	890.008	885.368	1020.7	1063.63	1033.37
ENSMUSG00000024486.5	Hbegf	1027.24	908.386	314.094	1027.24	1.70951	2.59877e-07	7.54725e-06	340.425	293.9	307.955	1194.8	777.68	774.539	810.243	793.731	656.224	611.691	657.107	537.868	1538.4	1540.25	1732.86	1229.97	1169.14	1384.16
ENSMUSG00000003541.6	Ier3	2717.52	2404.59	839.931	2717.52	1.69381	6.5822e-09	3.09585e-07	671.124	1063.72	784.946	2992.18	3358.55	2412.29	2031.51	1757.62	1761.17	2118.38	2424.87	2299.22	2243.41	2127.34	2309.12	3795.61	4462.97	4668.61
ENSMUSG00000024818.14	Slc25a45	357.276	316.142	110.47	357.276	1.69284	3.03953e-08	1.18601e-06	106.018	134.075	91.318	314.917	431.57	275.629	433.703	411.91	370.045	455.012	438.369	469.837	163.801	157.873	226.204	393.975	418.591	397.709
ENSMUSG00000038178.16	Slc43a2	202.919	179.604	63.0266	202.919	1.68746	2.62342e-08	1.03521e-06	67.1124	66.5937	55.3737	214.332	257.446	178.411	338.433	282.216	332.003	159.898	165.17	177.518	128.385	152.939	125.896	135.596	195.571	199.972
ENSMUSG00000058070.14	Eml1	2107.7	1866.43	660.06	2107.7	1.67499	5.94252e-09	2.83314e-07	643.89	624.205	712.086	3278.9	2290.31	2976.37	1608.69	1633.12	1353.08	1482.01	1489.2	1419.08	2852.13	3105.16	2869	1689.07	1662.36	1906.99
ENSMUSG00000027207.15	Galk2	813.889	720.789	255.287	813.889	1.67246	1.71763e-05	0.000265415	211.064	329.417	225.381	1143.1	984.919	1106.79	723.14	777.13	740.954	558.034	504.437	536.805	363.019	416.39	414.536	1317.52	1294.37	1327.19
ENSMUSG00000042099.15	Kank3	113.15	100.247	35.7323	113.15	1.6625	3.47989e-06	6.90491e-05	35.0151	38.1804	34.0014	63.9235	43.7979	44.8699	97.084	91.305	100.292	151.313	145.528	159.447	126.171	114.458	128.967	153.746	150.11	126.239
ENSMUSG00000046668.8	Cxxc5	1021.11	904.959	324.221	1021.11	1.65493	4.95382e-08	1.79274e-06	265.532	393.347	313.784	1844.38	1423.97	1389.9	1125.09	1001.24	1212.16	962.609	922.271	952.43	588.799	571.303	547.598	852.01	996.728	926.125
ENSMUSG00000034751.16	Mast4	3247.4	2880.07	1043.43	3247.4	1.63806	1.23282e-07	4.00494e-06	1215.8	736.082	1178.39	1773.88	1766.87	1831.12	3272.73	3193.6	2846.23	2561.59	2980.19	2503.32	4650.63	4835.84	4892.55	3647.2	4137.88	3817.33
ENSMUSG00000026335.16	Pam	4306.25	3820.17	1389.8	4306.25	1.63149	4.36239e-14	6.48279e-12	1337.38	1484.59	1347.43	6160.15	5408.51	5570.27	3040.45	3052.49	3325.21	3291.33	3123.94	3491.89	4616.32	4533.91	4391.02	4933.76	4802.65	4851.82
ENSMUSG00000026072.12	Il1r1	1096.23	972.661	354.813	1096.23	1.62738	2.47549e-10	1.67864e-08	360.851	358.718	344.871	1225.83	1670.73	1449.72	1323.79	1259.59	1257.11	652.471	767.815	722.826	1265.03	1277.78	1098.27	777.273	766.846	928.36
ENSMUSG00000037636.6	Slc25a43	51.8702	46.0525	16.9643	51.8702	1.61443	3.74107e-05	0.000496288	17.5076	16.8704	16.515	87.4247	73.7087	59.8265	60.7909	52.9154	76.084	50.4377	59.8181	56.3379	24.3488	23.6809	20.4709	43.775	43.7462	44.6864
ENSMUSG00000067071.8	Hes6	367.985	326.696	120.252	367.985	1.61325	1.87389e-06	4.06986e-05	91.4284	142.067	127.262	489.767	362.134	309.816	327.545	333.056	307.794	603.106	549.077	561.253	167.122	202.275	198.568	300.019	408.298	399.943
ENSMUSG00000046731.4	Kctd11	805.818	715.71	265.173	805.818	1.60331	2.99802e-30	2.32663e-27	256.778	283.245	255.496	1120.54	827.887	827.956	802.077	717.99	641.526	860.66	975.839	785.542	703.903	760.75	721.601	734.565	816.596	789.832
ENSMUSG00000031539.6	Ap3m2	290.212	257.756	95.4789	290.212	1.60192	1.15163e-19	3.4228e-17	93.3737	116.317	76.746	313.977	285.22	334.387	298.511	288.441	307.794	342.333	346.41	351.846	249.022	243.716	213.921	288.274	277.06	212.26
ENSMUSG00000042644.8	Itpr3	3285.36	2920.73	1097.61	3285.36	1.58173	3.97088e-06	7.71478e-05	1152.58	876.373	1263.88	1865.06	1799.99	1645.23	2415.31	2311.68	2019.68	4133.75	4383.69	4014.87	3225.11	3186.07	3205.75	4731.97	5265.85	5076.37
ENSMUSG00000032501.8	Trib1	1591.12	1414.55	531.724	1591.12	1.58115	5.08974e-12	5.22784e-10	467.841	573.594	553.737	1459.9	1600.23	972.18	1586.01	1442.2	1468.07	1081.73	1166.9	1203.29	2198.04	2113.52	2021.51	1714.7	1729.26	2109.2
ENSMUSG00000018774.13	Cd68	79.5003	70.6904	26.6411	79.5003	1.57727	2.08865e-05	0.000314062	18.4802	28.4133	33.0299	53.5829	80.1181	44.8699	89.8254	81.967	99.4279	83.7051	69.639	62.7158	32.0962	68.0827	50.1538	117.445	119.23	139.645
ENSMUSG00000045374.18	Wdr81	1640.8	1459.51	553.052	1640.8	1.56907	1.04106e-27	6.925e-25	548.571	514.103	596.481	2175.28	1916.43	2075.77	1441.74	1474.37	1361.73	1617.23	1759.72	1750.73	1567.18	1528.41	1548.63	1315.38	1538.84	1540.56
ENSMUSG00000038349.10	Plcl1	468.162	416.547	158.47	468.162	1.56285	1.28706e-05	0.000209544	159.513	163.376	152.521	549.93	492.459	403.829	500.845	510.478	491.952	496.865	561.576	651.606	162.695	199.315	189.356	610.714	584.141	616.672
ENSMUSG00000002603.15	Tgfb1	1693.2	1507.18	577.041	1693.2	1.55291	6.26459e-06	0.000114844	534.954	647.29	548.88	991.754	1136.61	909.149	1048.87	1042.75	925.112	1945.61	2196.31	1726.28	1966.72	1762.26	1790.18	2686.29	2551.01	2719.17
ENSMUSG00000031504.6	Rab20	160.886	143.23	54.953	160.886	1.54787	3.61175e-10	2.33577e-08	52.5227	65.7058	46.6305	149.468	204.034	130.336	128.84	133.845	143.522	240.384	247.308	177.518	156.054	176.62	159.673	111.039	129.523	125.122
ENSMUSG00000031543.18	Ank1	908.153	808.905	312.666	908.153	1.53826	7.22214e-05	0.000857146	297.629	328.529	311.841	622.314	934.711	1093.97	740.379	729.403	763.433	1234.11	1237.43	1129.95	395.115	363.108	348.006	1407.21	1314.96	1308.19
ENSMUSG00000026278.14	Bok	1051.32	936.512	362.475	1051.32	1.53628	1.61793e-05	0.000253374	364.741	362.27	360.415	2590.78	973.168	1229.65	914.586	924.464	715.881	651.398	605.324	433.696	1166.53	1161.35	1188.34	968.388	1127.97	1118.28
ENSMUSG00000064339.1	mt-Rnr2	5941.68	5294.07	2056.06	5941.68	1.53099	1.16614e-05	0.000193466	2261.4	1956.08	1950.71	2495.84	2607.58	3160.12	4516.68	4868.22	4767.35	7023.72	7213.89	8449.62	6797.75	6045.54	5363.39	7315.76	8527.94	9971.77
ENSMUSG00000008167.14	Fbxw9	532.079	474.246	185.085	532.079	1.52339	2.07355e-05	0.000312464	163.404	213.1	178.75	1152.5	793.703	682.663	535.323	513.591	560.255	507.596	528.542	501.726	264.517	249.637	254.863	437.75	543.826	454.684
ENSMUSG00000043079.17	Synpo	3985.82	3556.18	1408.01	3985.82	1.50125	2.76431e-05	0.000389654	1392.82	1348.74	1482.46	5088.5	5064.53	4616.25	6082.72	5555.08	5223.86	4095.11	4261.37	4174.32	1653.51	1650.76	1514.85	3524.42	3578.61	3703.38
ENSMUSG00000045817.8	Zfp36l2	7956.67	7100.69	2820.77	7956.67	1.49606	1.14686e-06	2.68851e-05	2910.15	2743.66	2808.51	5811.39	8396.38	7935.56	6731.46	6272.03	5710.62	4536.17	4808.66	4203.02	12061.5	11602.7	11591.7	9707.37	9235.6	10746
ENSMUSG00000069601.14	Ank3	517.724	462.38	185.66	517.724	1.47953	3.1067e-12	3.31278e-10	200.364	164.264	192.351	503.867	589.669	883.509	406.483	471.051	347.565	473.256	469.617	473.026	615.362	593.997	577.28	454.833	471.773	434.575
ENSMUSG00000022272.17	Myo10	6116.43	5462.96	2195.65	6116.43	1.47805	8.56839e-07	2.09618e-05	2309.05	2007.58	2270.32	12230.1	8456.2	9636.34	4260.81	4107.69	3994.41	4232.47	4924.73	4461.33	6151.4	5910.37	6142.3	5229.51	5761.64	6247.16
ENSMUSG00000056515.8	Rab31	3448.13	3080.1	1239.96	3448.13	1.47551	3.76514e-07	1.03738e-05	1236.23	1212	1271.65	4440.8	3073.33	3328.92	2695.67	2731.89	2436.42	2771.93	2816.81	2424.66	5677.71	5636.06	5649.98	2420.44	2710.55	2906.85
ENSMUSG00000031647.10	Mfap3l	317.164	283.538	115.409	317.164	1.45943	6.33532e-06	0.000115987	152.705	70.1453	123.376	344.059	227.535	445.494	276.735	283.253	175.512	395.99	455.332	305.075	413.93	434.15	382.807	149.475	217.873	250.244
ENSMUSG00000026728.9	Vim	80821.6	72258.6	29443.6	80821.6	1.45678	1.34425e-15	2.43867e-13	27966.4	33673.3	26691.1	94681.9	70954.7	87305	78482	78893.8	73661.4	59661.4	57702.2	52517.6	93971	94811.6	93470.3	90903.5	90991.3	94316.2
ENSMUSG00000042821.7	Snai1	598.172	534.882	218.435	598.172	1.45349	3.88107e-08	1.46085e-06	223.708	213.988	217.609	1007.73	768.066	968.975	641.48	601.783	543.827	546.23	612.466	392.239	532.354	573.276	504.609	373.689	462.338	443.512
ENSMUSG00000022587.14	Ly6e	5007.5	4477.88	1829.8	5007.5	1.45235	5.7924e-06	0.000107598	1627.23	2151.42	1710.76	2984.66	6789.74	6796.72	4229.96	4175.13	4269.35	3234.45	3458.74	3342.01	8484.46	7641.05	7888.48	3795.61	3938.88	4083.22
ENSMUSG00000003545.3	Fosb	436.753	390.578	159.707	436.753	1.45171	3.55902e-05	0.000479421	102.128	143.842	233.152	354.399	661.241	504.252	781.209	438.887	555.932	391.697	558.005	611.213	297.72	286.145	307.064	248.77	256.473	298.282
ENSMUSG00000001542.7	Ell2	923.244	825.658	337.73	923.244	1.45091	1.94955e-05	0.000296896	342.37	324.977	345.843	1412.9	1535.06	1330.07	1057.04	1091.51	1022.81	669.641	704.426	697.315	469.269	437.111	460.596	942.763	999.301	1018.85
ENSMUSG00000037638.5	Zbtb42	159.256	142.565	59.1089	159.256	1.42917	1.43842e-05	0.000229887	57.3859	67.4816	52.4593	94.0051	123.916	100.423	149.709	135.92	160.814	140.582	173.205	176.455	128.385	99.6573	109.52	259.447	253.042	283.759
ENSMUSG00000035246.16	Pcyt1b	260.067	232.971	97.4915	260.067	1.41402	1.03136e-06	2.45853e-05	84.6199	124.308	83.5463	216.212	237.15	182.684	209.593	205.436	172.053	265.066	269.628	268.934	399.542	400.602	443.196	179.371	213.585	237.955
ENSMUSG00000027035.10	Cers6	815.664	730.986	307.595	815.664	1.40772	4.91615e-10	3.05217e-08	355.987	212.212	354.586	1007.73	636.672	760.651	892.81	948.327	759.11	594.521	719.603	645.229	655.205	685.76	653.023	1004.69	1114.24	1157.38
ENSMUSG00000042331.13	Specc1	1897.89	1701.15	717.451	1897.89	1.40353	4.30179e-06	8.2178e-05	750.88	592.24	809.233	1174.12	1385.51	1540.53	2320.94	2301.3	1877.03	1747.08	1715.98	1324.47	2997.12	3106.15	2890.5	1019.64	1502.81	1565.14
ENSMUSG00000000266.11	Mid2	591.764	530.54	224.421	591.764	1.39995	5.11849e-11	4.08573e-09	277.203	158.049	238.01	695.638	455.071	552.327	565.265	608.009	563.713	527.986	566.933	566.568	483.656	417.376	485.161	763.393	850.049	775.309
ENSMUSG00000032846.10	Zswim6	493.965	442.875	187.428	493.965	1.39926	5.70963e-08	2.01919e-06	233.434	108.326	220.523	661.796	493.528	637.793	528.065	533.304	453.91	445.354	507.115	496.411	561.13	577.223	578.304	266.921	349.112	319.508
ENSMUSG00000032369.13	Plscr1	1775.06	1591.73	675.077	1775.06	1.3947	4.12377e-09	2.05732e-07	614.71	764.495	646.026	1372.47	1688.89	1279.86	2493.34	2439.3	2694.06	1669.81	1674.91	1618.92	1982.22	1897.43	1991.82	1173.38	1246.34	1403.15
ENSMUSG00000002409.18	Dyrk1b	272.72	244.575	103.851	272.72	1.39286	2.5369e-06	5.23455e-05	88.5105	107.438	115.605	436.184	441.184	360.027	221.388	208.549	238.627	292.968	353.552	314.642	143.88	178.594	196.521	227.416	239.318	237.955
ENSMUSG00000021728.8	Emb	2297.76	2061.62	880.915	2297.76	1.38309	2.12375e-06	4.51548e-05	857.871	926.096	858.778	1140.28	1395.12	1231.78	1831.89	1853.08	1896.05	2422.08	2390.05	2495.88	3456.43	3267.97	3084.97	2601.94	2557.87	2840.94
ENSMUSG00000070942.8	Il1rl2	1009.92	906.14	387.238	1009.92	1.38299	3.2168e-06	6.44699e-05	380.303	378.252	403.159	1311.37	1771.14	1301.23	1168.64	1138.2	1209.56	959.39	976.732	1090.62	526.82	593.997	552.715	965.185	730.82	852.393
ENSMUSG00000026737.12	Pip4k2a	1283.94	1152.07	492.696	1283.94	1.38191	5.99603e-05	0.000737312	541.762	445.734	490.591	1072.6	890.913	787.359	1429.04	1452.58	1311.58	1579.67	1570.45	1467.97	637.497	624.585	658.141	1754.2	1959.15	2063.39
ENSMUSG00000085148.1	Mir22hg	261.322	234.488	100.317	261.322	1.38178	6.56217e-05	0.000797104	106.991	86.1278	107.833	530.189	410.205	471.134	274.013	227.225	257.648	178.142	235.701	200.903	185.937	217.075	205.733	165.491	174.985	185.449
ENSMUSG00000030720.16	Cln3	404.012	362.504	154.96	404.012	1.38155	7.80709e-21	2.53621e-18	149.787	161.601	153.492	418.323	459.344	403.829	360.209	296.741	306.93	370.234	449.975	384.799	457.094	445.004	500.514	404.652	379.134	423.404
ENSMUSG00000013846.9	St3gal1	1351.52	1214.1	527.039	1351.52	1.35865	1.73878e-07	5.38558e-06	480.486	568.266	532.365	1172.24	1569.25	928.379	2227.49	1982.77	2102.68	1135.38	1227.61	1213.92	1029.29	1022.23	973.393	1159.5	1151.13	1377.46
ENSMUSG00000036155.13	Mgat5	746.684	670.844	291.644	746.684	1.35675	5.79147e-09	2.7801e-07	313.191	224.643	337.099	1219.25	971.031	930.515	597.929	617.347	507.515	637.447	686.569	542.12	706.116	737.069	621.293	680.114	883.502	862.447
ENSMUSG00000023942.15	Slc29a1	5230.24	4704.64	2076.64	5230.24	1.33264	1.4675e-09	7.97647e-08	2092.16	2030.66	2107.11	5023.63	6763.04	6671.72	6661.6	6292.79	6424.77	4274.33	4287.26	3573.74	3707.66	3622.2	3837.28	6429.58	5350.77	5533.29
ENSMUSG00000029552.19	Tes	9721.8	8746.88	3872.28	9721.8	1.32804	2.04291e-08	8.29578e-07	3755.37	3981.41	3880.04	7111.49	7582.38	7119.35	8339.25	8175.95	8318.22	15154.9	15079.5	14650	8831.99	8557.7	8724.71	9071.03	9611.31	9499.21
ENSMUSG00000016526.8	Dyrk3	392.492	353.385	157.849	392.492	1.31391	3.89092e-05	0.000511912	156.596	162.489	154.463	172.029	249.968	229.691	329.36	325.793	323.357	609.545	565.148	503.852	566.664	485.459	527.127	321.372	332.815	345.202
ENSMUSG00000020261.15	Slc36a1	888.336	800.133	359.121	888.336	1.30797	1.67778e-40	2.13063e-37	362.796	314.322	400.245	823.485	819.341	783.086	888.274	946.252	817.038	799.491	946.377	862.076	904.227	966.971	913.004	847.74	993.297	1014.38
ENSMUSG00000021280.9	Exoc3l4	296.308	266.86	119.622	296.308	1.30686	2.06759e-27	1.31283e-24	107.963	131.412	119.491	281.075	353.588	273.492	302.14	288.441	350.159	276.871	283.02	280.627	261.197	284.171	282.499	339.523	272.771	315.039
ENSMUSG00000016382.15	Pls3	4165.31	3751.77	1684.07	4165.31	1.30651	1.33897e-07	4.29978e-06	1733.25	1626.66	1692.3	4426.7	3045.56	3092.82	5077.4	5406.71	5012.03	3584.3	3524.81	4004.24	2852.13	2834.81	2728.78	5461.19	5435.68	5992.44
ENSMUSG00000041895.15	Wipi1	1760.49	1586.14	714.361	1760.49	1.30134	5.91623e-13	7.24946e-11	763.525	639.299	740.259	1705.25	1592.75	1879.19	1644.98	1714.04	1454.24	1355.38	1308.86	1214.99	2257.8	2067.15	1950.88	1966.67	2180.45	2114.78
ENSMUSG00000045679.14	Pqlc3	588.049	530.031	239.942	588.049	1.29342	1.26249e-05	0.000206265	264.559	230.858	224.409	1104.56	827.887	663.433	573.431	534.342	580.14	480.768	583.897	587.828	330.923	324.626	322.417	650.218	615.021	641.25
ENSMUSG00000026600.12	Soat1	3444.25	3105.65	1412.65	3444.25	1.28593	1.08261e-09	6.19797e-08	1540.67	1192.47	1504.8	5337.61	3371.37	3833.17	4548.43	4147.12	4187.21	2506.86	2805.2	2503.32	3114.44	3143.64	3208.82	2610.48	3034.79	3311.26
ENSMUSG00000051978.9	Erich1	289.581	261.204	119.316	289.581	1.2783	1.15799e-10	8.51369e-09	109.909	141.179	106.862	339.358	335.428	337.592	289.437	292.591	293.096	310.138	308.912	268.934	199.218	203.261	185.262	297.883	361.979	320.625
ENSMUSG00000037110.19	Ralgapa2	603.032	544.021	248.965	603.032	1.27716	6.58683e-08	2.28884e-06	277.203	170.48	299.212	319.617	545.871	441.22	726.769	781.281	680.433	619.203	692.819	615.465	506.899	468.685	503.585	659.828	719.669	764.137
ENSMUSG00000001995.9	Sipa1l2	1319.7	1191.07	547.914	1319.7	1.26816	1.19559e-05	0.00019718	579.695	482.138	581.909	818.784	1733.76	1342.89	904.605	767.792	749.6	1734.2	1790.08	1716.71	1755.33	1663.59	1643.82	1036.72	1055.06	1082.53
ENSMUSG00000017631.18	Abr	2767.04	2497.52	1149.9	2767.04	1.2669	1.32701e-05	0.000214729	1239.15	924.32	1286.22	2311.59	2257.19	2434.72	2173.05	2217.26	2051.67	3128.21	3334.64	2986.97	1827.27	1864.87	1821.91	4150.08	4429.52	4516.68
ENSMUSG00000024349.9	Tmem173	1709.65	1543.18	710.809	1709.65	1.26616	5.60074e-06	0.000104548	613.738	760.944	757.745	1633.81	2493.28	1728.56	2099.56	2161.23	2068.1	1777.12	1787.4	1735.85	909.761	880.141	861.826	1799.04	1798.74	1910.34
ENSMUSG00000047193.16	Dync2h1	377.262	340.74	158.127	377.262	1.25533	1.19409e-07	3.88816e-06	189.665	112.765	171.95	504.807	514.892	495.705	303.047	335.131	329.409	238.238	281.235	250.863	420.571	412.443	436.031	379.027	365.41	392.123
ENSMUSG00000097487.7	Ptges3l	111.815	101.051	47.2315	111.815	1.2415	6.68459e-05	0.00080776	38.9057	63.9299	38.8587	205.871	96.1417	134.61	117.045	159.784	138.334	113.753	116.958	95.6682	102.929	101.631	87.0015	62.9932	65.1905	79.3183
ENSMUSG00000022231.9	Sema5a	375.33	339.236	158.767	375.33	1.24132	1.69799e-05	0.000263254	178.966	143.842	153.492	401.402	559.759	520.277	296.696	351.732	227.387	457.159	559.791	525.112	284.439	314.759	329.582	201.792	295.073	304.985
ENSMUSG00000064351.1	mt-Co1	86461.3	78183.8	36796	86461.3	1.2325	1.78773e-06	3.91424e-05	35556.9	40016.6	34814.5	48819.7	104164	122473	70025.7	85571.5	67044.7	96762.1	124039	125630	66432.5	63404.7	56479.3	84732.3	82523.4	98817.2
ENSMUSG00000062753.13	AI413582	189.622	171.482	80.7813	189.622	1.22963	2.96418e-06	6.00968e-05	75.8662	99.4466	67.0313	115.626	128.189	146.361	141.543	133.845	164.272	195.312	216.952	197.714	175.976	214.115	219.039	275.462	271.913	248.009
ENSMUSG00000051341.5	Zfp52	452.984	409.698	193.271	452.984	1.22949	2.41709e-05	0.000351346	209.118	138.515	232.181	268.855	253.173	340.797	500.845	590.37	485.9	314.431	401.764	406.058	689.515	668.986	603.893	343.794	516.377	409.998
ENSMUSG00000026031.15	Cflar	2011.06	1818.94	858.359	2011.06	1.22833	4.71836e-05	0.000598644	921.093	727.203	926.781	1657.31	1979.45	1757.4	1842.78	1824.03	1706.7	1131.09	1167.79	1047.03	3085.66	3009.45	3162.76	2121.48	2268.8	2404.13
ENSMUSG00000001661.5	Hoxc6	562.36	508.877	241.465	562.36	1.21948	1.3991e-05	0.000224643	241.215	264.599	218.58	313.977	382.43	308.747	411.927	399.46	437.483	639.593	675.856	619.717	658.525	693.654	676.564	754.851	793.437	669.179
ENSMUSG00000025350.15	Rdh5	141.768	128.287	60.8824	141.768	1.21735	2.6414e-05	0.000376507	51.5501	72.8091	58.2881	94.0051	108.961	104.696	124.304	140.07	128.824	139.509	100.887	114.802	251.236	210.168	222.11	139.866	128.665	118.419
ENSMUSG00000048612.16	Myof	21029.8	19032.4	9045.48	21029.8	1.21717	2.13135e-07	6.41656e-06	9631.11	7934.41	9570.9	16753.6	16253.3	18883.8	18691.9	19270.6	17857.2	14860.9	15374.2	14411.9	24725.1	25466.9	25215.1	29536.4	28567.2	29579
ENSMUSG00000003546.9	Klc4	438.134	396.547	188.61	438.134	1.2158	1.85195e-05	0.000284598	167.295	224.643	173.893	543.349	601.42	418.785	519.899	471.051	510.973	494.719	520.507	528.301	221.353	233.849	222.11	418.531	468.342	398.826
ENSMUSG00000022089.8	Bin3	1235.34	1118.12	532.054	1235.34	1.21515	6.44919e-05	0.000785429	534.954	594.903	466.305	1319.83	1537.2	1336.48	953.601	865.323	906.091	1844.73	1767.76	1691.2	654.098	711.415	697.035	1416.81	1341.55	1486.94
ENSMUSG00000022114.4	Spry2	795.605	720.248	343.462	795.605	1.21152	1.88859e-08	7.80524e-07	326.808	389.795	313.784	1110.2	1242.36	873.894	722.233	685.825	680.433	800.564	864.238	851.447	810.152	773.577	798.367	508.217	548.972	663.593
ENSMUSG00000003348.10	Mob3a	1309.92	1186.59	569.953	1309.92	1.20043	3.88507e-06	7.57968e-05	530.09	635.748	544.022	2232.62	1384.44	1561.9	1186.78	1138.2	1085.93	993.73	1011.55	968.374	1728.77	1773.11	1705.23	943.831	899.8	1034.49
ENSMUSG00000025171.1	Ubtd1	1156.39	1047.62	503.772	1156.39	1.19884	6.12267e-09	2.89924e-07	488.267	494.569	528.479	953.212	870.617	925.174	1340.12	1179.7	1034.91	1011.97	993.696	696.252	1542.83	1455.39	1491.31	1155.23	1375	1320.48
ENSMUSG00000015501.10	Hivep2	838.132	759.635	367.15	838.132	1.19127	3.87382e-08	1.46085e-06	414.346	265.487	421.617	748.281	965.69	893.124	700.457	587.257	617.318	1060.26	1159.76	1048.1	884.306	956.118	932.451	642.745	724.815	651.304
ENSMUSG00000034449.7	Dhrs11	219.888	199.393	96.9223	219.888	1.18195	6.13539e-06	0.000113217	89.4832	101.222	100.061	128.787	134.598	131.405	216.851	164.972	223.064	290.822	307.126	296.571	233.528	198.328	233.369	237.025	276.202	225.666
ENSMUSG00000098090.7	2700099C18Rik	171.77	155.777	75.8132	171.77	1.18004	1.69572e-05	0.000263195	69.0577	71.9212	86.4607	114.686	165.577	267.083	197.797	207.511	236.898	112.68	116.065	121.18	209.179	204.248	208.804	148.408	120.088	146.348
ENSMUSG00000063275.15	Hacd1	802.381	727.895	355.468	802.381	1.1745	4.40468e-09	2.18964e-07	342.37	399.562	324.47	1070.72	564.031	620.7	947.25	1032.37	922.518	631.008	674.963	586.765	770.309	768.644	693.965	862.687	895.511	994.272
ENSMUSG00000026605.14	Cenpf	4253.78	3860.31	1892.94	4253.78	1.16818	1.65108e-07	5.17129e-06	2087.29	1486.37	2105.17	2177.16	4050.77	4977.35	4147.39	4694.95	4334.19	5263.76	5720.22	5237.3	3142.11	3456.43	3257.95	4680.72	4120.72	4545.72
ENSMUSG00000026956.15	Uap1l1	854.231	775.386	381.159	854.231	1.16383	4.26576e-05	0.000553796	318.054	499.009	326.413	713.499	633.467	506.388	633.315	620.459	699.454	819.881	820.491	775.975	1263.93	1396.19	1412.49	786.882	855.196	875.853
ENSMUSG00000023805.16	Synj2	2682.54	2435.89	1202.68	2682.54	1.15785	3.81252e-16	7.83193e-14	1419.09	833.753	1355.2	2556.94	2089.48	2567.2	3180.18	3228.88	3020.01	2574.47	2602.54	2468.24	2745.88	2703.57	2748.22	2626.5	2665.95	2459.99
ENSMUSG00000040711.7	Sh3pxd2b	4248.66	3857.96	1904.49	4248.66	1.15766	4.53979e-09	2.24086e-07	2003.64	1654.19	2055.63	4544.21	4783.59	4451.73	3598.46	3577.5	3365.85	5168.25	5594.34	5082.11	3065.74	3045.96	3023.56	4462.91	4915.02	5050.68
ENSMUSG00000048731.14	Ggnbp1	77.8323	70.6559	34.774	77.8323	1.15726	8.00565e-08	2.72777e-06	24.3161	47.9474	32.0585	86.4847	68.3675	71.5781	78.9375	78.8544	90.782	64.3886	72.3175	79.7235	59.7653	74.9896	82.9073	109.971	89.208	59.2095
ENSMUSG00000042677.7	Zc3h12a	230.65	209.568	104.162	230.65	1.14783	6.90399e-13	8.17303e-11	99.2096	97.6707	115.605	232.193	271.333	263.878	263.125	261.464	249.867	213.555	224.988	191.336	187.043	172.673	181.168	254.108	231.598	261.415
ENSMUSG00000007041.9	Clic1	11409	10366.1	5151.64	11409	1.147	1.72172e-11	1.56173e-09	4673.55	6276.68	4504.7	10554.9	10032.9	9334	8626.87	8741.42	9392.91	12270.3	11446.7	11380.3	11939.8	12315.1	12255.9	14980.6	14043.4	13819.3
ENSMUSG00000008398.15	Elk3	2720.85	2473.51	1236.79	2720.85	1.13749	2.36348e-11	2.07644e-09	1319.88	1097.46	1293.02	3165.15	2871.43	3507.33	2181.22	2187.17	1811.32	2565.88	2717.71	2060.05	3062.42	2925.58	2871.05	2797.33	2953.3	3135.87
ENSMUSG00000020184.15	Mdm2	4128.86	3754.4	1882.09	4128.86	1.13345	8.89454e-06	0.000155036	1925.83	1789.15	1931.28	3171.73	2914.16	2879.15	5713.44	5858.05	5689.87	3479.13	3443.56	3006.11	5429.79	5005.56	5498.49	3178.49	3327.29	3338.07
ENSMUSG00000031887.13	Tradd	690.598	627.961	314.776	690.598	1.13328	8.16529e-05	0.000944806	243.161	384.467	316.699	836.645	787.294	692.278	574.338	520.854	652.766	815.588	793.706	755.778	376.3	371.001	393.042	915.004	953.84	920.54
ENSMUSG00000019823.17	Mical1	573.456	521.477	261.581	573.456	1.13248	4.3811e-07	1.18834e-05	269.422	263.711	251.61	1002.09	546.94	655.955	487.235	425.398	399.441	672.86	579.433	661.173	416.144	464.738	500.514	588.293	655.336	546.291
ENSMUSG00000038059.6	Smim3	1200.78	1091.95	547.793	1200.78	1.13204	6.91061e-07	1.73623e-05	501.884	629.532	511.964	1109.26	1035.13	1160.21	1232.15	1204.6	1239.82	800.564	771.386	754.715	1609.24	1642.86	1636.65	1428.56	1177.72	1208.77
ENSMUSG00000050088.9	1600012H06Rik	1002.82	912.101	458.497	1002.82	1.12916	5.89378e-05	0.000727942	431.854	491.905	451.733	1468.36	1260.52	1019.19	1294.76	1347.79	1360	883.196	984.767	1059.79	604.294	539.728	537.362	785.814	979.573	917.188
ENSMUSG00000027459.16	Fam110a	574.592	522.612	262.712	574.592	1.12801	2.01231e-25	9.37e-23	259.696	289.46	238.981	563.091	574.714	580.103	581.597	538.492	570.63	599.887	640.143	579.324	640.817	578.209	681.682	525.3	503.511	461.387
ENSMUSG00000021668.15	Polk	930.482	846.52	426.713	930.482	1.12502	2.41659e-05	0.000351346	475.622	339.184	465.333	468.145	527.711	551.258	1201.3	1369.58	1157.69	1031.29	924.949	987.508	937.43	942.304	877.18	1015.37	1018.17	947.351
ENSMUSG00000057667.7	Bloc1s3	238.237	216.768	109.421	238.237	1.12155	4.34739e-07	1.18379e-05	93.3737	126.084	108.804	210.571	149.554	151.703	234.998	233.45	210.095	200.678	207.131	209.407	288.866	312.786	285.57	289.342	293.357	296.047
ENSMUSG00000078908.10	Mon1b	743.477	676.528	341.786	743.477	1.12116	2.80751e-07	8.06956e-06	332.644	340.072	352.643	871.427	927.234	879.236	649.646	664.037	588.786	789.833	774.958	805.738	452.667	524.927	487.208	906.462	930.68	899.314
ENSMUSG00000022010.19	Tsc22d1	8324.1	7574.77	3828.13	8324.1	1.12065	1.28374e-09	7.17304e-08	3878.9	3976.09	3629.41	12104.1	9709.25	7682.36	6876.63	6722.33	6805.19	10422.4	10790.5	9977.13	7230.5	7267.09	7367.49	7675.57	7068.88	7162.11
ENSMUSG00000028211.11	Trp53inp1	672.778	612.267	309.713	672.778	1.12004	8.00466e-07	1.97557e-05	339.452	247.728	341.957	682.477	548.008	420.922	890.996	959.741	959.695	560.18	649.072	710.07	713.864	623.598	592.634	537.044	757.41	485.964
ENSMUSG00000020474.11	Polm	501.968	456.863	231.335	501.968	1.11736	2.79229e-05	0.000392016	213.981	236.186	243.839	357.219	455.071	370.711	387.429	368.333	426.243	533.352	567.826	611.213	781.376	776.537	737.977	391.839	372.272	392.123
ENSMUSG00000029311.16	Hsd17b11	160.359	145.968	74.015	160.359	1.11326	8.19115e-07	2.01447e-05	65.1671	87.9036	68.9742	254.754	179.465	208.324	124.304	118.282	116.72	148.094	164.277	159.447	200.325	154.913	158.65	121.716	147.536	148.582
ENSMUSG00000055670.14	Zzef1	2055.83	1871.78	951.538	2055.83	1.11165	4.42644e-09	2.19266e-07	1012.52	710.333	1131.76	2493.02	2572.33	2804.37	2065.98	2036.73	1996.34	1754.59	2023.1	1903.8	1436.58	1595.5	1556.81	2118.28	2186.45	2293.53
ENSMUSG00000102070.1	Gm28661	39204	35698.6	18172	39204	1.10928	9.43333e-06	0.000163314	16861.7	21752.2	15902	24018.3	41832.3	53998.7	33338.8	41927.7	31206.5	42839.9	53499.7	58965.6	31561.6	27146.2	24956.1	37955	39332.2	45480.7
ENSMUSG00000040249.15	Lrp1	28221.4	25700.3	13094.8	28221.4	1.10781	1.93424e-05	0.000295618	14400	9103.8	15780.5	47370.1	35077.8	45888	28755.9	27033.6	28227.1	22191.5	28813.6	24500.6	22025.7	24447.6	25230.4	20551.8	23717.3	19490
ENSMUSG00000025417.8	Pip4k2c	1726.52	1572.38	801.679	1726.52	1.10677	1.7743e-15	3.13736e-13	781.032	818.658	805.347	1780.46	1695.3	1642.02	1892.69	1836.48	1730.05	1614.01	1753.48	1482.86	2039.77	2133.26	2108.51	1283.35	1441.05	1464.6
ENSMUSG00000057778.14	Cyb5d2	181.397	165.278	84.6839	181.397	1.09985	1.96506e-12	2.17793e-10	91.4284	88.7916	73.8316	228.432	177.328	180.548	208.685	197.136	186.752	173.849	179.454	150.943	148.307	148.006	147.391	181.506	209.296	203.323
ENSMUSG00000040717.6	Il17rd	666.759	607.791	312.953	666.759	1.09089	6.50579e-06	0.000118332	282.066	360.494	296.298	573.431	427.297	491.432	555.284	557.168	482.441	866.026	942.805	946.052	806.832	824.886	798.367	511.42	612.447	605.501
ENSMUSG00000000078.7	Klf6	5247.88	4784.35	2466.71	5247.88	1.08924	4.13654e-10	2.6004e-08	2634.89	2042.21	2723.03	6132.89	4604.12	5149.35	6172.55	5887.1	5213.48	3896.58	4036.39	4507.03	4522.24	4410.57	4685.8	6455.21	6454.71	6590.13
ENSMUSG00000026426.10	Arl8a	1904.24	1736.77	899.399	1904.24	1.08207	3.22872e-07	9.12996e-06	810.212	1017.55	870.436	2073.75	1624.8	1525.58	1567.86	1534.55	1454.24	2792.32	2888.23	2606.43	1770.82	1726.73	1792.23	1684.8	1747.28	1774.05
ENSMUSG00000020736.12	Nt5c	935.038	852.805	441.637	935.038	1.08195	1.01011e-06	2.42028e-05	412.401	533.637	378.873	640.175	602.488	636.725	1022.56	1097.74	975.258	1288.84	1248.15	1087.43	785.803	812.059	813.72	973.726	1053.34	987.569
ENSMUSG00000074825.4	Itpripl1	604.714	551.623	286.168	604.714	1.07928	6.18973e-06	0.000113919	288.875	295.676	273.954	409.862	499.937	480.749	543.489	531.229	551.609	539.791	551.755	527.238	574.411	532.821	530.197	921.41	936.684	939.531
ENSMUSG00000026504.17	Sdccag8	598.892	546.407	283.98	598.892	1.07543	2.68384e-30	2.20533e-27	275.258	293.012	283.669	565.911	625.989	611.085	586.134	598.671	475.525	647.105	643.715	586.765	649.671	622.611	531.221	576.548	627.887	634.547
ENSMUSG00000026836.15	Acvr1	2147.82	1960.4	1023.28	2147.82	1.06983	6.87124e-09	3.20673e-07	1068.93	880.812	1120.1	1665.77	1295.78	1412.33	2193.01	2228.67	2239.29	2315.84	2400.76	2496.94	2151.55	2129.31	2320.38	2385.2	2427.49	2554.94
ENSMUSG00000024942.16	Capn1	3288.49	3001.53	1566.71	3288.49	1.06964	4.8803e-07	1.30101e-05	1502.73	1669.28	1528.12	3734.82	3263.48	2930.43	2399.88	2315.83	2298.95	3604.69	3668.55	3620.51	2693.87	2788.43	2698.07	4200.26	4443.25	4666.38
ENSMUSG00000078994.9	Zfp429	141.148	128.88	67.5366	141.148	1.06459	4.82642e-08	1.76493e-06	77.8114	67.4816	57.3166	146.648	123.916	131.405	171.485	194.023	174.647	114.826	160.705	148.817	120.637	148.006	120.779	122.783	97.7857	140.762
ENSMUSG00000021814.17	Anxa7	3212.52	2933.2	1536.6	3212.52	1.06388	2.75806e-05	0.000389165	1371.43	1781.16	1457.2	3268.56	2877.84	3020.17	2461.58	2419.58	2321.43	2322.28	2262.38	2088.75	4494.57	4548.71	4521.01	4008.08	3872.83	3700.03
ENSMUSG00000024197.9	Plin3	1700.6	1552.77	813.603	1700.6	1.0633	4.55303e-11	3.67638e-09	721.701	964.276	754.831	2091.61	1896.13	1585.4	1218.54	1259.59	1276.14	1707.37	1891.86	1828.32	1735.41	1686.28	1678.62	1827.87	1955.71	1870.13
ENSMUSG00000002365.9	Snx9	3036.98	2773.24	1454.54	3036.98	1.06209	3.23875e-05	0.000443985	1533.86	1312.34	1517.43	2447.89	2373.63	2852.44	3450.57	3401.11	2815.11	2102.29	2039.17	1795.37	4438.13	4520.1	4499.51	2816.55	2954.16	3048.73
ENSMUSG00000101249.1	Gm29216	9081.55	8293.49	4353.17	9081.55	1.06082	6.78993e-05	0.000816253	3734.95	5704.86	3619.69	6109.39	14099.7	13938.5	6784.09	9238.41	6014.09	10205.6	10266.4	11449.4	7542.61	7019.42	5981.61	9059.28	8322.94	10191.8
ENSMUSG00000031557.16	Plekha2	3759.07	3432.89	1801.97	3759.07	1.0607	9.30964e-15	1.54817e-12	1764.37	1884.16	1757.39	3438.71	3653.39	3858.81	3067.67	3323.3	3008.77	4282.91	4135.49	4038.26	3406.62	3409.07	3228.27	4272.86	4567.62	4694.31
ENSMUSG00000020827.18	Mink1	2563.44	2341.22	1230.15	2563.44	1.05928	3.94661e-07	1.08311e-05	1222.61	1142.75	1325.08	1717.47	2605.44	2280.88	2539.61	2359.41	2278.2	2148.43	2425.76	2197.18	2381.76	2244.76	2163.78	3631.19	3803.35	3674.34
ENSMUSG00000026664.7	Phyh	437.995	400.176	211.081	437.995	1.05226	3.62627e-08	1.38403e-06	170.213	261.935	201.094	518.908	492.459	447.63	440.054	489.727	510.108	413.16	369.623	341.216	330.923	312.786	341.865	516.758	512.946	531.768
ENSMUSG00000045671.17	Spred2	2029.04	1854.5	981.836	2029.04	1.04725	2.77845e-06	5.66601e-05	1002.79	962.501	980.211	1442.98	1321.41	1468.95	2235.65	2107.28	2035.25	1545.33	1636.52	1547.7	2830	2598.98	2540.44	2377.73	2358.87	2388.49
ENSMUSG00000057069.7	Ero1lb	657.809	601.251	318.459	657.809	1.04649	4.59561e-10	2.86589e-08	277.203	329.417	348.757	721.959	916.551	655.955	598.836	626.685	670.922	591.302	678.534	695.189	565.557	586.103	525.08	464.442	752.264	817.761
ENSMUSG00000041921.16	Metap1d	465.066	425.158	225.617	465.066	1.04354	6.24405e-05	0.000763107	212.036	232.634	232.181	237.833	283.084	347.207	418.278	509.441	514.431	368.088	383.015	395.428	547.849	563.409	611.057	640.609	650.189	506.073
ENSMUSG00000079427.10	Mthfsl	112.756	103.083	54.717	112.756	1.04164	1.18641e-09	6.68263e-08	63.2218	63.042	37.8873	103.406	99.3465	100.423	133.377	133.845	108.074	96.5828	110.708	87.1643	113.997	131.232	113.614	120.648	126.092	112.833
ENSMUSG00000000346.8	Dazap2	6239.87	5705.85	3035.76	6239.87	1.03943	5.09822e-09	2.48143e-07	3088.14	3242.67	2776.46	4946.55	5304.89	4662.19	5466.65	5476.23	5440.87	6861.67	6831.77	7013.54	5636.76	5640.01	5624.39	8144.28	8227.72	8320.61
ENSMUSG00000036278.6	Macrod1	158.512	144.936	77.0583	158.512	1.03926	2.16422e-05	0.000321959	65.1671	94.1191	71.8886	256.634	188.01	196.573	112.509	118.282	127.959	178.142	166.062	164.762	130.598	113.471	124.873	142.002	205.865	151.934
ENSMUSG00000019853.6	Hebp2	257.384	235.375	125.326	257.384	1.03766	6.63207e-07	1.67529e-05	100.182	145.618	130.177	237.833	167.714	165.591	231.368	250.051	209.231	263.993	291.948	233.855	281.118	317.719	318.323	265.853	349.112	277.056
ENSMUSG00000020828.13	Pld2	1014.13	927.536	494.554	1014.13	1.03589	8.66839e-08	2.91079e-06	443.525	519.431	520.707	735.12	855.661	830.092	898.254	872.586	827.413	921.83	978.518	967.311	1027.08	1063.67	1015.36	1428.56	1415.32	1375.22
ENSMUSG00000042622.13	Maff	542.977	496.691	265.263	542.977	1.03298	2.59916e-05	0.000371625	264.559	332.08	199.151	501.987	315.131	319.431	554.377	450.3	453.91	512.962	515.15	451.766	622.002	656.159	675.541	681.181	711.949	722.802
ENSMUSG00000049038.3	Mterf2	154.05	140.93	75.3266	154.05	1.0286	1.09356e-07	3.57436e-06	62.2492	97.6707	66.0598	174.849	182.669	213.666	145.172	183.648	141.793	129.85	154.456	169.014	118.424	131.232	119.755	163.355	154.398	128.473
ENSMUSG00000026821.15	Ralgds	743.373	680.345	365.207	743.373	1.02491	1.34577e-05	0.00021708	324.863	450.173	320.585	621.374	736.018	498.91	697.735	651.586	609.536	760.858	810.67	830.187	1101.23	1106.1	989.77	521.029	631.318	584.275
ENSMUSG00000048497.11	Mmgt2	616.728	564.726	304.716	616.728	1.01673	1.92681e-08	7.93971e-07	295.683	344.511	273.954	893.988	733.882	802.316	619.705	590.37	632.88	518.328	482.116	451.766	572.198	557.489	507.679	624.594	594.434	669.179
ENSMUSG00000093989.1	Rnasek	2075.47	1900.58	1026.15	2075.47	1.016	3.02907e-05	0.000420256	877.324	1323.88	877.236	3319.32	2666.33	2442.2	1351.01	1352.97	1438.68	1850.1	1757.05	1647.62	2053.05	2039.52	2121.81	2343.56	2339.14	2409.71
ENSMUSG00000020458.16	Rtn4	12510.9	11459.5	6202.67	12510.9	1.01223	1.46198e-12	1.66035e-10	6455.43	6034.27	6118.31	13167.3	10439.9	12260.2	13215.2	13966.6	11542.3	9935.15	9796.78	9423.31	14959	14281.6	14442.2	12658.4	13786.1	13789.1
ENSMUSG00000040124.5	Gorab	583.21	534.448	290.638	583.21	1.00467	1.58903e-06	3.54021e-05	313.191	287.685	271.04	827.245	576.85	689.073	461.83	459.638	456.504	456.086	484.795	462.396	766.988	772.59	701.13	463.374	565.27	604.383
ENSMUSG00000040128.9	Pnrc1	688.892	631.431	344.122	688.892	1.00111	8.90104e-06	0.000155036	321.945	430.639	279.783	455.925	627.058	402.76	904.605	826.933	871.507	743.688	782.1	915.225	659.632	600.904	597.751	573.345	749.69	622.258
ENSMUSG00000022791.16	Tnk2	5230.39	3050	5230.39	2613.92	-1.00069	1.75108e-07	5.39973e-06	5206.56	4990.97	5493.65	1975.05	1585.27	1929.4	2967.87	2680.01	2510.77	2813.78	2779.31	2465.05	3277.13	3242.31	3492.34	2802.67	2348.57	2339.33
ENSMUSG00000008318.10	Relt	173.249	100.253	173.249	85.6534	-1.01254	1.2114e-13	1.67545e-11	172.158	177.583	170.007	79.9043	72.6404	74.7831	86.1961	83.0046	90.782	79.4126	109.815	77.5975	73.0465	102.617	108.496	71.5347	90.0658	84.9041
ENSMUSG00000048921.11	Zfp689	186.162	107.936	186.162	92.2909	-1.0139	1.23298e-05	0.000202153	193.556	199.781	165.15	83.6645	96.1417	85.4664	106.157	113.094	78.6777	72.9737	85.7096	75.4715	131.705	113.471	139.202	70.467	50.6084	81.5527
ENSMUSG00000028261.13	Ndufaf4	807.74	467.636	807.74	399.615	-1.01497	1.66849e-11	1.52334e-09	899.695	740.522	783.003	349.699	242.491	373.916	401.039	453.413	445.264	357.357	369.623	355.035	437.172	439.084	438.078	415.328	437.462	479.262
ENSMUSG00000030036.8	Mogs	4603.75	2661.99	4603.75	2273.64	-1.01794	2.11959e-21	7.40213e-19	4543.22	4539.91	4728.14	2290.9	2458.02	2607.79	2010.64	1896.65	1822.56	2603.44	2536.47	2472.49	2298.75	2325.67	2408.41	2184.48	2134.99	2053.34
ENSMUSG00000070814.15	6330408A02Rik	218.44	126.282	218.44	107.85	-1.01842	5.67213e-08	2.01613e-06	235.38	213.988	205.951	132.547	122.848	129.268	85.2888	88.1924	116.72	107.314	94.6377	95.6682	135.025	132.219	118.731	108.904	90.0658	60.3266
ENSMUSG00000039713.16	Plekhg5	1485.54	857.785	1485.54	732.233	-1.02087	4.37207e-11	3.57154e-09	1339.33	1735.88	1381.43	784.002	967.827	622.836	655.09	637.06	797.152	719.006	718.711	870.58	652.992	582.156	556.809	863.755	741.113	814.409
ENSMUSG00000030393.8	Zik1	280.931	161.476	280.931	137.585	-1.02902	4.1301e-06	7.94674e-05	331.671	205.109	306.012	69.5638	102.551	107.901	149.709	156.671	144.387	155.606	169.634	195.588	132.812	137.152	119.755	125.986	150.11	146.348
ENSMUSG00000022895.14	Ets2	3077.68	1751.75	3077.68	1486.56	-1.04984	6.48865e-07	1.648e-05	3520	2355.64	3357.39	1165.66	999.874	963.634	1424.5	1376.84	1094.57	1949.9	1932.04	1754.98	1545.04	1617.21	1749.24	1648.5	1482.23	1594.19
ENSMUSG00000056531.11	Ccdc18	260.116	147.904	260.116	125.461	-1.05169	2.0365e-05	0.00030799	297.629	228.194	254.525	49.8227	133.53	139.951	180.558	148.371	155.626	103.022	93.7449	114.802	157.161	133.205	125.896	127.054	117.514	101.662
ENSMUSG00000045411.16	2410002F23Rik	2540.06	1443.82	2540.06	1224.57	-1.05266	1.39494e-05	0.000224233	2547.35	2386.72	2686.11	1270.01	1226.34	1394.17	1152.31	1011.62	1013.3	967.975	1075.83	1000.26	1771.93	1828.37	1936.55	998.283	820.028	901.548
ENSMUSG00000040446.3	Rprd1a	1988.64	1125.76	1988.64	953.188	-1.06076	2.6126e-05	0.000372783	2152.46	1894.81	1918.65	1050.04	933.643	943.335	1421.78	1514.83	1460.29	706.128	669.606	664.362	785.803	754.83	721.601	837.063	908.378	926.125
ENSMUSG00000085334.7	Gm12940	52.2192	29.5101	52.2192	24.9683	-1.0617	2.69898e-05	0.000382762	60.3039	49.7233	46.6305	30.0816	18.1601	36.3232	19.0539	30.0892	19.8856	30.048	20.5346	23.3855	17.7082	20.7208	23.5416	29.8951	39.4574	15.6402
ENSMUSG00000072762.9	4930522L14Rik	215.596	121.468	215.596	102.643	-1.0698	1.00803e-05	0.000172776	246.079	201.557	199.151	77.0842	106.824	115.38	121.582	175.347	144.387	75.12	93.7449	130.746	83.0074	91.7636	82.9073	70.467	87.4925	83.787
ENSMUSG00000042747.12	Krtcap2	4977.69	2796.31	4977.69	2360.03	-1.07674	6.13355e-05	0.000751575	4527.65	6028.95	4376.46	2473.27	2435.59	2038.37	1695.79	1701.59	1717.08	2050.78	1989.18	1842.14	3832.73	3687.32	3811.69	2122.55	2003.75	1998.6
ENSMUSG00000027952.16	Pmvk	636.727	357.69	636.727	301.882	-1.07684	9.87638e-09	4.37978e-07	553.434	799.124	557.623	503.867	369.612	261.741	284.901	236.563	280.992	332.674	275.878	258.304	288.866	295.025	276.358	304.289	289.926	269.236
ENSMUSG00000099681.1	1700052K11Rik	240.105	134.793	240.105	113.73	-1.07782	7.10333e-07	1.7719e-05	219.817	266.375	234.124	108.106	75.8451	72.6464	129.748	133.845	128.824	126.631	121.422	139.25	148.307	145.046	121.802	96.0914	85.7769	72.6154
ENSMUSG00000029263.15	Pigg	714.019	400.11	714.019	337.328	-1.08106	2.47477e-10	1.67864e-08	753.798	598.455	789.804	314.917	279.879	338.661	379.263	419.173	442.67	252.189	249.093	272.123	308.788	334.493	323.441	404.652	380.85	359.725
ENSMUSG00000029504.5	Ddx51	1548.59	865.419	1548.59	728.785	-1.08738	8.41025e-07	2.06472e-05	1561.09	1432.21	1652.47	532.069	577.919	616.426	830.205	733.553	791.1	652.471	616.93	581.45	1038.15	1031.11	1108.5	620.323	592.719	608.852
ENSMUSG00000020069.16	Hnrnph3	1050.06	579.318	1050.06	485.17	-1.11404	4.07824e-05	0.00053242	1078.66	1183.59	887.922	320.557	336.496	327.977	473.625	440.962	526.536	493.646	443.726	452.829	764.775	791.338	741.048	416.396	372.272	375.366
ENSMUSG00000029701.15	Rbm28	8795.2	4825.48	8795.2	4031.54	-1.12536	2.16322e-07	6.45685e-06	8292.75	9753.75	8339.08	3049.53	3355.35	3351.35	4874.16	4951.22	4973.99	5255.18	5205.96	5450.96	2969.45	2924.6	2916.08	3599.16	3958.61	3637.47
ENSMUSG00000013495.15	Tmem175	632.793	345.835	632.793	288.443	-1.1334	3.32099e-15	5.72727e-13	607.902	677.48	612.996	321.497	309.79	224.349	274.92	238.638	288.773	262.92	289.27	323.146	334.243	368.041	351.077	253.041	259.046	227.901
ENSMUSG00000007080.14	Pole	4446	2415.09	4446	2008.9	-1.14609	2.52943e-09	1.30865e-07	4900.18	3606.71	4831.11	1192.92	1744.44	2081.11	2109.54	2056.44	2174.44	1607.57	1649.02	1672.07	2395.04	2601.94	2687.83	2126.82	1975.44	2058.93
ENSMUSG00000054855.13	Rnd1	3141.85	1705.51	3141.85	1418.24	-1.1475	1.75896e-09	9.41414e-08	2954.89	3451.33	3019.32	1350.85	853.525	942.267	1376.42	1345.71	1497.47	1425.13	1425.81	1609.35	1336.97	1405.07	1457.53	2147.11	1598.88	1501.46
ENSMUSG00000000901.16	Mmp11	1765.84	955.106	1765.84	792.959	-1.15499	2.29377e-05	0.000336927	1750.76	1683.49	1863.28	605.393	376.021	398.487	692.291	682.713	680.433	1035.58	1028.52	889.714	825.647	783.444	904.815	1176.59	995.87	818.878
ENSMUSG00000027799.12	Nbea	2419.23	1307.41	2419.23	1085.05	-1.15654	1.47923e-06	3.35648e-05	2866.38	1679.94	2711.37	903.389	712.517	823.682	1568.77	1473.33	1564.04	1090.31	1123.15	1213.92	1025.97	1137.67	1118.74	814.641	887.791	817.761
ENSMUSG00000027667.13	Zfp639	1792.21	966.669	1792.21	801.562	-1.16097	2.00938e-06	4.30508e-05	1904.44	1742.98	1729.21	969.193	758.451	840.776	668.7	696.201	690.808	705.055	691.034	811.053	1215.23	1131.75	1200.62	602.173	520.666	521.714
ENSMUSG00000004069.16	Dnaja3	3454.84	1855.44	3454.84	1535.56	-1.16995	2.34435e-08	9.35665e-07	3491.79	3514.37	3358.37	1193.86	1234.89	1243.54	1351.92	1371.65	1261.44	1424.06	1347.25	1293.65	2224.6	2335.53	2166.85	1679.46	1470.22	1434.43
ENSMUSG00000038253.6	Hoxa5	358.587	192.571	358.587	159.368	-1.17001	1.57575e-06	3.5275e-05	376.413	341.848	357.5	150.408	183.738	149.566	159.69	127.62	163.408	217.848	222.309	254.052	160.481	155.899	135.108	105.701	95.2124	109.482
ENSMUSG00000034379.8	Wdr5b	154.468	82.7325	154.468	68.3855	-1.17753	1.58972e-07	5.01281e-06	129.362	187.35	146.692	94.0051	103.619	89.7397	50.8103	77.8168	63.1151	72.9737	45.5332	58.4639	64.1924	68.0827	49.1302	59.7902	73.7682	54.7408
ENSMUSG00000005980.15	Dnase1	61.289	32.8365	61.289	27.1459	-1.17785	9.76714e-07	2.34832e-05	67.1124	49.7233	67.0313	15.9809	39.5249	39.5282	25.4052	28.014	18.1564	17.1703	32.1411	34.0153	30.9894	24.6676	27.6358	25.6244	24.8753	23.4604
ENSMUSG00000024530.7	Prelid3a	54.9538	29.2615	54.9538	24.1231	-1.1879	8.53124e-06	0.000149715	54.468	65.7058	44.6875	16.9209	9.61417	26.7083	34.4784	23.8638	31.1253	17.1703	22.3202	22.3226	36.5233	25.6543	29.6829	25.6244	19.7287	20.1089
ENSMUSG00000040464.15	Gtpbp10	1104.27	584.455	1104.27	480.492	-1.20031	7.99302e-05	0.000930272	1158.42	1025.54	1128.85	248.173	207.239	223.281	588.856	629.797	670.058	463.598	431.226	501.726	564.45	562.422	576.257	540.247	549.83	450.215
ENSMUSG00000056899.10	Immp2l	74.2047	38.9613	74.2047	31.9126	-1.21633	6.97165e-07	1.74842e-05	77.8114	92.3432	52.4593	26.3214	22.4331	25.6399	34.4784	49.8028	43.2295	32.1943	21.4274	22.3226	34.3097	29.6012	32.7535	33.0981	42.0307	29.0462
ENSMUSG00000091021.1	Gm17300	96.2173	50.4349	96.2173	41.2784	-1.22069	1.44778e-06	3.32086e-05	103.1	82.5762	102.976	20.6811	28.8425	33.1182	36.2931	38.3896	31.9898	41.8526	48.2116	36.1413	48.6977	48.3486	55.2715	68.3317	50.6084	32.3976
ENSMUSG00000112454.1	AC155243.1	56.2626	29.1325	56.2626	23.7065	-1.24416	6.5324e-07	1.6561e-05	62.2492	55.0508	51.4878	41.3622	29.9108	21.3666	29.9418	28.014	28.5315	23.6091	18.749	22.3226	23.2421	12.8272	19.4474	18.1506	18.0132	20.1089
ENSMUSG00000040563.13	Plppr2	597.584	307.876	597.584	249.934	-1.25736	1.03438e-05	0.000175996	558.297	705.005	529.45	168.269	144.213	131.405	300.325	283.253	268.888	286.529	306.233	308.264	200.325	186.487	159.673	322.44	354.259	328.445
ENSMUSG00000029090.12	Adgra3	3292.99	1696.25	3292.99	1376.9	-1.25797	4.93284e-06	9.31173e-05	3402.31	3139.67	3336.99	2038.03	1748.71	1929.4	1364.62	1442.2	1353.95	1436.94	1490.1	1393.57	1429.94	1437.63	1405.33	647.015	768.561	767.489
ENSMUSG00000067430.7	Zfp763	339.497	172.602	339.497	139.223	-1.28446	8.5086e-09	3.87155e-07	380.303	300.115	338.071	107.166	120.711	103.628	172.392	164.972	212.689	172.776	162.491	187.084	105.143	113.471	112.59	105.701	123.519	124.005
ENSMUSG00000028799.15	Zfp362	861.204	437.495	861.204	352.753	-1.28789	3.78253e-05	0.000499416	816.048	893.243	874.321	528.309	439.047	426.264	256.774	241.751	259.377	355.21	355.338	350.783	520.18	488.419	484.138	196.454	201.576	187.683
ENSMUSG00000016552.13	Foxred2	1947.2	976.127	1947.2	781.913	-1.31622	1.70037e-05	0.000263331	2005.59	1882.38	1953.62	750.161	729.609	686.936	899.161	872.586	861.997	1176.16	1297.25	1320.22	523.5	556.502	534.291	480.457	532.675	507.191
ENSMUSG00000036825.12	Ssx2ip	2717.99	1356.62	2717.99	1084.34	-1.32583	5.48272e-12	5.54987e-10	2873.19	2613.14	2667.65	1369.65	1413.28	1106.79	865.59	925.501	932.028	956.17	997.267	1019.4	1367.96	1369.55	1419.66	826.386	820.028	875.853
ENSMUSG00000035133.9	Arhgap5	5895.33	2939.04	5895.33	2347.78	-1.32816	1.34873e-07	4.32119e-06	7526.31	3303.05	6856.62	2365.17	1913.22	2449.68	3205.59	3382.44	3443.66	2079.75	2300.77	2606.43	1894.78	1757.32	1709.32	1867.38	2225.91	2015.36
ENSMUSG00000028134.11	Ptbp2	1766.7	874.422	1766.7	695.966	-1.34385	5.91412e-06	0.000109714	1989.06	1370.05	1940.99	443.704	457.207	534.165	793.004	786.468	755.652	563.4	575.861	682.433	486.977	514.074	514.844	1058.07	1140.83	1132.8
ENSMUSG00000024352.11	Spata24	124.405	61.6333	124.405	49.079	-1.34386	2.55098e-05	0.000366612	112.827	154.497	105.89	52.6429	35.252	44.8699	27.2198	33.2018	38.042	50.4377	44.6404	45.7081	64.1924	96.6971	87.0015	44.8426	33.453	37.9834
ENSMUSG00000041936.18	Agrn	6513.13	3187.11	6513.13	2521.9	-1.36879	2.67462e-11	2.3206e-09	6150.02	5775	7614.37	1981.63	3047.69	3521.22	2934.3	2654.07	2716.54	2240.72	2498.97	2266.27	1808.45	1733.64	1797.35	2501.58	3281.83	2844.29
ENSMUSG00000046794.9	Ppp1r3b	344.412	168.468	344.412	133.279	-1.36907	3.4825e-05	0.000471386	340.425	390.683	302.127	185.19	198.693	149.566	202.334	174.31	164.272	137.362	135.707	162.636	65.2992	72.0295	72.6718	93.956	108.079	77.084
ENSMUSG00000033434.15	Gtpbp6	733.695	358.647	733.695	283.637	-1.37164	3.30809e-17	7.83232e-15	697.385	847.959	655.741	220.912	249.968	237.169	318.472	237.601	268.023	319.797	276.771	322.083	351.951	334.493	376.665	259.447	252.184	229.018
ENSMUSG00000061232.15	H2-K1	7137.61	3477.99	7137.61	2746.06	-1.3781	3.86067e-17	8.89305e-15	6267.71	8332.2	6812.91	1549.2	3007.1	3028.72	3257.31	3119.93	3180.83	2737.59	2667.71	2728.67	2558.84	2305.93	2585.48	2777.04	2899.26	2787.31
ENSMUSG00000038539.15	Atf5	7212.11	3512.43	7212.11	2772.5	-1.37926	5.18009e-06	9.73899e-05	6600.36	8552.4	6483.58	2282.44	2468.71	2644.12	2574.09	2609.46	2703.57	1603.28	1596.34	1331.91	3159.82	3056.81	2905.85	4862.22	3901.14	3887.72
ENSMUSG00000053398.11	Phgdh	30100.2	14569.1	30100.2	11462.8	-1.39282	1.57075e-05	0.000247651	28627.8	32198.5	29474.3	8058.12	9399.46	10502.8	8251.24	8414.59	8841.3	8944.64	8147.77	7950.02	19798.9	20585.6	21005.2	12172.6	10482.8	9387.49
ENSMUSG00000048388.3	Fam171b	1151.98	380.781	789.203	1151.98	-1.39946	9.27359e-07	2.23735e-05	965.835	599.343	802.433	414.562	189.079	261.741	227.739	262.502	212.689	224.287	207.131	254.052	4966.06	4427.35	4647.93	255.176	476.92	252.478
ENSMUSG00000064264.14	Zfp428	549.979	264.946	549.979	207.94	-1.40347	3.66159e-07	1.01285e-05	465.896	641.963	542.079	124.087	122.848	129.268	231.368	236.563	218.741	274.725	216.952	250.863	301.04	272.331	277.381	149.475	160.403	153.051
ENSMUSG00000105161.1	Gm42595	53.8093	25.5997	53.8093	19.9577	-1.43323	8.44314e-10	4.92113e-08	57.3859	50.6112	53.4308	15.0408	19.2283	21.3666	16.3319	26.9765	21.6148	11.8046	20.5346	20.1966	29.8827	18.7474	30.7064	13.8799	16.2976	16.7574
ENSMUSG00000068205.14	Macrod2	134.978	63.2087	134.978	48.8549	-1.46642	3.12429e-05	0.000431069	151.732	148.282	104.919	67.6837	21.3648	39.5282	49.903	57.0657	57.063	34.3406	32.1411	48.8971	81.9006	77.9497	73.6954	37.3689	24.8753	29.0462
ENSMUSG00000042579.2	4632404H12Rik	162.144	75.1657	162.144	57.7701	-1.48892	1.22139e-08	5.26594e-07	177.994	139.403	169.035	88.3648	85.4593	65.1681	53.5323	73.6666	51.8754	66.5348	55.3541	68.0307	60.8721	52.2954	37.8712	33.0981	42.0307	32.3976
ENSMUSG00000000884.16	Gnb1l	248.991	115.372	248.991	88.6487	-1.49268	1.07416e-25	5.17411e-23	254.832	272.59	219.552	84.6046	85.4593	108.97	77.1228	87.1548	103.751	96.5828	87.4952	83.9754	99.6089	94.7237	87.0015	100.362	59.1861	73.7325
ENSMUSG00000113536.1	CT030170.4	102.581	47.2615	102.581	36.1977	-1.50503	8.61409e-08	2.89952e-06	106.991	117.205	83.5463	12.2207	20.2966	27.7766	35.3858	37.3521	39.7712	33.2674	37.4979	43.5822	52.018	46.3752	51.1773	42.7073	30.0219	33.5148
ENSMUSG00000065999.13	Zfp985	165.777	76.1842	165.777	58.2657	-1.50936	5.47838e-05	0.000683281	214.954	137.627	144.749	62.9834	37.3884	57.6898	41.7371	43.5774	39.7712	30.048	41.0692	46.7711	121.744	106.564	100.308	39.5042	52.3239	52.5065
ENSMUSG00000033540.18	Idua	470.028	214.717	470.028	163.654	-1.52099	3.32881e-08	1.28454e-06	454.224	465.268	490.591	171.089	134.598	134.61	249.515	211.662	202.314	195.312	234.809	193.462	97.3954	86.8301	96.2134	140.934	155.256	150.817
ENSMUSG00000027508.15	Pag1	1380.78	622.166	1380.78	470.444	-1.55328	3.48403e-07	9.77278e-06	1604.86	970.492	1566.98	284.835	271.333	322.636	383.8	358.995	422.785	637.447	712.461	697.315	368.553	372.975	366.43	618.188	613.305	625.609
ENSMUSG00000032826.17	Ank2	3127.06	1396.83	3127.06	1050.79	-1.57327	1.67502e-10	1.18773e-08	3598.78	2279.28	3503.11	662.736	881.299	1082.22	1115.11	1125.75	975.258	771.59	752.637	710.07	1030.4	1103.14	1136.14	1542.8	1598.02	1274.68
ENSMUSG00000070705.3	Eid2b	124.075	55.3827	124.075	41.6443	-1.5749	3.98092e-07	1.09038e-05	97.2643	154.497	120.462	66.7436	26.706	43.8015	39.0151	48.7652	46.6879	33.2674	36.6051	27.6375	61.9789	68.0827	49.1302	24.5567	24.8753	26.8118
ENSMUSG00000096221.3	1500002C15Rik	148.453	66.1969	148.453	49.7457	-1.57926	6.01262e-06	0.000111393	142.979	162.489	139.891	56.4031	37.3884	47.0065	22.6832	36.3145	39.7712	32.1943	24.9986	29.7634	79.6871	71.0428	87.0015	73.6701	55.755	52.5065
ENSMUSG00000047443.14	Erfe	780.479	342.746	780.479	255.2	-1.61245	4.46742e-06	8.48017e-05	872.461	680.143	788.832	277.315	132.462	173.069	353.858	333.056	226.523	404.575	326.768	247.674	120.637	116.431	147.391	358.741	304.508	304.985
ENSMUSG00000110357.1	A030001D20Rik	94.9013	41.1794	94.9013	30.435	-1.64288	4.87031e-07	1.30083e-05	85.5926	124.308	74.8031	18.801	32.0472	33.1182	31.7565	26.9765	33.719	39.7063	36.6051	65.9047	25.4556	34.5347	23.5416	22.4213	16.2976	15.6402
ENSMUSG00000031337.16	Mtm1	368.7	157.974	368.7	115.829	-1.67067	3.92118e-07	1.07825e-05	397.811	329.417	378.873	58.2832	86.5276	72.6464	106.157	95.4553	85.5944	68.6811	77.6743	98.8571	153.84	139.125	202.662	149.475	182.705	159.754
ENSMUSG00000004032.10	Gstm5	1100.06	470.139	1100.06	344.155	-1.67652	3.3078e-07	9.33469e-06	1039.76	1364.73	895.694	598.812	430.501	401.692	295.789	329.943	302.607	494.719	474.081	478.341	273.371	244.703	263.052	184.709	173.269	216.729
ENSMUSG00000037211.12	Spry1	571.955	238.301	571.955	171.57	-1.73669	4.10366e-05	0.000534739	458.115	767.159	490.591	325.258	175.192	254.263	265.847	209.587	229.981	155.606	187.49	230.667	77.4736	70.0561	78.8131	119.58	116.657	77.084
ENSMUSG00000039485.8	Tspyl4	905.92	375.939	905.92	269.943	-1.74712	3.26303e-09	1.66355e-07	939.573	831.977	946.21	295.176	282.016	335.456	134.284	142.145	180.699	219.994	203.56	306.138	355.272	385.802	355.171	385.433	284.779	183.214
ENSMUSG00000028776.14	Tinagl1	11605.9	4799.45	11605.9	3438.15	-1.75514	5.86107e-05	0.000724542	11604.6	11418.6	11794.6	3036.36	2522.12	2245.63	3957.76	3655.31	4205.37	2990.85	2856.99	2315.17	1360.21	1435.66	1444.22	7086.21	6145.06	6315.3
ENSMUSG00000029591.14	Ung	1534.31	633.562	1534.31	453.412	-1.75861	1.81752e-09	9.65356e-08	1415.2	1761.62	1426.12	208.691	299.108	279.902	506.289	473.126	594.838	590.228	616.038	618.654	538.995	520.981	559.88	338.455	346.539	309.453
ENSMUSG00000021226.7	Acot2	1814.08	734.222	1814.08	518.249	-1.80762	3.30386e-05	0.000450699	1755.62	1941.87	1744.76	277.315	363.202	357.891	429.166	417.098	446.129	306.919	289.27	280.627	1097.91	996.573	1088.03	667.301	469.2	287.11
ENSMUSG00000053604.5	Rpia	1086.37	424.922	1086.37	292.631	-1.89275	6.00292e-13	7.29172e-11	1050.45	1233.31	975.354	154.168	205.102	222.213	219.573	224.112	266.294	327.309	281.235	292.319	398.436	448.951	460.596	324.575	283.064	281.524
ENSMUSG00000043496.7	Tril	482.613	183.308	482.613	123.446	-1.96656	2.13897e-08	8.61075e-07	484.376	467.044	496.42	162.629	178.396	166.659	132.47	142.145	127.095	127.704	160.705	158.384	43.1639	55.2555	48.1067	124.919	123.519	100.544
ENSMUSG00000036882.7	Arhgap33	385.849	144.195	385.849	95.8638	-2.01013	2.79286e-09	1.43432e-07	380.303	308.995	468.248	57.3431	90.8005	136.746	53.5323	59.1408	67.4381	89.0708	92.8521	89.2903	170.442	147.019	165.815	72.6024	75.4837	70.3811
ENSMUSG00000047963.7	Stbd1	5975.8	2222.87	5975.8	1472.29	-2.02107	5.31368e-10	3.28437e-08	6255.07	5821.17	5851.15	1171.3	565.1	679.458	1181.34	1219.13	1200.92	1609.71	1540.09	1410.57	2180.33	2198.38	2240.54	1930.37	1695.81	1261.27
ENSMUSG00000041827.15	Oasl1	1533.84	557.211	1533.84	361.884	-2.08354	1.96453e-05	0.000298613	1564.98	1417.11	1619.44	73.324	271.333	202.983	342.97	338.244	443.535	186.727	178.562	187.084	364.126	305.879	373.595	796.491	718.811	644.601
ENSMUSG00000027071.14	P2rx3	122.395	43.6028	122.395	27.8443	-2.1358	7.81174e-05	0.000912393	121.58	115.429	130.177	11.2806	34.1837	24.5716	10.8879	22.8263	14.698	8.58514	17.8562	6.37788	35.4165	46.3752	50.1538	20.286	69.4793	44.6864
ENSMUSG00000050541.14	Adra1b	102.566	36.1334	102.566	80.894	-2.16845	1.75029e-06	3.85479e-05	95.319	127.86	84.5177	25.3814	11.7507	35.2549	29.0345	12.4507	25.0731	15.024	10.7137	9.56682	329.816	330.546	333.676	18.1506	6.86216	20.1089
ENSMUSG00000046027.17	Stard5	3719.93	1305.92	3719.93	823.115	-2.17617	8.43506e-06	0.000148213	3660.06	3819.81	3679.92	537.709	809.727	627.11	662.349	687.9	677.839	406.721	398.192	417.751	1739.84	1853.03	2001.03	658.76	488.929	379.834
ENSMUSG00000037108.13	Zcwpw1	454.373	156.604	454.373	97.0508	-2.22687	1.28621e-05	0.000209544	349.179	591.352	422.589	219.032	233.945	173.069	125.211	99.6055	118.449	39.7063	48.2116	48.8971	44.2706	66.1093	46.0596	54.4518	69.4793	69.2639
ENSMUSG00000034295.9	Fhod3	141.221	47.7658	141.221	29.0748	-2.27916	8.07478e-05	0.000936071	142.979	134.963	145.72	16.9209	23.5013	16.025	59.8836	44.615	56.1984	8.58514	2.67842	7.44086	53.1247	39.4682	35.8241	26.6921	20.5865	24.5775
ENSMUSG00000021203.15	Otub2	1375.12	459.493	1375.12	276.367	-2.31529	2.28322e-16	4.83247e-14	1408.39	1292.81	1424.17	222.792	259.583	293.791	244.978	194.023	215.283	192.093	156.241	193.462	419.464	426.257	420.678	382.23	282.206	242.424
ENSMUSG00000106290.1	Gm43429	65.0519	21.5659	65.0519	12.8687	-2.33443	4.38538e-05	0.000565645	64.1944	63.9299	67.0313	4.70025	13.8871	6.40998	34.4784	37.3521	19.8856	11.8046	11.6065	13.8187	5.53383	8.88035	7.16483	9.60914	3.43108	4.46864
ENSMUSG00000028838.11	Extl1	619.132	198.327	619.132	114.166	-2.43891	1.31437e-05	0.000213245	616.656	576.257	664.484	42.3023	66.231	53.4165	145.172	133.845	108.074	171.703	163.384	223.226	24.3488	25.6543	40.9419	214.604	176.7	122.888
ENSMUSG00000053897.15	Slc39a8	2444.33	763.787	2444.33	427.679	-2.51457	1.04513e-11	9.99668e-10	2308.08	2803.15	2221.75	342.179	474.299	295.927	725.862	657.811	772.079	482.914	491.937	569.757	223.567	221.022	208.804	282.936	324.237	341.851
ENSMUSG00000035283.4	Adrb1	110.771	34.4911	110.771	19.2352	-2.52374	2.87047e-05	0.000401377	107.963	103.886	120.462	12.2207	22.4331	3.20499	21.7759	25.9389	24.2085	26.8286	46.426	52.086	4.42706	5.92023	7.16483	14.9475	12.0088	8.93728
ENSMUSG00000054252.17	Fgfr3	1459.01	446.49	1459.01	243.987	-2.58009	4.08612e-05	0.00053295	1189.54	1877.94	1309.54	420.203	484.982	270.288	246.793	221	317.305	340.186	317.84	484.719	34.3097	34.5347	42.989	163.355	122.661	158.637
ENSMUSG00000000247.11	Lhx2	272.901	83.0134	272.901	45.0358	-2.59777	3.57539e-05	0.000481026	234.407	346.287	238.01	36.662	38.4567	40.5965	98.8987	79.8919	83.8653	13.9509	13.3921	8.50384	18.815	9.86706	18.4238	61.9256	87.4925	64.7953
ENSMUSG00000066113.16	Adamtsl1	284.953	86.0885	284.953	46.3155	-2.62121	5.58072e-05	0.000693568	272.34	261.935	320.585	61.1033	111.097	69.4415	43.5517	34.2394	51.0108	65.4617	68.7462	65.9047	33.203	40.4549	35.8241	5.33841	6.00439	3.35148
ENSMUSG00000086119.2	Gm2415	296.317	89.2435	296.317	47.8288	-2.63272	2.85189e-27	1.73209e-24	241.215	384.467	263.268	37.602	44.8661	38.4599	50.8103	47.7276	55.3338	35.4137	28.5699	40.3932	47.5909	44.4018	37.8712	66.1963	61.7594	80.4355
ENSMUSG00000079654.3	Prrt4	57.3331	17.0178	57.3331	8.95477	-2.67674	4.32769e-05	0.000559755	57.3859	62.1541	52.4593	6.58036	6.40945	5.34165	17.2392	9.33802	12.9689	4.29257	2.67842	7.44086	4.42706	0	1.02355	17.0829	17.1554	22.3432
ENSMUSG00000006930.15	Hap1	870.243	256.319	870.243	133.534	-2.7039	1.05408e-06	2.50417e-05	807.294	945.63	857.806	22.5612	73.7087	37.3916	246.793	257.314	260.242	172.776	151.777	208.344	150.52	115.445	123.849	56.5872	60.9016	64.7953
ENSMUSG00000107108.1	Gm9936	52.1337	15.3269	52.1337	7.96552	-2.71487	2.33832e-05	0.00034239	55.4407	52.387	48.5734	1.8801	1.06824	4.27332	5.44396	9.33802	3.45836	2.14629	3.57123	4.25192	22.1353	17.7607	15.3532	16.0152	9.43546	3.35148
ENSMUSG00000042359.18	Osbpl6	186.893	35.3397	125.275	186.893	-2.85291	4.06137e-06	7.84693e-05	129.362	126.972	119.491	21.6212	13.8871	17.0933	19.0539	14.5258	15.5626	3.21943	4.46404	3.18894	906.441	863.367	896.627	8.54146	6.86216	8.93728
ENSMUSG00000025432.11	Avil	2781.32	158.223	567.106	2781.32	-2.89117	2.30649e-06	4.83774e-05	479.513	767.159	454.647	12.2207	35.252	33.1182	54.4396	45.6525	61.3859	55.8034	61.6038	22.3226	13627.6	13722.1	13778	49.1134	109.794	51.3893
ENSMUSG00000027533.10	Fabp5	3148.53	868.736	3148.53	412.778	-2.93113	1.48013e-06	3.35648e-05	3050.21	3724.81	2670.57	1434.52	496.732	874.962	541.674	584.145	477.254	306.919	251.772	240.233	137.239	190.434	177.074	106.768	177.558	194.386
ENSMUSG00000028463.14	Car9	186.693	48.8132	186.693	21.2371	-3.13623	1.47616e-06	3.35648e-05	128.389	264.599	167.093	47.0025	64.0945	37.3916	14.5172	12.4507	13.8334	19.3166	34.8195	32.9524	5.53383	6.90694	10.2355	5.33841	8.57769	5.5858
ENSMUSG00000059325.14	Hopx	1999.41	522.206	1999.41	226.765	-3.14045	8.8949e-06	0.000155036	1527.05	2937.22	1533.95	282.955	895.186	321.567	141.543	152.521	213.554	250.042	239.273	323.146	170.442	165.767	150.461	41.6396	37.7419	15.6402
ENSMUSG00000030747.5	Dgat2	586.525	148.583	586.525	60.9945	-3.26621	8.90698e-09	4.02659e-07	559.27	644.627	555.68	142.888	131.394	148.498	34.4784	18.676	19.8856	32.1943	33.9267	43.5822	68.6195	74.9896	75.7425	36.3012	29.1642	24.5775
ENSMUSG00000044037.15	Als2cl	209.263	52.6363	209.263	21.311	-3.29404	8.86194e-11	6.76461e-09	223.708	155.385	248.696	19.7411	18.1601	17.0933	28.1272	43.5774	31.1253	3.21943	4.46404	4.25192	21.0285	31.5746	18.4238	28.8274	26.5909	23.4604
ENSMUSG00000038550.10	Ciart	1632.9	404.664	1632.9	334.356	-3.3605	5.16311e-09	2.50429e-07	1622.37	1615.12	1661.21	47.0025	82.2546	136.746	115.231	115.169	103.751	82.632	83.924	88.2273	1270.57	1230.42	1333.68	167.626	97.7857	60.3266
ENSMUSG00000051177.16	Plcb1	97.3924	23.778	97.3924	9.05512	-3.42723	4.06626e-08	1.51112e-06	106.991	96.7828	88.4036	20.6811	18.1601	22.4349	11.7953	10.3756	8.6459	5.36571	5.35685	12.7558	1.10677	0.986706	1.02355	6.40609	5.14662	5.5858
ENSMUSG00000070469.12	Adamtsl3	3768.84	914.682	3768.84	343.849	-3.45421	2.42743e-05	0.000352116	4161.94	3041.11	4103.48	67.6837	18.1601	79.0564	715.881	753.267	514.431	223.214	278.556	190.273	666.273	688.72	756.401	76.8731	68.6216	60.3266
ENSMUSG00000001120.15	Pcbp3	425.02	101.189	425.02	36.4229	-3.54493	3.60049e-11	3.01169e-09	394.893	464.38	415.788	55.463	86.5276	52.3482	27.2198	25.9389	27.6669	63.3154	61.6038	58.4639	15.4947	15.7873	12.2826	12.8122	18.0132	13.4059
ENSMUSG00000049422.7	Chchd10	934.519	218.261	934.519	75.0089	-3.63928	1.96207e-07	5.97128e-06	818.965	1147.19	837.406	10.3406	29.9108	17.0933	24.4978	9.33802	19.021	165.264	148.206	104.172	116.21	125.312	122.826	80.0762	100.359	52.5065
ENSMUSG00000024558.12	Mapk4	65.8411	15.1513	65.8411	5.01333	-3.70117	2.12129e-08	8.56426e-07	87.5379	39.0683	70.9172	1.8801	2.13648	1.06833	7.25862	9.33802	9.51049	6.43886	8.92808	4.25192	0	0.986706	0	6.40609	10.2932	6.70296
ENSMUSG00000068740.13	Celsr2	234.961	53.1932	234.961	16.8395	-3.80119	4.88652e-08	1.77897e-06	209.118	223.755	272.011	12.2207	28.8425	10.6833	27.2198	24.9014	19.021	11.8046	9.82089	15.9447	1.10677	0.986706	1.02355	41.6396	31.7375	15.6402
ENSMUSG00000041920.14	Slc16a6	316.414	68.3644	316.414	18.7545	-4.07683	6.37407e-13	7.6758e-11	369.604	251.28	328.356	14.1008	9.61417	10.6833	18.1465	17.6385	13.8334	9.65828	5.35685	6.37788	32.0962	53.2821	54.248	13.8799	14.5821	7.82012
ENSMUSG00000030921.17	Trim30a	829.426	178.252	829.426	63.4014	-4.11023	8.4011e-06	0.000147802	838.418	781.366	868.493	44.1824	137.803	308.747	88.9181	76.7792	112.397	3.21943	4.46404	4.25192	54.2315	59.2023	42.989	5.33841	5.14662	3.35148
ENSMUSG00000020642.13	Rnf144a	124.443	26.5923	124.443	7.02215	-4.15104	8.37998e-08	2.82754e-06	131.307	122.532	119.491	0	0	1.06833	5.44396	3.11267	7.78131	8.58514	4.46404	5.3149	21.0285	18.7474	18.4238	3.20305	2.57331	5.5858
ENSMUSG00000049939.6	Lrrc4	574.596	121.283	574.596	30.6208	-4.22913	3.57658e-06	7.04673e-05	506.747	652.618	564.423	22.5612	81.1863	42.7332	72.5862	81.967	80.4069	13.9509	17.8562	23.3855	2.21353	3.94682	3.07064	6.40609	2.57331	4.46864
ENSMUSG00000091304.2	Speer6-ps1	226.428	47.1204	226.428	11.259	-4.32591	3.41653e-08	1.31475e-06	245.106	217.539	216.637	0.940051	9.61417	5.34165	18.1465	7.2629	26.8023	17.1703	27.6771	21.2596	0	0.986706	1.02355	10.6768	8.57769	13.4059
ENSMUSG00000030562.17	Nox4	53.9342	11.204	53.9342	2.65791	-4.3661	2.90652e-22	1.09733e-19	65.1671	36.4045	60.231	2.82015	6.40945	3.20499	1.81465	1.03756	0.86459	5.36571	3.57123	2.12596	2.21353	0.986706	1.02355	5.33841	0.857769	2.23432
ENSMUSG00000046667.14	Rbm12b1	183.762	37.9888	183.762	8.83421	-4.3808	1.3315e-19	3.87496e-17	173.13	162.489	215.666	6.58036	12.8189	16.025	6.35129	7.2629	4.32295	3.21943	16.0705	11.6928	4.42706	18.7474	7.16483	13.8799	1.71554	2.23432
ENSMUSG00000050896.12	Rtn4rl2	78.6387	16.1686	78.6387	3.67457	-4.41461	3.79336e-08	1.43603e-06	81.702	85.2399	68.9742	0	2.13648	1.06833	7.25862	2.07511	4.32295	12.8777	11.6065	5.3149	3.3203	1.97341	2.04709	0	0	1.11716
ENSMUSG00000025885.18	Myo5b	1272.19	260.587	1272.19	58.2662	-4.44829	8.22498e-06	0.000145069	1334.47	1187.14	1294.97	17.861	20.2966	14.9566	79.8448	61.2159	58.7921	156.679	181.24	190.273	33.203	37.4948	15.3532	0	3.43108	3.35148
ENSMUSG00000033579.16	Fa2h	70.3984	14.3757	70.3984	3.1712	-4.48735	4.8903e-08	1.77897e-06	68.085	89.6795	53.4308	3.7602	4.27297	1.06833	0	4.15023	0.86459	1.07314	1.78562	2.12596	14.388	7.89364	5.11773	1.06768	0	0
ENSMUSG00000049313.8	Sorl1	76.3104	15.4747	76.3104	3.30757	-4.5254	6.11444e-08	2.14067e-06	84.6199	66.5937	77.7175	13.1607	6.40945	6.40998	6.35129	0	1.72918	1.07314	1.78562	5.3149	0	2.96012	0	1.06768	0	3.35148
ENSMUSG00000041362.16	Shtn1	1256.01	252.343	1256.01	51.6097	-4.60434	2.16034e-11	1.93447e-09	1306.26	1248.41	1213.36	66.7436	134.598	76.9198	114.323	104.793	101.157	24.6823	18.749	24.4485	13.2812	10.8538	10.2355	23.489	30.8797	18.9917
ENSMUSG00000049604.3	Hoxb13	100.432	20.0369	100.432	3.9579	-4.65842	6.10878e-07	1.56003e-05	98.2369	102.998	100.061	3.7602	7.47769	12.82	7.25862	3.11267	10.3751	2.14629	7.14247	4.25192	0	0	1.02355	0	0	0
ENSMUSG00000000031.15	H19	317.666	63.2345	317.666	12.3482	-4.68328	2.10487e-05	0.000315783	305.41	324.089	323.499	48.8826	22.4331	19.2299	24.4978	20.7511	19.021	12.8777	8.03527	6.37788	1.10677	0.986706	1.02355	0	0	0
ENSMUSG00000021751.13	Acox2	72.1289	14.332	72.1289	2.77263	-4.69635	1.00862e-11	9.75755e-10	68.085	86.1278	62.174	4.70025	6.40945	3.20499	7.25862	0	0	1.07314	0.892808	2.12596	2.21353	8.88035	2.04709	1.06768	1.71554	0
ENSMUSG00000036957.8	Lrfn3	55.9802	11.0737	55.9802	2.0924	-4.73241	4.33959e-08	1.6037e-06	52.5227	63.9299	51.4878	4.70025	2.13648	7.47831	5.44396	5.18779	2.59377	1.07314	1.78562	0	0	0.986706	0	0	0	0
ENSMUSG00000030827.5	Fgf21	1096.36	216.361	1096.36	40.3624	-4.76552	4.6422e-25	2.09184e-22	1049.48	1152.51	1087.07	29.1416	47.0026	40.5965	32.6638	23.8638	18.1564	79.4126	44.6404	34.0153	66.4059	76.963	63.4599	24.5567	11.151	13.4059
ENSMUSG00000023484.13	Prph	891.749	173.132	891.749	29.4088	-4.92017	1.05198e-11	9.99668e-10	650.698	1269.72	754.831	6.58036	9.61417	4.27332	77.1228	73.6666	77.8131	11.8046	5.35685	14.8817	9.96089	24.6676	17.4003	43.775	35.1685	29.0462
ENSMUSG00000030091.17	Nup210	732.786	139.205	732.786	20.4886	-5.15702	4.93139e-20	1.5656e-17	759.634	588.688	850.035	7.52041	27.7743	19.2299	33.5711	32.1643	44.9587	15.024	27.6771	32.9524	7.74736	1.97341	4.09419	20.286	22.302	10.0544
ENSMUSG00000029673.17	Auts2	304.225	57.3251	304.225	7.94517	-5.25781	3.89183e-05	0.000511912	320.972	277.918	313.784	0.940051	3.20472	3.20499	9.9806	7.2629	8.6459	27.9017	30.3555	26.5745	1.10677	0	0	0	0	0
ENSMUSG00000013584.5	Aldh1a2	5088.81	955.363	5088.81	318.996	-5.30544	7.91372e-06	0.000140824	5249.35	5004.29	5012.78	25.3814	97.21	39.5282	169.67	207.511	161.678	1355.38	1278.5	1414.83	1.10677	5.92023	1.02355	11.7445	4.28885	11.1716
ENSMUSG00000058297.16	Spock2	5020.91	937.545	5020.91	120.872	-5.3764	6.41917e-08	2.24174e-06	4488.75	5827.39	4746.59	406.102	463.617	231.828	86.1961	73.6666	78.6777	67.608	83.0312	83.9754	1.10677	1.97341	3.07064	70.467	74.6259	87.1385
ENSMUSG00000035829.13	Ppp1r26	216.694	40.3953	216.694	5.13556	-5.39197	6.9584e-05	0.000831496	197.447	217.539	235.095	1.8801	3.20472	1.06833	27.2198	14.5258	20.7502	5.36571	0.892808	2.12596	0	0	0	0	0	0
ENSMUSG00000028358.15	Zfp618	64.9254	12.0621	64.9254	1.48944	-5.45267	1.48246e-05	0.000236399	70.0303	57.7145	67.0313	0	1.06824	0	0	2.07511	0.86459	5.36571	4.46404	8.50384	0	0	0	0	0	0
ENSMUSG00000031661.12	Nkd1	63.0107	11.5905	63.0107	1.3064	-5.60398	4.43906e-05	0.000570462	35.9878	97.6707	55.3737	3.7602	2.13648	0	0	0	0	5.36571	0.892808	7.44086	0	0	0	0	0	0
ENSMUSG00000036862.15	Dchs1	176.624	32.2921	176.624	3.42584	-5.69116	8.8116e-12	8.66826e-10	164.377	173.144	192.351	10.3406	9.61417	7.47831	2.72198	2.07511	0	0	0	1.06298	2.21353	6.90694	6.14128	0	1.71554	1.11716
ENSMUSG00000036103.8	Colec12	1628.63	295.581	1628.63	28.9726	-5.81129	9.06689e-07	2.19888e-05	1433.68	1934.77	1517.43	16.9209	6.40945	5.34165	119.767	139.033	102.886	4.29257	17.8562	5.3149	5.53383	4.93353	1.02355	1.06768	0.857769	3.35148
ENSMUSG00000070476.10	Fam217b	187.901	33.8955	187.901	3.09432	-5.91466	1.53311e-05	0.000242812	206.2	165.152	192.351	0	0	0	16.3319	14.5258	9.51049	0	1.78562	1.06298	1.10677	0	1.02355	1.06768	0	0
ENSMUSG00000050854.9	Tmem125	56.4158	10.1037	56.4158	0.841304	-6.03331	4.83002e-27	2.59502e-24	53.4954	60.3783	55.3737	2.82015	0	1.06833	2.72198	1.03756	0.86459	1.07314	0	0	0	0.986706	2.04709	0	0	0
ENSMUSG00000033419.15	Snap91	59.0648	10.5406	59.0648	0.835805	-6.10406	1.16485e-24	4.93084e-22	42.7963	79.0245	55.3737	0.940051	0	1.06833	1.81465	0	2.59377	0	0.892808	0	0	0	0	2.13536	0.857769	2.23432
ENSMUSG00000051397.5	Tacstd2	78.044	13.7707	78.044	0.916038	-6.35411	1.1817e-09	6.68263e-08	74.8935	83.4641	75.7745	0	0	0	3.62931	2.07511	5.18754	0	1.78562	1.06298	0	0	0	0	0	0
ENSMUSG00000044528.5	Tram1l1	93.8086	16.3964	93.8086	0.914011	-6.63671	2.79581e-07	8.0525e-06	96.2917	87.0157	98.1183	0	0	0	0	1.03756	4.32295	0	0	0	0	0	0	3.20305	5.14662	0
ENSMUSG00000030513.14	Pcsk6	2645.66	462.813	2645.66	43.8244	-6.65273	4.53308e-11	3.67638e-09	2597.93	2757.87	2581.19	23.5013	14.9554	29.9132	182.373	188.835	167.731	12.8777	7.14247	3.18894	2.21353	1.97341	1.02355	7.47377	8.57769	5.5858
ENSMUSG00000107376.1	Gm42661	62.5619	10.8805	62.5619	0.544212	-6.87624	1.45076e-28	1.01329e-25	63.2218	71.0333	53.4308	0	0	1.06833	0.907327	2.07511	0.86459	0	0	1.06298	0	0	0	1.06768	0	1.11716
ENSMUSG00000102222.1	Pcdhga10	163.835	28.3945	163.835	1.30638	-6.9582	5.10564e-14	7.50744e-12	175.076	147.394	169.035	4.70025	0	5.34165	0	3.11267	0	0	2.67842	0	0	0	2.04709	0	1.71554	0
ENSMUSG00000027335.9	Adra1d	384.956	66.6881	384.956	3.03464	-6.9903	2.20419e-11	1.96117e-09	384.194	368.485	402.188	6.58036	0	3.20499	0	1.03756	0	1.07314	0.892808	1.06298	7.74736	12.8272	10.2355	0	0.857769	0
ENSMUSG00000069378.13	Prdm6	152.805	26.4413	152.805	1.16845	-7.00967	6.83152e-20	2.07455e-17	151.732	158.049	148.635	0	0	0	3.62931	4.15023	2.59377	2.14629	0	0	0	2.96012	2.04709	0	0	0
ENSMUSG00000029126.7	Nsg1	1056.69	182.354	1056.69	7.48683	-7.14195	3.76685e-05	0.000498287	795.622	1629.33	745.116	0	0	0	0.907327	2.07511	0.86459	0	6.24966	1.06298	27.6691	34.5347	37.8712	1.06768	0	0
ENSMUSG00000005397.8	Nid1	1283.57	220.708	1283.57	8.13469	-7.30377	5.063e-64	1.76813e-60	1601.94	724.539	1524.23	2.82015	0	7.47831	9.07327	12.4507	5.18754	8.58514	11.6065	7.44086	7.74736	6.90694	3.07064	11.7445	11.151	16.7574
ENSMUSG00000058145.16	Adamts17	153.206	26.3171	153.206	0.939328	-7.35812	7.90591e-19	2.1238e-16	80.7294	299.228	79.6604	0	0	1.06833	0.907327	0	0	3.21943	3.57123	1.06298	2.21353	0	2.04709	0	0	0
ENSMUSG00000107064.1	Gm42561	72.3281	12.3929	72.3281	0.405871	-7.46256	1.96934e-24	8.0911e-22	113.799	39.0683	64.1169	0	0	1.06833	0.907327	0	0.86459	0	0	1.06298	0	0	0	1.06768	0	1.11716
ENSMUSG00000046058.7	Eid2	191.57	32.7953	191.57	1.04037	-7.54238	6.69526e-08	2.31662e-06	193.556	244.177	136.977	0	0	0	0	0	0	4.29257	1.78562	8.50384	0	0	1.02355	0	0	0
ENSMUSG00000055653.13	Gpc3	104.359	17.8014	104.359	0.489875	-7.64499	2.2184e-15	3.8736e-13	95.319	142.954	74.8031	0	0	0	1.81465	2.07511	3.45836	0	0	0	0	0	0	0	0	0
ENSMUSG00000062937.7	Mtap	3089.53	526.11	3089.53	13.425	-7.85102	1.9609e-102	2.73918e-98	3091.06	3469.09	2708.45	19.7411	22.4331	29.9132	9.07327	11.4131	11.2397	12.8777	13.3921	4.25192	16.6015	6.90694	10.2355	4.27073	11.151	17.8746
ENSMUSG00000073802.4	Cdkn2b	65.8722	10.9787	65.8722	0	-8.48301	2.92872e-29	2.15323e-26	60.3039	79.0245	58.2881	0	0	0	0	0	0	0	0	0	0	0	0	0	0	0
ENSMUSG00000043300.2	B3galnt1	193.876	32.7282	193.876	0.498557	-8.52825	1.27895e-22	5.10449e-20	188.693	201.557	191.379	0	0	0	0.907327	3.11267	3.45836	0	0	0	0	0	0	0	0	0
ENSMUSG00000040594.19	Ranbp17	83.7448	13.9575	83.7448	0	-8.82884	3.6877e-37	3.96258e-34	76.8388	77.2487	97.1468	0	0	0	0	0	0	0	0	0	0	0	0	0	0	0
ENSMUSG00000020123.6	Avpr1a	129.548	21.7609	129.548	0.203383	-8.88098	1.12205e-42	1.95924e-39	167.295	104.774	116.576	0.940051	0	0	0	1.03756	0	1.07314	0	0	0	0	0	0	0	0
ENSMUSG00000027520.15	Zdbf2	104.331	17.3885	104.331	0	-9.14571	2.85222e-35	2.8459e-32	121.58	71.9212	119.491	0	0	0	0	0	0	0	0	0	0	0	0	0	0	0
ENSMUSG00000020303.2	Stc2	563.73	94.662	563.73	0.848506	-9.35299	7.76592e-57	1.80804e-53	579.695	535.413	576.081	4.70025	2.13648	1.06833	2.72198	1.03756	0	0	0	1.06298	0	0	0	0	0	0
ENSMUSG00000005357.9	Slc1a6	235.184	39.4003	235.184	0.243468	-9.54961	4.77096e-52	9.52078e-49	208.146	299.228	198.18	1.8801	0	0	0.907327	0	0.86459	0	0	0	0	0	0	0	0	0
ENSMUSG00000020376.16	Rnf130	351.482	58.816	351.482	0.282707	-10.1291	5.25603e-63	1.46843e-59	346.261	392.459	315.727	0	0	0	0	1.03756	0	0	0	0	0	0	0	3.20305	0	0
ENSMUSG00000044303.6	Cdkn2a	508.336	84.8317	508.336	0.130907	-11.0461	2.16065e-80	1.00607e-76	468.814	565.602	490.591	0.940051	0	0	0	0	0	0	0	0	0	0	1.02355	0	0	0

## Sheet: relapse X clone4OffDox
ID	Symbol	MaxBaseMean	baseMean	baseMean_offDox	baseMean_relapse	log2FoldChange	pvalue	padj	offDox_TB_PS_001_S1_R1_001.fastqF_rsem.genes.results.counts.txt	offDox_TB_PS_002_S2_R1_001.fastqF_rsem.genes.results.counts.txt	offDox_TB_PS_003_S3_R1_001.fastqF_rsem.genes.results.counts.txt	relapse-2464_TB_PS_010_S10_R1_001.fastqF_rsem.genes.results.counts.txt	relapse-2464_TB_PS_011_S11_R1_001.fastqF_rsem.genes.results.counts.txt	relapse-2464_TB_PS_012_S12_R1_001.fastqF_rsem.genes.results.counts.txt	relapse-677_TB_PS_004_S4_R1_001.fastqF_rsem.genes.results.counts.txt	relapse-677_TB_PS_005_S5_R1_001.fastqF_rsem.genes.results.counts.txt	relapse-677_TB_PS_006_S6_R1_001.fastqF_rsem.genes.results.counts.txt	relapse-680_TB_PS_007_S7_R1_001.fastqF_rsem.genes.results.counts.txt	relapse-680_TB_PS_008_S8_R1_001.fastqF_rsem.genes.results.counts.txt	relapse-680_TB_PS_009_S9_R1_001.fastqF_rsem.genes.results.counts.txt	relapse-9960_TB_PS_013_S13_R1_001.fastqF_rsem.genes.results.counts.txt	relapse-9960_TB_PS_014_S14_R1_001.fastqF_rsem.genes.results.counts.txt	relapse-9960_TB_PS_015_S15_R1_001.fastqF_rsem.genes.results.counts.txt	relapse-9968_TB_PS_016_S16_R1_001.fastqF_rsem.genes.results.counts.txt	relapse-9968_TB_PS_017_S17_R1_001.fastqF_rsem.genes.results.counts.txt	relapse-9968_TB_PS_018_S18_R1_001.fastqF_rsem.genes.results.counts.txt
ENSMUSG00000079092.4	Prl2c2	6296.95	5249.05	9.51844	6296.95	9.36603	2.21323e-16	2.84898e-15	5.9936	13.0651	9.49661	1534.26	3955.22	3751.91	898.631	837.36	633.004	625.405	797.396	292.954	26050.1	24129.6	25434.1	1266.68	1902.98	2344.63
ENSMUSG00000022015.8	Tnfsf11	127.233	106.027	0	127.233	9.01032	2.46952e-12	2.12445e-11	0	0	0	44.0087	140.696	100.077	184.914	182.159	154.876	138.102	171.457	158.195	45.582	27.5578	41.0627	192.071	157.46	170.275
ENSMUSG00000024512.3	Dynap	239.361	199.55	0.499467	239.361	8.95993	9.77664e-07	4.28541e-06	1.4984	0	0	31.0649	7.87108	13.7361	15.8976	17.1668	5.55964	10.8509	12.3055	0.976513	910.604	903.897	868.047	140.852	290.392	361.189
ENSMUSG00000035566.6	Pcdh17	236.78	197.383	0.395913	236.78	8.94436	1.93552e-05	6.80463e-05	0	1.18774	0	12.9437	23.6133	13.7361	123.834	139.242	128.666	879.908	884.355	980.419	130.53	132.278	102.179	0	0	0
ENSMUSG00000020154.10	Ptprb	650.654	542.454	1.45115	650.654	8.84046	8.78863e-08	4.52692e-07	2.9968	0	1.35666	75.9365	113.147	90.2657	2129.44	2119.15	1738.58	604.69	570.975	531.223	0	0.918594	0	582.124	606.895	596.477
ENSMUSG00000029378.5	Areg	358.058	298.531	0.89538	358.058	8.64839	1.9115e-07	9.39415e-07	1.4984	1.18774	0	21.5729	9.83886	14.7172	28.4483	27.6577	26.2097	13.8102	13.9462	7.8121	902.317	890.118	884.281	959.371	796.797	773.976
ENSMUSG00000022103.9	Gfra2	338.316	282.071	0.848132	338.316	8.61083	7.83881e-07	3.47948e-06	0	1.18774	1.35666	169.994	199.729	167.776	6.69371	0	1.58847	30.5798	34.4554	41.0135	1426.51	1330.12	1421.92	61.0688	75.9608	107.325
ENSMUSG00000074570.13	Cass4	177.297	147.814	0.395913	177.297	8.52682	6.37617e-08	3.33572e-07	0	1.18774	0	33.6537	26.5649	38.2648	53.5497	44.8245	50.0367	35.512	27.8925	24.4128	652.652	671.493	739.129	102.438	87.8297	71.2057
ENSMUSG00000056457.6	Prl2c3	3578.94	406.321	1.45115	3578.94	8.47138	2.1148e-16	2.72477e-15	2.9968	0	1.35666	262.326	829.415	738.806	296.197	289.929	142.962	249.57	329.787	47.8491	16241.7	15727.3	15866.5	445.211	1000.94	1215.66
ENSMUSG00000068327.5	Tlx2	304.34	253.766	0.89538	304.34	8.41385	4.90203e-07	2.24993e-06	1.4984	1.18774	0	2.58874	4.91943	0	139.731	144.964	151.699	44.3899	36.9165	29.2954	170.933	169.94	190.035	1284.41	1016.77	1178.51
ENSMUSG00000026875.14	Traf1	163.842	136.611	0.452219	163.842	8.4129	8.71413e-09	5.13084e-08	0	0	1.35666	55.2266	69.8559	35.3214	65.2637	74.3896	54.8021	24.6611	27.8925	34.178	520.049	462.053	502.302	184.191	174.077	173.37
ENSMUSG00000020838.12	Slc6a4	79.2943	66.0786	0	79.2943	8.32807	4.88899e-09	2.97216e-08	0	0	0	158.776	100.356	108.908	82.8347	78.2045	91.3369	26.634	28.7128	42.9666	6.21573	5.51157	12.4143	153.657	132.931	159.955
ENSMUSG00000072674.10	Plac9b	152.508	127.156	0.395913	152.508	8.30956	9.85537e-08	5.04306e-07	0	1.18774	0	65.5815	47.2265	49.0575	83.6714	92.5102	85.7772	7.89155	2.4611	2.92954	404.022	364.682	385.799	299.434	202.562	194.01
ENSMUSG00000031250.8	Tnmd	415.609	346.565	1.3476	415.609	8.27306	5.39383e-08	2.85804e-07	1.4984	1.18774	1.35666	514.297	1117.69	1349.08	620.842	642.803	637.77	237.733	214.116	257.799	1.03595	0	0	221.621	205.727	213.617
ENSMUSG00000015579.4	Nkx2-5	134.209	111.907	0.395913	134.209	8.12558	3.74755e-07	1.74865e-06	0	1.18774	0	171.72	80.6786	94.1903	394.092	304.234	366.142	14.7966	13.9462	12.6947	4.14382	6.43016	4.77474	179.267	174.077	191.946
ENSMUSG00000097651.2	4930461G14Rik	214.432	178.843	0.89538	214.432	7.9087	2.21973e-06	9.0908e-06	1.4984	1.18774	0	132.889	194.809	183.475	46.856	48.6394	46.0656	53.2679	31.9943	18.5537	0	2.75578	3.81979	895.347	814.996	743.017
ENSMUSG00000001281.9	Itgb7	1945.32	1622.46	8.16179	1945.32	7.89348	2.0252e-08	1.13435e-07	5.9936	13.0651	5.42663	62.1299	53.1298	26.491	83.6714	79.1582	61.9502	68.0646	61.5275	34.178	4661.8	4504.79	5123.29	4305.35	4773.66	5280.58
ENSMUSG00000055333.14	Fat2	294.351	245.517	1.3476	294.351	7.77816	2.50687e-11	1.9401e-10	1.4984	1.18774	1.35666	22.4358	54.1137	17.6607	127.181	107.77	108.81	622.446	712.078	914.016	317.002	372.031	374.339	233.44	238.96	192.978
ENSMUSG00000029648.13	Flt1	1659.46	1384.15	7.64243	1659.46	7.76351	2.63387e-09	1.64834e-08	7.492	5.93869	9.49661	16.3954	8.85497	18.6418	220.893	230.798	242.241	174.601	175.558	173.819	3412.43	3328.99	3247.78	4646.15	4101.09	4893.59
ENSMUSG00000028337.14	Coro2a	182.721	152.4	0.791826	182.721	7.75689	1.61757e-07	8.03973e-07	0	2.37548	0	2.58874	4.91943	1.9623	91.2019	84.8804	64.3329	188.411	164.073	175.772	168.861	146.056	168.071	532.875	483.459	463.353
ENSMUSG00000025494.8	Sigirr	189.987	158.472	0.89538	189.987	7.73491	1.2184e-07	6.1472e-07	1.4984	1.18774	0	75.9365	91.5014	61.8124	46.856	41.0097	48.4483	16.7695	15.587	11.7181	738.636	648.528	772.553	92.5882	84.6646	103.197
ENSMUSG00000097754.1	Ptgs2os2	97.9523	81.6929	0.395913	97.9523	7.67084	2.11822e-08	1.1808e-07	0	1.18774	0	40.557	63.9526	49.0575	86.1816	113.492	74.658	18.7424	26.2517	18.5537	73.5528	70.7318	86.9002	220.636	235.004	291.015
ENSMUSG00000052516.17	Robo2	88.3168	73.6727	0.452219	88.3168	7.5219	3.7752e-07	1.76038e-06	0	0	1.35666	69.8961	36.4038	46.114	167.343	150.687	146.933	177.56	187.864	243.152	14.5034	24.8021	21.0088	16.7447	3.16503	18.5754
ENSMUSG00000031304.18	Il2rg	318.42	265.641	1.74351	318.42	7.49659	3.61318e-13	3.35961e-12	1.4984	2.37548	1.35666	24.1616	34.436	23.5476	272.769	227.937	231.122	352.16	341.272	368.145	674.407	634.749	663.688	341.788	305.426	280.695
ENSMUSG00000032911.6	Cspg4	166.653	139.036	0.951686	166.653	7.49376	1.92719e-06	7.96244e-06	1.4984	0	1.35666	482.369	129.873	285.514	40.1623	32.4262	31.7693	3.94577	4.10183	9.76513	450.64	478.588	514.717	9.84981	12.6601	13.4156
ENSMUSG00000054966.13	Lmntd1	85.8209	71.6007	0.499467	85.8209	7.48064	1.57204e-06	6.61983e-06	1.4984	0	0	6.0404	16.7261	10.7926	271.932	220.308	216.826	104.563	98.444	91.7922	13.4674	2.75578	3.81979	81.7534	59.3444	88.7492
ENSMUSG00000020363.6	Gfpt2	3286.02	2741.6	19.5074	3286.02	7.39588	1.60652e-11	1.27423e-10	17.9808	20.1915	20.3499	82.8398	246.955	174.645	1123.71	1206.45	989.615	538.598	524.214	454.079	2284.28	2293.73	2338.67	12405.8	11765.2	12861.4
ENSMUSG00000053414.7	Hunk	80.7545	67.3615	0.395913	80.7545	7.39252	0.000243945	0.000699386	0	1.18774	0	3.45166	0	1.9623	83.6714	91.5564	100.868	261.408	296.973	357.404	0	1.83719	0.954947	3.93992	3.16503	4.12787
ENSMUSG00000053310.11	Nrgn	74.5341	62.1871	0.452219	74.5341	7.27705	1.41523e-05	5.09417e-05	0	0	1.35666	25.8875	55.0976	14.7172	138.058	120.168	130.254	194.329	196.067	189.444	2.07191	0.918594	0	14.7747	16.6164	19.6074
ENSMUSG00000038155.10	Gstp2	139.336	116.28	0.998934	139.336	7.23784	5.86061e-09	3.5288e-08	2.9968	0	0	415.062	424.055	344.383	106.263	101.094	95.308	82.8612	81.2163	75.1915	102.559	78.9991	85.9453	30.5344	35.6066	30.959
ENSMUSG00000028339.17	Col15a1	71.4396	59.599	0.395913	71.4396	7.21601	5.94186e-06	2.29228e-05	0	1.18774	0	18.9841	22.6294	12.7549	143.915	142.103	178.703	137.116	126.336	213.856	1.03595	3.67438	3.81979	21.6696	28.4853	16.5115
ENSMUSG00000035042.2	Ccl5	70.6936	58.9774	0.395913	70.6936	7.2002	1.7596e-08	9.92721e-08	0	1.18774	0	40.557	89.5336	68.6804	87.855	80.1119	99.2792	24.6611	14.7666	18.5537	96.3438	112.069	98.3596	87.6633	62.5094	79.4615
ENSMUSG00000067001.11	Serpinb7	70.1784	58.5574	0.452219	70.1784	7.19001	3.99449e-05	0.000132561	0	0	1.35666	3.45166	0	0.981149	31.7951	22.8891	30.1809	246.611	262.517	285.142	6.21573	8.26735	6.68463	44.3241	66.4657	37.1508
ENSMUSG00000050157.6	Gm867	68.4848	57.1366	0.395913	68.4848	7.15453	4.31672e-06	1.69705e-05	0	1.18774	0	6.0404	4.91943	4.90575	25.9381	28.6114	27.0039	8.87799	9.02403	13.6712	124.315	112.987	141.332	186.161	196.232	137.252
ENSMUSG00000005338.13	Cadm3	67.1599	56.0498	0.499467	67.1599	7.12695	0.000188378	0.000553072	1.4984	0	0	41.4199	37.3877	54.9444	277.789	216.493	318.488	0	0	2.92954	17.6112	17.4533	16.2341	1.96996	1.58252	3.0959
ENSMUSG00000020407.13	Upp1	603.795	28.7519	0	603.795	7.12694	2.80678e-07	1.33453e-06	0	0	0	31.0649	11.8066	24.5287	19.2444	21.9354	17.4731	6.9051	8.20366	5.85908	2931.75	2809.06	2901.13	84.7083	86.2471	97.0049
ENSMUSG00000059430.14	Actg2	587.394	51.9279	0.452219	587.394	7.01601	0.000153558	0.000459298	0	0	1.35666	5828.13	440.781	2119.28	15.0609	8.58342	7.94234	1.97289	5.74256	0.976513	78.7326	150.649	147.062	3.93992	0	2.06393
ENSMUSG00000027977.15	Ndst3	227.308	189.721	1.79076	227.308	6.99156	7.36124e-07	3.28099e-06	2.9968	2.37548	0	293.391	82.6464	251.174	26.7749	26.704	19.8558	8.87799	9.02403	10.7416	860.878	859.804	846.083	29.5494	35.6066	48.5025
ENSMUSG00000034883.9	Lrr1	109.74	91.6083	0.951686	109.74	6.93978	3.90849e-11	2.95953e-10	1.4984	0	1.35666	72.4848	72.8075	91.2469	109.61	99.1861	104.839	85.8206	92.7014	86.9096	182.328	151.568	163.296	116.228	110.776	106.293
ENSMUSG00000036006.19	Ripor2	534.88	446.456	4.33516	534.88	6.93691	4.90466e-13	4.52151e-12	2.9968	5.93869	4.06997	157.913	70.8397	138.342	814.123	770.6	809.324	688.538	612.814	860.308	33.1506	45.0111	54.432	1118.94	937.641	911.227
ENSMUSG00000031137.17	Fgf13	107.342	89.6012	0.89538	107.342	6.91271	8.68767e-10	5.74442e-09	1.4984	1.18774	0	32.7908	62.9687	68.6804	88.6917	83.9267	96.1023	97.6579	63.1682	69.3324	238.27	224.137	217.728	90.6182	99.6985	76.3656
ENSMUSG00000026725.17	Tnn	934.904	180.699	1.85613	934.904	6.88403	1.03329e-07	5.27781e-07	1.4984	0	4.06997	3700.18	2111.42	7237.94	117.14	141.149	143.756	94.6986	95.1625	117.181	56.9775	76.2433	53.4771	25.6095	23.7377	28.8951
ENSMUSG00000112716.1	AC134528.2	55.7448	46.5294	0.452219	55.7448	6.85774	2.67421e-07	1.27625e-06	0	0	1.35666	14.6695	11.8066	17.6607	86.1816	82.0193	40.5059	28.6069	33.635	15.6242	68.373	65.2202	49.6573	92.5882	106.82	122.804
ENSMUSG00000062542.11	Syt9	167.093	139.527	1.69626	167.093	6.59882	1.95975e-06	8.08743e-06	0	2.37548	2.71332	144.97	156.438	222.721	312.094	315.679	293.072	97.6579	87.7792	81.0506	0	0.918594	0	259.05	266.654	268.312
ENSMUSG00000024451.8	Arap3	468.95	391.707	5.49395	468.95	6.42127	3.1003e-08	1.69328e-07	7.492	3.56322	5.42663	16.3954	13.7744	20.6041	147.262	157.363	132.637	113.441	114.851	88.8627	1826.39	1684.7	1756.15	316.179	337.076	308.558
ENSMUSG00000020185.16	E2f7	1014.31	847.309	12.2883	1014.31	6.3875	3.84223e-72	4.31282e-70	14.984	8.31417	13.5666	716.219	725.124	846.732	1045.89	972.787	1034.09	980.525	1075.5	1065.38	1379.89	1472.51	1442.93	818.519	784.137	854.469
ENSMUSG00000031576.16	Kcnu1	187.515	156.638	2.25204	187.515	6.38375	2.05855e-07	1.0064e-06	1.4984	1.18774	4.06997	49.1861	79.6947	50.0386	162.323	161.178	168.377	148.953	129.618	111.323	3.10786	3.67438	3.81979	651.072	476.337	614.021
ENSMUSG00000021697.12	Depdc1b	312.688	261.221	3.88294	312.688	6.30132	5.48552e-25	1.27219e-23	2.9968	5.93869	2.71332	103.55	139.712	155.022	278.626	285.16	280.365	410.36	345.374	361.31	348.081	312.322	292.214	482.641	417.784	477.801
ENSMUSG00000109372.1	Gm19410	109.324	91.3453	1.45115	109.324	6.26533	0.000225709	0.000651764	2.9968	0	1.35666	1.72583	5.90331	8.83034	7.53043	14.3057	8.73657	1.97289	1.64073	0	445.461	440.007	483.203	40.3842	133.723	46.4385
ENSMUSG00000003665.6	Has1	417.022	348.425	5.43764	417.022	6.2641	1.85463e-06	7.683e-06	7.492	4.75095	4.06997	6.0404	8.85497	7.84919	251.014	272.762	192.205	25.6475	31.1739	12.6947	160.573	168.103	165.206	1554.3	1517.63	1881.28
ENSMUSG00000046179.17	E2f8	1019.26	851.621	13.4197	1019.26	6.24866	2.69677e-26	6.62669e-25	14.984	13.0651	12.2099	484.095	632.638	702.503	501.192	536.94	531.342	692.483	653.832	722.62	2497.69	2495.82	2439.89	791.924	718.462	887.492
ENSMUSG00000044365.15	Cxxc4	103.894	86.8199	1.45115	103.894	6.24811	3.10391e-10	2.15599e-09	2.9968	0	1.35666	25.0245	39.3554	21.5853	132.201	111.584	110.398	127.251	142.744	126.947	68.373	55.1157	54.432	182.221	176.451	184.722
ENSMUSG00000038508.7	Gdf15	105.347	88.0313	1.45115	105.347	6.23633	6.7434e-07	3.02652e-06	2.9968	0	1.35666	22.4358	12.7905	23.5476	35.142	26.704	34.9463	18.7424	17.2277	17.5772	299.391	324.264	345.691	151.687	168.538	81.5254
ENSMUSG00000033762.7	Recql4	1273.08	1063.76	17.1611	1273.08	6.21547	1.08548e-16	1.43277e-15	22.476	15.4406	13.5666	221.769	368.957	427.781	577.333	611.33	609.971	669.795	634.963	585.908	3667.28	3592.62	3785.41	1271.61	1077.69	993.785
ENSMUSG00000028972.11	Car6	810.788	677.482	10.9497	810.788	6.21229	1.6857e-06	7.0477e-06	11.9872	5.93869	14.9232	50.912	80.6786	77.5108	151.445	186.928	129.46	36.4984	43.4794	3.90605	3333.7	3433.71	3462.64	211.771	707.385	251.8
ENSMUSG00000054863.8	Fam19a5	64.8552	54.1874	0.848132	64.8552	6.21173	4.31235e-06	1.69581e-05	0	1.18774	1.35666	26.7504	20.6616	32.3779	25.1014	16.2131	18.2674	48.3357	48.4016	44.9196	12.4315	21.1277	9.54947	203.891	213.64	231.161
ENSMUSG00000021614.16	Vcan	11370.7	9501.21	153.675	11370.7	6.20932	6.42168e-30	1.8969e-28	154.335	152.031	154.659	6397.65	9596.82	6886.69	12160.8	12462.2	10837.3	16985.6	18251.5	16692.5	2444.85	2712.61	2400.74	16095.6	17262.9	19373.1
ENSMUSG00000028111.4	Ctsk	793.322	662.909	10.8462	793.322	6.194	2.32669e-07	1.12494e-06	10.4888	7.12643	14.9232	1970.04	1367.6	1469.76	541.354	561.737	569.466	106.536	100.085	104.487	1708.29	1739.82	1638.69	16.7447	3.16503	2.06393
ENSMUSG00000030283.7	St8sia1	965.812	807.075	13.3907	965.812	6.17627	4.71763e-09	2.87421e-08	19.4792	7.12643	13.5666	390.9	1747.38	625.973	1260.09	1236.01	1268.39	1375.1	1512.76	1749.91	5.17977	10.1045	4.77474	996.801	1060.29	1243.52
ENSMUSG00000021118.7	Plek2	96.0236	80.2364	1.30035	96.0236	6.17372	3.76377e-11	2.86075e-10	0	1.18774	2.71332	50.0491	74.7753	47.0952	120.487	118.26	95.308	94.6986	90.2403	81.0506	48.6899	59.7086	48.7023	169.417	155.087	186.786
ENSMUSG00000031253.15	Srpx2	326.513	179.212	2.94031	326.513	6.16102	4.58236e-09	2.79665e-08	0	4.75095	4.06997	1002.71	922.885	1779.81	205.832	170.715	127.077	119.36	114.851	101.557	41.4382	50.5227	34.3781	76.8285	64.0919	85.6533
ENSMUSG00000021569.10	Trip13	1345.57	1124.56	19.5074	1345.57	6.10662	1.37265e-35	5.05504e-34	17.9808	20.1916	20.3499	499.628	609.025	673.068	1207.38	1277.02	1196.91	1019	994.284	892.533	2764.96	2644.63	2664.3	1268.66	1161.57	1310.6
ENSMUSG00000040289.8	Hey1	120.704	100.887	1.79982	120.704	6.07566	5.7086e-10	3.83976e-09	1.4984	1.18774	2.71332	342.577	62.9687	86.3411	33.4686	41.9634	36.5348	180.519	187.864	175.772	203.047	180.963	168.071	36.4443	34.8154	39.2148
ENSMUSG00000005410.6	Mcm5	5003	4181.56	74.3847	5003	6.06851	6.94134e-253	4.86969e-249	76.4184	84.3294	62.4063	4246.4	5365.13	5874.14	4619.5	4366.1	4936.16	5960.09	5638.38	5475.31	3937.66	4055.59	4260.98	5356.32	5241.29	5711.94
ENSMUSG00000034773.16	BC030867	619.085	517.543	9.82911	619.085	5.97877	3.23798e-28	8.77066e-27	10.4888	9.50191	9.49661	197.608	271.552	335.553	495.335	477.81	428.092	537.612	554.568	501.928	1150.95	1211.63	1326.42	632.358	533.308	631.564
ENSMUSG00000024056.9	Ndc80	1502.49	1256.07	23.9461	1502.49	5.96777	1.37392e-118	5.35486e-116	22.476	24.9425	24.4198	905.198	1439.42	1648.33	1419.9	1441.06	1496.34	1368.2	1274.03	1277.28	1697.93	1772.89	1771.43	1856.69	1487.57	1681.07
ENSMUSG00000032254.10	Kif23	1841.86	1539.97	30.5333	1841.86	5.90949	4.13528e-137	2.63737e-134	26.9712	32.0689	32.5598	1248.64	1841.83	2026.07	2176.29	2241.23	2121.4	1586.2	1544.75	1419.85	1853.32	1789.42	1753.28	2164.99	1774	2086.64
ENSMUSG00000001228.14	Uhrf1	5662.89	4734.94	95.2307	5662.89	5.89288	4.04282e-111	1.18177e-108	97.396	106.896	81.3995	3601.81	4006.38	4868.46	4140.9	4012.27	4184.82	6460.22	6164.23	6237.96	8113.6	7744.67	8110.37	5810.4	5721.59	5765.6
ENSMUSG00000017861.11	Mybl2	1265.61	1058.31	21.7961	1265.61	5.87191	2.72007e-34	9.33137e-33	31.4664	9.50191	24.4198	503.079	423.071	628.917	1016.61	989	955.463	1202.47	1166.56	1070.26	2231.45	2209.22	2131.44	1519.83	1411.6	1525.25
ENSMUSG00000048776.8	Pthlh	185.026	154.73	3.25097	185.026	5.85106	1.83701e-09	1.17e-08	4.4952	1.18774	4.06997	16.3954	27.5488	30.4156	40.1623	51.5005	30.1809	258.448	282.206	218.739	180.256	202.091	211.998	303.374	425.697	496.376
ENSMUSG00000034206.15	Polq	376.126	314.533	6.56908	376.126	5.82238	4.5292e-39	1.89134e-37	7.492	9.50191	2.71332	183.801	265.649	346.346	384.889	397.698	382.026	305.797	337.171	294.907	479.647	503.39	449.78	400.887	411.454	498.44
ENSMUSG00000023940.14	Sgo1	1267.53	1060.08	22.8149	1267.53	5.81221	6.99458e-76	8.46043e-74	31.4664	16.6283	20.3499	706.727	1103.92	1196.02	1158.01	1249.36	1254.89	1089.03	1025.46	1078.07	1812.92	1850.05	1869.79	1377.99	1114.88	1125.88
ENSMUSG00000026669.14	Mcm10	1302.67	1089.52	23.7666	1302.67	5.78541	3.36663e-40	1.46699e-38	32.9648	16.6283	21.7065	483.232	618.864	731.937	1132.91	1112.03	1180.23	1030.83	1067.3	992.137	2172.4	2169.72	2311.93	1526.72	1501.02	1508.74
ENSMUSG00000040329.14	Il7	93.7679	78.4211	1.68721	93.7679	5.73817	2.32655e-11	1.81142e-10	1.4984	3.56322	0	112.179	74.7753	124.606	55.2231	64.8525	53.2137	56.2273	44.2998	60.5438	64.2292	62.4644	83.0804	152.672	180.407	217.745
ENSMUSG00000027379.13	Bub1	1824.01	1525.8	34.718	1824.01	5.72234	5.02489e-89	8.70422e-87	44.952	32.0689	27.1332	917.279	1300.7	1686.6	1757.94	1893.12	1905.37	1592.12	1680.93	1376.88	2468.68	2407.64	2325.3	2059.59	1843.63	2144.43
ENSMUSG00000027358.6	Bmp2	594.363	497.186	11.2984	594.363	5.72021	1.99606e-13	1.91172e-12	10.4888	7.12643	16.2799	182.075	206.616	91.2469	432.581	406.282	450.33	743.778	743.252	901.321	157.465	133.196	151.837	1263.73	1332.48	1719.26
ENSMUSG00000026683.14	Nuf2	2371.71	1984	45.4242	2371.71	5.70681	2.04697e-139	1.51163e-136	50.9456	48.6973	36.6298	1510.1	2091.74	2347.89	1988.03	2114.38	2109.48	3170.43	2903.28	2880.71	2197.26	2335.99	2187.78	2744.16	2290.69	2703.75
ENSMUSG00000062380.4	Tubb3	1312.62	1098.04	25.1793	1312.62	5.70521	5.95268e-17	8.06198e-16	23.9744	19.0038	32.5598	559.169	500.798	490.575	507.049	510.236	508.31	538.598	492.22	470.679	2252.16	2290.06	2332.94	3162.77	2528.86	2544.83
ENSMUSG00000043557.15	Mdga1	134.255	112.303	2.5444	134.255	5.69739	2.8564e-07	1.3572e-06	0	3.56322	4.06997	111.316	122.002	278.646	372.338	319.494	324.842	16.7695	5.74256	13.6712	165.753	119.417	88.8101	21.6696	21.364	31.991
ENSMUSG00000033952.14	Aspm	2374.87	1986.77	46.2527	2374.87	5.6881	2.4098e-67	2.26925e-65	62.9328	39.1954	36.6298	1309.9	2350.5	2519.59	1839.93	1987.54	2115.04	3610.38	3923.81	3851.37	1649.24	1798.61	1748.51	2563.9	2096.83	2257.94
ENSMUSG00000039748.11	Exo1	1051.9	880.046	20.7806	1051.9	5.65728	1.12368e-69	1.16788e-67	22.476	24.9425	14.9232	634.242	699.543	850.656	952.181	1071.02	957.846	1289.28	1242.85	1259.7	1387.14	1405.45	1443.88	806.699	834.777	943.218
ENSMUSG00000005470.8	Asf1b	1183.36	990.074	23.6266	1183.36	5.64781	1.80949e-91	3.43094e-89	28.4696	26.1302	16.2799	831.85	1130.48	1249.98	968.078	993.769	1008.68	1049.58	992.643	903.274	1309.45	1339.31	1423.83	1549.37	1474.91	1525.25
ENSMUSG00000041498.13	Kif14	1290.09	1079.38	25.8022	1290.09	5.6432	1.03785e-76	1.30018e-74	23.9744	24.9425	28.4898	806.825	1300.7	1299.04	1040.04	1057.67	1083.33	1898.9	1744.1	1911.04	1006.95	983.815	1005.56	1456.79	1322.19	1434.43
ENSMUSG00000020897.12	Aurkb	1801.52	1507.52	37.4877	1801.52	5.60043	4.22123e-172	5.38437e-169	44.952	30.8812	36.6298	1272.8	1697.2	1820.03	1690.16	1683.3	1640.89	1797.3	1782.66	1715.73	1811.88	2095.31	1979.61	2037.93	1875.28	2122.76
ENSMUSG00000032281.11	Acsbg1	873.948	731.355	18.3941	873.948	5.5707	2.45627e-08	1.35952e-07	14.984	13.0651	27.1332	50.912	65.9203	80.4543	349.747	398.652	192.205	216.031	219.038	83.0036	2493.54	2472.86	2622.29	1196.75	1390.24	1277.58
ENSMUSG00000039470.15	Zdhhc2	200.135	167.483	4.22254	200.135	5.55041	2.17894e-07	1.06082e-06	2.9968	8.31417	1.35666	195.882	154.47	144.229	103.753	80.1119	74.658	32.5526	28.7128	30.2719	26.9348	22.0463	43.9276	700.321	668.613	695.546
ENSMUSG00000113128.1	AC139323.1	61.9519	51.8591	1.39485	61.9519	5.52956	3.87525e-10	2.66407e-09	2.9968	1.18774	0	24.1616	36.4038	38.2648	56.8966	64.8525	61.9502	66.0917	84.4977	69.3324	66.3011	57.8715	59.2067	80.7684	65.6744	97.0049
ENSMUSG00000024640.9	Psat1	15735.1	13169.6	342.443	15735.1	5.52204	1.70115e-49	9.47175e-48	310.169	299.31	417.851	5105	8914.99	10269.7	13712.1	14932.3	15295.4	12014.9	9645.87	11823.6	22298.9	22296.1	22703.9	26872.2	20028.3	20113
ENSMUSG00000051378.10	Kif18b	1541.96	1290.54	33.4081	1541.96	5.51923	3.42824e-52	2.10972e-50	19.4792	42.7586	37.9864	623.025	863.851	1049.83	1568.84	1527.85	1567.02	1383.98	1382.32	1252.87	2309.14	2391.1	2399.78	1684.32	1520.8	1604.71
ENSMUSG00000047986.12	Palm3	61.9945	51.896	1.4039	61.9945	5.49099	9.4073e-05	0.000292345	1.4984	0	2.71332	29.3391	25.581	37.2837	218.382	197.419	232.71	51.2951	48.4016	51.7552	1.03595	0.918594	4.77474	16.7447	3.95629	10.3197
ENSMUSG00000020808.3	Pimreg	1414.24	1183.86	31.9646	1414.24	5.47279	1.73312e-72	1.96109e-70	32.9648	24.9425	37.9864	862.915	1171.81	1137.15	1087.73	1071.97	1246.15	1509.26	1390.52	1269.47	2093.66	2153.19	2100.88	1584.83	1192.43	1341.56
ENSMUSG00000027323.10	Rad51	1574.62	1318.08	35.3677	1574.62	5.47085	7.99759e-43	3.72805e-41	22.476	41.5708	42.0564	587.645	964.208	1000.77	1398.99	1460.13	1632.94	1253.77	1194.45	1150.33	2686.23	2589.52	2736.88	1885.25	1455.91	1622.25
ENSMUSG00000058290.3	Espl1	2176.63	1822.15	49.7395	2176.63	5.4544	4.89216e-90	8.68884e-88	56.9392	47.5095	44.7697	1076.05	1750.33	1903.43	1981.34	1850.2	2082.48	1993.6	2080.45	2000.87	2235.59	2186.25	2347.26	3373.56	2714.81	3073.2
ENSMUSG00000041064.13	Pif1	290.662	243.324	6.63444	290.662	5.4467	2.37075e-33	7.90119e-32	5.9936	7.12643	6.78329	174.309	301.069	264.91	377.358	375.763	389.175	277.191	245.29	232.41	199.939	211.277	199.584	401.872	333.12	376.668
ENSMUSG00000053522.11	Lgals7	512.115	48.9706	1.39485	512.115	5.43777	3.34347e-08	1.81901e-07	2.9968	1.18774	0	24.1616	25.581	2.94345	77.8144	76.297	60.3618	97.6579	79.5755	85.9331	2419.99	2252.39	2306.2	51.219	51.4318	70.1738
ENSMUSG00000024989.14	Cep55	1666.81	1395.44	38.5811	1666.81	5.43777	1.37443e-39	5.86158e-38	50.9456	30.8812	33.9164	476.329	1001.6	874.204	2309.33	2469.16	2489.92	1632.56	1500.45	1557.54	1237.97	1268.58	1252.89	2289.1	2182.29	2460.21
ENSMUSG00000026062.12	Slc9a2	463.144	387.742	10.7335	463.144	5.43166	1.40803e-06	5.97763e-06	10.4888	9.50191	12.2099	56.9524	56.0815	40.2271	74.4676	41.0097	57.9791	70.0375	59.8867	73.2385	1802.56	1745.33	1780.98	393.992	373.474	320.942
ENSMUSG00000024791.10	Cdca5	1211.34	1014.13	28.1214	1211.34	5.42219	2.97108e-62	2.39582e-60	23.9744	33.2567	27.1332	522.926	800.883	784.919	1220.77	1291.33	1241.39	1178.8	1114.06	1046.82	1601.59	1675.52	1718.91	1346.47	1233.57	1392.12
ENSMUSG00000027654.2	Fam83d	687.2	575.317	15.8985	687.2	5.40443	5.83094e-60	4.47071e-58	7.492	22.567	17.6366	638.557	705.446	749.598	681.922	623.728	686.218	832.558	733.407	700.16	416.454	457.46	457.42	917.017	786.511	921.547
ENSMUSG00000028587.18	Orc1	353.338	295.862	8.48151	353.338	5.38288	1.73385e-35	6.30251e-34	8.9904	8.31417	8.13995	176.898	244.987	247.25	328.829	384.346	331.99	359.065	328.967	288.071	548.02	519.006	554.824	328.984	303.843	354.997
ENSMUSG00000003779.15	Kif20a	5742.26	4808.19	137.861	5742.26	5.38014	2.0976e-97	4.59866e-95	133.358	137.778	142.449	3824.44	5987.93	5953.61	6758.14	6919.19	7425.29	6084.38	5761.43	5160.87	3612.37	3540.26	3640.26	7934.02	6270.72	7260.92
ENSMUSG00000026605.14	Cenpf	3923	3285.16	95.9356	3923	5.35586	1.54527e-112	5.04225e-110	110.882	91.4559	85.4694	1998.51	3730.89	4571.17	3824.62	4315.55	3981.49	4838.5	5256.09	4811.28	2941.08	3217.84	3039.6	4318.16	3801.2	4199.08
ENSMUSG00000032783.8	Troap	841.195	704.455	20.7516	841.195	5.35197	4.16203e-73	4.78668e-71	26.9712	19.0038	16.2799	465.111	818.593	749.598	674.392	673.321	729.107	878.921	890.097	742.15	1026.63	918.595	1036.12	1127.8	875.132	1012.36
ENSMUSG00000017716.15	Birc5	2514.06	2105.31	61.5751	2514.06	5.34878	1.56195e-134	9.13154e-132	53.9424	62.9501	67.8329	1534.26	2015	2181.09	2563.69	2636.06	2657.51	2498.66	2257.65	1996.97	2943.15	2940.42	3054.88	3158.83	2417.29	2855.45
ENSMUSG00000037628.9	Cdkn3	253.733	212.483	6.22947	253.733	5.34756	2.1087e-34	7.26956e-33	7.492	7.12643	4.06997	295.98	347.312	336.534	234.28	215.539	256.537	283.109	228.882	291.977	178.184	190.149	179.53	314.209	211.266	242.512
ENSMUSG00000044201.9	Cdc25c	540.626	452.708	13.1181	540.626	5.34575	1.69567e-63	1.41618e-61	8.9904	15.4406	14.9232	490.136	714.301	689.748	583.19	567.459	615.531	489.276	381.47	404.276	491.043	486.855	508.987	671.757	468.425	546.943
ENSMUSG00000045328.11	Cenpe	3442.28	2882.89	85.9248	3442.28	5.32925	2.35158e-178	3.2995e-175	92.9008	71.2643	93.6094	2104.65	4063.45	4420.08	3394.55	3770.03	3547.05	3099.41	3287.21	3107.26	3287.08	3545.77	3247.78	3860.14	3273.43	3626.33
ENSMUSG00000012443.3	Kif11	6250.08	5234.39	155.916	6250.08	5.32512	1.84339e-156	1.72431e-153	148.342	148.467	170.939	3917.63	5325.77	6112.56	6582.43	7260.62	6801.02	6248.13	5956.68	6041.68	5145.59	5382.96	5047.85	8413.71	7181.46	8333.14
ENSMUSG00000041431.16	Ccnb1	4131.75	3460.53	104.426	4131.75	5.3057	3.11454e-112	9.71112e-110	100.393	105.709	107.176	2127.09	2748.98	2724.65	4311.59	4314.6	4395.29	5043.69	4798.32	4362.08	4444.25	4386.29	4536.96	4854.97	4121.66	4805.87
ENSMUSG00000015354.8	Pcolce2	2094.43	1754.26	53.3681	2094.43	5.29436	1.11307e-32	3.6575e-31	55.4408	55.8237	48.8397	2804.47	1840.85	2353.78	2152.03	2121.06	1962.55	1873.26	1820.39	1279.23	773.858	840.514	756.318	3883.78	3317.75	3636.65
ENSMUSG00000027469.16	Tpx2	5114.5	4283.93	131.076	5114.5	5.2865	4.08781e-139	2.8678e-136	133.358	128.276	131.596	2746.66	3990.64	4294.49	5663.72	5704.16	5807.44	4763.54	4388.14	4422.63	5805.49	5909.32	6094.47	6362.98	5036.36	5727.42
ENSMUSG00000025395.14	Prim1	1661.06	1391.33	42.682	1661.06	5.28541	5.19015e-53	3.3405e-51	55.4408	42.7586	29.8465	863.778	1215.1	1315.72	1596.45	1732.9	1716.34	1504.33	1405.29	1499.92	2743.21	2767.73	2767.44	1321.84	1213	1252.81
ENSMUSG00000035683.13	Melk	1081.29	905.719	27.8564	1081.29	5.28465	4.50767e-80	6.02353e-78	29.968	23.7548	29.8465	730.889	953.385	1014.51	967.242	955.62	1023.77	897.664	895.84	937.452	1552.9	1568.96	1513.59	1090.37	961.379	1155.8
ENSMUSG00000017499.15	Cdc6	1250.9	1047.8	32.3042	1250.9	5.2778	4.57937e-49	2.50012e-47	32.9648	27.318	36.6298	487.547	675.929	690.729	1198.17	1145.41	1275.54	1370.17	1377.4	1336.85	1841.93	1760.03	1869.79	1144.55	1213.79	1375.61
ENSMUSG00000057457.11	Phex	90.6033	55.813	1.68721	90.6033	5.27271	1.37231e-05	4.95493e-05	1.4984	3.56322	0	18.1212	28.5327	33.3591	19.2444	17.1668	15.0904	19.7289	23.7906	14.6477	384.339	314.159	355.24	23.6395	53.8055	38.1828
ENSMUSG00000069910.2	Spdl1	941.146	788.303	24.0877	941.146	5.27261	2.36063e-98	5.25747e-96	17.9808	28.5057	25.7765	586.782	787.108	817.297	1119.52	1135.87	1076.98	985.457	933.577	886.674	959.294	900.223	932.029	990.891	914.694	1090.79
ENSMUSG00000015134.15	Aldh1a3	286.011	239.577	7.40815	286.011	5.26762	1.74779e-06	7.2901e-06	8.9904	11.8774	1.35666	14.6695	23.6133	15.6984	203.322	175.483	161.229	606.663	548.825	440.407	18.6472	24.8021	21.0088	582.124	679.691	773.976
ENSMUSG00000040552.8	C3ar1	65.519	54.8725	1.63996	65.519	5.25869	1.1689e-06	5.03967e-06	0	3.56322	1.35666	12.9437	7.87108	10.7926	52.713	70.5748	36.5348	50.3086	38.5572	16.6007	45.582	43.1739	43.9276	176.311	175.659	201.234
ENSMUSG00000015880.13	Ncapg	1912.01	1601.67	49.9572	1912.01	5.25707	1.05494e-35	3.89523e-34	49.4472	57.0114	43.4131	696.372	1134.42	1378.51	1578.04	1801.56	1652.8	1497.42	1426.62	1423.76	3837.18	3562.31	3729.07	1746.37	1550.07	1665.6
ENSMUSG00000052551.16	Adarb2	51.1238	42.8371	1.4039	51.1238	5.24606	6.39109e-09	3.81589e-08	1.4984	0	2.71332	24.1616	33.4521	36.3025	41.8357	29.5651	35.7405	67.0781	32.8147	40.037	85.9842	68.8946	78.3057	71.9036	60.9269	59.8541
ENSMUSG00000092627.2	D130058E05Rik	69.0361	57.8552	1.95062	69.0361	5.24332	5.82561e-10	3.90909e-09	4.4952	0	1.35666	80.2511	60.017	66.7181	59.4067	68.6673	65.9214	142.048	118.953	122.064	25.8989	28.4764	26.7385	43.3391	64.0919	62.95
ENSMUSG00000027454.10	Gins1	372.181	311.798	9.88541	372.181	5.24178	3.56939e-34	1.21558e-32	10.4888	8.31417	10.8533	132.026	196.777	230.57	362.297	398.652	376.467	473.493	374.087	381.817	448.568	490.529	467.924	420.587	413.037	415.883
ENSMUSG00000023505.13	Cdca3	2814.82	2358.1	74.5353	2814.82	5.23503	9.65167e-129	5.20856e-126	70.4248	86.7049	66.4762	1680.1	2647.64	2428.34	2503.45	2476.79	2787.76	3463.4	3118.21	3008.64	2516.33	2582.17	2612.74	4029.56	3005.99	3361.12
ENSMUSG00000040204.6	Pclaf	3471.9	2908.75	92.9662	3471.9	5.2273	1.63035e-179	2.54171e-176	106.386	84.3294	88.1828	2671.58	2800.14	3102.39	4168.51	4271.68	4526.34	3289.79	3218.3	3548.65	3415.54	3056.16	2981.35	3274.08	3711.79	4042.22
ENSMUSG00000022148.15	Fyb	265.384	222.333	7.0776	265.384	5.22642	8.17924e-12	6.69952e-11	7.492	8.31417	5.42663	215.729	210.552	314.949	74.4676	91.5564	76.2464	79.9019	69.7311	39.0605	501.402	552.994	482.248	393.992	401.168	476.769
ENSMUSG00000050100.14	Hmx2	50.1922	42.0608	1.4039	50.1922	5.22512	2.19234e-09	1.38375e-08	1.4984	0	2.71332	44.8716	58.0492	65.737	47.6927	41.9634	50.831	29.5933	34.4554	30.2719	39.3663	52.3599	42.9726	75.8435	62.5094	76.3656
ENSMUSG00000026622.15	Nek2	1793.54	1502.63	48.1283	1793.54	5.21435	3.0949e-128	1.60832e-125	43.4536	53.4482	47.483	1051.89	1617.51	1649.31	1687.65	1834.94	1760.02	2153.41	2123.93	1909.08	2034.61	2046.63	2069.37	1744.4	1453.54	1766.73
ENSMUSG00000022422.13	Dscc1	262.911	220.253	6.96499	262.911	5.21084	3.27037e-39	1.37797e-37	7.492	10.6896	2.71332	151.01	205.632	230.57	276.952	270.854	280.365	275.218	256.775	291.977	296.283	248.939	280.755	301.404	274.567	302.366
ENSMUSG00000038379.15	Ttk	685.376	574.203	18.3396	685.376	5.20806	7.25397e-64	6.16851e-62	14.984	23.7548	16.2799	335.674	626.735	642.653	829.184	842.129	856.184	606.663	557.029	551.73	737.6	767.026	780.192	772.225	637.754	737.857
ENSMUSG00000001403.13	Ube2c	2426.2	2032.82	65.9107	2426.2	5.2056	2.18937e-126	1.05928e-123	74.92	61.7624	61.0496	1479.9	1903.82	1975.05	2295.11	2318.48	2508.19	2472.03	2364.3	2054.58	2632.36	2734.66	2686.27	3228.77	2633.31	3106.22
ENSMUSG00000030346.16	Rad51ap1	751.965	630.035	20.3847	751.965	5.20256	4.67241e-53	3.02113e-51	22.476	23.7548	14.9232	318.416	475.217	548.462	686.106	731.498	767.23	757.589	696.491	779.257	982.085	1023.31	1019.88	841.174	805.501	847.245
ENSMUSG00000037544.13	Dlgap5	1760.08	1474.79	48.3068	1760.08	5.20069	3.97821e-108	1.11637e-105	68.9264	38.0076	37.9864	1515.28	2574.83	2556.88	1627.41	1648.97	1804.5	1960.06	1686.67	1680.58	1472.09	1518.44	1451.52	1696.14	1453.54	1754.34
ENSMUSG00000078521.2	Aunip	335.87	281.385	8.96267	335.87	5.19886	2.12698e-26	5.24493e-25	4.4952	14.2529	8.13995	195.882	224.326	261.967	256.035	266.086	279.57	265.353	248.571	217.762	607.069	599.842	662.734	309.284	289.6	353.965
ENSMUSG00000035455.12	Fignl1	1541.65	1291.76	42.2859	1541.65	5.18815	3.31918e-199	1.16428e-195	46.4504	45.1341	35.2731	1334.07	1696.22	1708.18	1542.06	1601.28	1701.25	1513.2	1523.42	1685.46	1477.27	1333.8	1352.21	1559.22	1495.48	1601.61
ENSMUSG00000031004.8	Mki67	9738.46	8160.03	267.894	9738.46	5.18441	1.85855e-145	1.44874e-142	289.191	264.866	249.625	5684.88	12292.7	14447.4	8310.25	9308.24	8624.58	8549.51	9553.17	8408.75	8930.97	9837.23	9410.05	11663.2	9712.69	11343.4
ENSMUSG00000030000.10	Add2	290.443	243.372	8.02023	290.443	5.17888	2.67896e-07	1.27809e-06	10.4888	9.50191	4.06997	17.2583	45.2587	33.3591	81.998	60.0839	59.5675	135.143	129.618	132.806	1028.7	1054.55	958.767	187.146	223.926	208.457
ENSMUSG00000036768.6	Kif15	1198.4	1004.2	33.2378	1198.4	5.17781	1.84238e-83	2.79738e-81	37.46	29.6935	32.5598	602.315	1016.35	1200.93	1433.29	1540.25	1674.24	1055.49	984.44	1090.76	1217.25	1255.72	1278.67	1287.37	1118.05	1220.82
ENSMUSG00000036223.15	Ska1	419.164	351.264	11.7616	419.164	5.17377	1.28249e-55	8.95256e-54	17.9808	11.8774	5.42663	245.068	330.586	384.611	423.377	453.014	499.573	415.293	387.213	399.394	456.856	425.309	448.825	450.136	470.799	497.408
ENSMUSG00000006398.15	Cdc20	2838.4	2378.53	79.1993	2838.4	5.15887	4.3704e-236	2.04404e-232	74.92	86.7049	75.9728	2207.34	3499.68	3182.85	2779.56	2737.16	2977.58	3109.27	2840.93	2460.81	2655.15	2787.02	2902.09	3154.89	2472.68	2809.02
ENSMUSG00000001517.14	Foxm1	4297.86	3601.66	120.655	4297.86	5.15282	5.80613e-114	2.03664e-111	109.383	131.839	120.743	2277.23	3111.05	3539.99	4150.1	4068.54	3953.7	4202.25	4279.03	3794.73	5205.67	5147.8	5156.72	5769.03	4518.08	5293.99
ENSMUSG00000020330.16	Hmmr	3246.78	2720.94	91.7529	3246.78	5.14548	8.72112e-112	2.66013e-109	101.891	97.3945	75.9728	2239.26	3619.71	3730.33	3815.42	4192.52	3996.58	2877.46	2777.76	2658.07	2572.28	2444.38	2347.26	4099.49	3463.34	3867.81
ENSMUSG00000023045.12	Soat2	145.721	122.134	4.1936	145.721	5.13135	1.07865e-05	3.97648e-05	7.492	2.37548	2.71332	13.8066	12.7905	22.5664	46.0193	40.0559	31.7693	9.86443	17.2277	28.3189	524.193	522.68	594.932	111.303	143.218	67.0779
ENSMUSG00000041406.14	BC055324	795.837	666.987	22.7403	795.837	5.13038	2.35942e-59	1.77032e-57	25.4728	23.7548	18.9932	386.586	572.621	561.217	730.452	720.053	768.818	883.853	885.175	854.449	1067.03	1070.16	1111.56	773.21	745.365	806.999
ENSMUSG00000001622.15	Csn3	75.621	63.374	2.13943	75.621	5.12923	0.000230783	0.000664366	1.4984	3.56322	1.35666	0	2.95166	0	44.3459	47.6857	46.8598	5.91866	9.02403	8.78862	106.703	103.801	102.179	166.462	280.105	209.489
ENSMUSG00000031629.14	Cenpu	245.688	205.886	6.87955	245.688	5.12734	5.97886e-26	1.4414e-24	2.9968	9.50191	8.13995	153.599	133.808	232.532	171.526	185.02	216.032	185.451	176.379	210.927	399.879	378.461	413.492	299.434	266.654	262.12
ENSMUSG00000028033.16	Kcnq5	173.255	145.212	4.99448	173.255	5.12566	1.0854e-10	7.85825e-10	5.9936	3.56322	5.42663	240.753	214.487	168.758	182.404	200.28	164.406	45.3764	66.4497	80.074	399.878	343.554	381.024	32.5044	32.4416	46.4385
ENSMUSG00000041859.10	Mcm3	4851.31	4066.01	139.538	4851.31	5.12049	1.63319e-98	3.69601e-96	145.345	129.463	143.806	3000.36	3264.53	3884.37	4695.64	4652.21	4953.64	4105.58	3902.48	3971.48	6788.61	6781.98	6916.68	5186.91	5234.96	5430.21
ENSMUSG00000020914.17	Top2a	15714.2	13171.3	456.461	15714.2	5.10548	1.47454e-102	3.76168e-100	488.479	473.908	406.997	7268.33	9762.11	10986.9	15617.3	16630.8	16687.6	16240.8	15911.8	17099.7	18407.9	19207.8	18696.9	18300	16332.4	18563
ENSMUSG00000028873.16	Cdca8	1733.52	1453.12	51.1164	1733.52	5.08957	5.38744e-66	4.90852e-64	71.9232	47.5095	33.9164	1163.21	1627.35	1628.71	1623.23	1639.43	1691.72	1472.76	1390.52	1241.15	2750.46	2606.97	2649.98	1695.15	1276.3	1545.89
ENSMUSG00000030867.7	Plk1	2355.97	1974.83	69.116	2355.97	5.08946	8.43928e-101	2.00697e-98	68.9264	76.0153	62.4063	1906.18	2834.57	2717.78	2655.73	2698.05	2671.8	2524.31	2517.7	2127.82	1501.1	1511.09	1608.13	3024.88	2400.68	2639.77
ENSMUSG00000031506.11	Ptpn7	1081.45	906.503	31.7592	1081.45	5.08928	3.98944e-06	1.57812e-05	29.968	36.8199	28.4898	2669.86	3067.76	3058.24	315.441	291.836	300.22	118.373	112.39	123.041	39.3663	30.3136	44.8825	2224.09	1887.94	1938.04
ENSMUSG00000034329.16	Brip1	687.895	576.647	20.403	687.895	5.08875	2.98129e-57	2.14515e-55	28.4696	17.8161	14.9232	344.303	436.845	515.103	650.964	708.609	725.135	647.107	671.88	687.465	857.77	868.99	896.696	780.105	715.297	812.158
ENSMUSG00000111619.1	AC154630.1	2064.07	1730.19	60.7563	2064.07	5.08695	1.64437e-38	6.68759e-37	67.428	60.5747	54.2663	835.302	823.512	1141.08	1680.96	1730.04	1529.69	1846.62	1950.83	1818.27	3385.5	3050.65	3276.42	2376.76	2650.71	2864.74
ENSMUSG00000024795.11	Kif20b	3138.63	2630.98	92.7032	3138.63	5.08449	3.97405e-65	3.48499e-63	121.37	80.7662	75.9728	1372.9	2591.55	3118.09	3940.09	4369.91	3975.93	2942.56	3008.28	3033.05	2314.32	2236.78	2122.85	4067.97	3783.01	4202.17
ENSMUSG00000051323.16	Pcdh19	1421.75	1191.87	42.4926	1421.75	5.06277	1.66762e-15	1.97455e-14	31.4664	49.885	46.1264	652.364	708.398	696.616	1320.34	1262.72	1177.85	315.662	305.997	259.752	2612.68	2815.49	2844.79	2067.47	2153.01	2133.08
ENSMUSG00000027306.15	Nusap1	1596.06	1338.08	48.1377	1596.06	5.05527	2.22379e-65	1.96239e-63	59.936	45.1341	39.3431	843.068	1377.44	1360.85	1771.32	1931.27	1915.69	1557.59	1389.7	1454.03	1217.25	1225.41	1121.11	2397.44	2038.28	2340.5
ENSMUSG00000027715.9	Ccna2	4456.73	3736.47	135.187	4456.73	5.05031	0	0	163.326	128.276	113.959	3703.63	4513.08	5063.71	4242.14	4367.05	4419.91	4786.22	4572.72	4705.82	4571.67	4320.15	4378.43	4568.34	4072.61	4565.42
ENSMUSG00000056492.6	Adgrf5	72.7057	60.9525	2.18667	72.7057	5.04956	0.000146119	0.000438732	2.9968	3.56322	0	14.6695	0.983885	10.7926	76.141	88.6953	70.6868	3.94577	6.56293	1.95303	32.1146	18.3719	21.0088	223.591	268.236	252.832
ENSMUSG00000002055.9	Spag5	2314.04	1940.12	70.5185	2314.04	5.03921	1.86233e-49	1.03282e-47	88.4056	59.3869	63.7629	1013.92	1657.85	1850.45	1947.03	1985.63	2025.3	2097.18	1949.19	1865.14	3919.02	3920.56	3918.15	2457.53	2030.37	2073.22
ENSMUSG00000048327.6	Ckap2l	2027.74	1700.12	62.0183	2027.74	5.0283	4.39304e-124	2.05462e-121	55.4408	64.1379	66.4762	1646.44	2285.57	2556.88	2232.35	2190.68	2321.55	1931.46	1895.87	1863.19	1541.5	1564.37	1417.14	2439.8	2106.33	2423.06
ENSMUSG00000029814.10	Igf2bp3	501.646	420.627	15.5302	501.646	5.02307	2.60026e-22	5.03231e-21	20.9776	10.6896	14.9232	477.192	359.118	476.839	657.657	662.831	622.679	164.736	141.923	147.453	751.067	777.131	785.922	456.046	519.857	524.239
ENSMUSG00000039055.4	Eme1	335.882	281.64	10.4321	335.882	5.0218	2.34091e-28	6.40259e-27	13.4856	8.31417	9.49661	105.276	170.212	178.569	394.929	375.763	355.817	310.73	296.973	315.414	422.67	466.646	462.195	401.872	352.901	428.266
ENSMUSG00000022033.9	Pbk	1307.42	1096.29	40.6642	1307.42	5.01316	2.67206e-63	2.21844e-61	52.444	35.6322	33.9164	1410.87	1679.49	1875.96	891.101	961.343	951.492	1356.36	1301.1	1322.2	1777.7	1668.17	1653.01	903.227	856.141	1003.07
ENSMUSG00000042489.15	Clspn	1206.75	1011.88	37.5077	1206.75	5.01222	3.53039e-39	1.47865e-37	50.9456	34.4444	27.1332	614.395	877.626	1123.42	924.569	918.426	896.69	964.742	1019.72	997.996	2201.4	2146.76	2230.76	1042.11	1019.93	1122.78
ENSMUSG00000023224.12	Serping1	565.902	474.528	17.6603	565.902	5.00118	2.35448e-07	1.13603e-06	14.984	19.0038	18.9932	41.4199	48.2104	51.0198	768.104	719.1	725.93	1291.25	1402.01	1295.83	45.582	54.1971	46.7924	609.703	677.317	712.058
ENSMUSG00000027326.13	Knl1	1346.24	1128.91	42.2477	1346.24	4.99353	4.83587e-76	5.90018e-74	43.4536	43.9463	39.3431	643.734	1002.58	1161.68	1462.58	1611.77	1629.77	1264.62	1265.83	1289	1261.79	1165.7	1235.7	1786.75	1592.8	1819.36
ENSMUSG00000092130.2	D030025P21Rik	53.8327	45.1339	1.63996	53.8327	4.97925	1.00745e-05	3.73757e-05	0	3.56322	1.35666	159.639	142.663	219.778	13.3874	20.028	11.1193	38.4713	42.6591	44.9196	16.5753	17.4533	13.3693	26.5945	15.0339	25.7992
ENSMUSG00000021485.14	Mxd3	475.175	398.476	14.9852	475.175	4.97905	1.78393e-50	1.0473e-48	17.9808	20.1916	6.78329	303.746	540.153	471.933	420.031	363.365	543.256	687.551	666.958	597.626	398.843	419.798	409.672	414.677	422.532	467.481
ENSMUSG00000026259.14	Ngef	314.413	263.682	10.0272	314.413	4.97332	2.99465e-05	0.000101911	14.984	8.31417	6.78329	18.9841	58.0492	21.5853	39.3256	46.7319	44.4771	14.7966	18.8684	13.6712	1081.54	993.919	1098.19	416.647	382.969	466.449
ENSMUSG00000028175.15	Depdc1a	793.796	665.739	25.4538	793.796	4.9732	1.55374e-45	7.92746e-44	34.4632	20.1916	21.7065	601.452	698.559	846.732	1084.38	1119.66	1101.6	636.256	688.287	708.948	515.905	449.193	431.636	922.927	982.743	1118.65
ENSMUSG00000038276.12	Asic3	795.714	667.334	25.4337	795.714	4.96834	1.47407e-05	5.29646e-05	28.4696	16.6283	31.2031	1838.87	1467.96	1948.56	547.211	505.468	534.519	1403.71	1590.69	1387.62	5.17977	2.75578	2.86484	305.344	187.528	207.425
ENSMUSG00000045273.8	Cenph	684.66	574.176	21.7522	684.66	4.9656	3.31097e-39	1.3909e-37	20.9776	32.0689	12.2099	290.802	364.038	390.497	724.595	757.248	782.32	830.585	760.48	783.163	888.849	936.048	971.182	641.222	545.177	603.701
ENSMUSG00000027496.15	Aurka	2057.18	1725.3	65.9211	2057.18	4.95846	2.94895e-97	6.36566e-95	55.4408	77.203	65.1196	1183.92	1603.73	1536.48	2331.92	2343.27	2192.88	1943.29	1767.07	1583.9	2328.83	2431.52	2478.09	2561.93	2160.13	2410.68
ENSMUSG00000034023.16	Fancd2	982.922	824.363	31.5683	982.922	4.95471	8.47307e-39	3.48638e-37	14.984	30.8812	48.8397	370.19	548.024	580.84	838.388	906.981	902.25	997.294	1006.59	1062.45	1444.12	1412.8	1436.24	1148.49	978.786	1110.4
ENSMUSG00000037940.17	Inpp4b	335.639	281.522	10.9316	335.639	4.94412	9.80116e-08	5.02081e-07	14.984	8.31417	9.49661	39.6941	39.3554	83.3977	37.6521	41.0097	26.2097	387.672	380.65	375.957	926.144	876.339	815.525	264.96	359.231	380.796
ENSMUSG00000017146.12	Brca1	1878.61	1575.68	61.0578	1878.61	4.94378	4.92715e-72	5.44353e-70	64.4312	61.7624	56.9796	895.706	1290.86	1311.8	1757.1	1875	1864.86	1853.53	1967.24	2034.08	2544.3	2623.51	2653.8	1696.14	1872.12	1939.07
ENSMUSG00000025001.11	Hells	3912.28	3281.63	128.382	3912.28	4.93133	5.6781e-93	1.10652e-90	148.342	118.774	118.029	1902.73	2419.37	3514.48	4846.25	4986.97	4914.72	3940.84	3975.5	3765.43	3720.11	3695.51	3723.34	4061.08	4727.77	4490.09
ENSMUSG00000028678.13	Kif2c	1645.03	1379.94	54.5342	1645.03	4.92157	1.9207e-112	6.12487e-110	58.4376	42.7586	62.4063	1051.03	1690.32	1528.63	1465.09	1602.24	1621.03	1526.03	1385.6	1462.82	2094.7	2128.38	2119.03	1796.6	1507.35	1696.55
ENSMUSG00000002835.8	Chaf1a	2703.79	2268.08	89.5115	2703.79	4.91515	2.41964e-57	1.75e-55	89.904	108.084	70.5462	1243.46	1581.1	1881.84	3221.35	3085.26	3054.62	2281.64	2292.1	2121.96	3882.76	3869.12	4012.69	2692.94	2657.04	2678.99
ENSMUSG00000026167.14	Wnt10a	470.652	394.803	15.5589	470.652	4.91203	1.77814e-13	1.71471e-12	7.492	20.1915	18.9932	108.727	85.598	67.6993	748.023	719.1	960.229	593.839	492.22	747.032	234.126	258.125	260.701	707.216	485.832	591.317
ENSMUSG00000072082.6	Ccnf	1247	1046.08	41.5031	1247	4.91052	2.31254e-76	2.84626e-74	44.952	41.5708	37.9864	633.38	786.124	864.393	1347.11	1412.45	1407.38	1381.02	1351.96	1197.2	1390.25	1376.97	1382.76	1330.71	1342.77	1500.48
ENSMUSG00000020493.8	Prr11	1594.82	1337.88	53.1901	1594.82	4.90431	7.35202e-91	1.35732e-88	56.9392	60.5747	42.0564	817.18	1294.79	1321.61	1875.91	1959.88	1859.3	1453.03	1464.35	1363.21	1648.2	1707.67	1611.95	1968.98	1687.75	1888.5
ENSMUSG00000026039.9	Sgo2a	1233.04	1034.47	41.634	1233.04	4.89707	8.27652e-78	1.0462e-75	50.9456	33.2567	40.6997	817.18	1147.21	1218.59	1528.68	1552.64	1525.72	884.84	916.349	989.208	1103.29	1076.59	1099.14	1516.87	1554.82	1564.46
ENSMUSG00000021707.5	Dhfr	2081.18	1746.11	70.7634	2081.18	4.87897	5.97023e-30	1.76726e-28	76.4184	65.3256	70.5462	845.657	912.062	924.243	1691	1901.7	1927.61	2073.5	1866.33	2138.56	3832	4016.1	3996.46	1717.81	1637.9	1736.8
ENSMUSG00000019214.13	Chtf18	803.865	674.472	27.5076	803.865	4.86679	2.14508e-52	1.33175e-50	22.476	26.1302	33.9164	426.28	501.782	557.293	690.289	692.396	704.485	827.626	819.546	784.14	1151.98	1089.45	1202.28	900.272	823.7	886.46
ENSMUSG00000085604.1	Dhx58os	52.4558	44.0289	1.89431	52.4558	4.85962	8.51046e-09	5.01513e-08	4.4952	1.18774	0	95.7836	92.4852	99.0961	40.999	40.0559	34.9463	62.1459	60.7071	64.4498	32.1146	20.2091	20.0539	44.3241	47.4755	31.991
ENSMUSG00000017400.10	Stac2	461.176	386.958	15.8696	461.176	4.85941	3.2316e-09	2.00188e-08	11.9872	16.6283	18.9932	68.1703	54.1137	51.0198	158.139	161.178	160.435	824.667	904.044	901.321	250.701	228.73	273.115	915.047	970.082	996.881
ENSMUSG00000030677.8	Kif22	1570.57	1317.9	54.5377	1570.57	4.84537	3.85794e-132	2.16523e-129	58.4376	61.7624	43.4131	1027.73	1708.03	1847.5	1629.08	1604.15	1551.93	1492.49	1401.19	1413.01	1405.79	1488.12	1494.49	1977.84	1678.26	1838.97
ENSMUSG00000033082.10	Clec1a	187.405	157.269	6.58719	187.405	4.82535	1.80877e-09	1.15359e-08	4.4952	7.12643	8.13995	10.355	57.0654	16.6795	370.664	348.105	365.348	141.061	123.055	133.782	107.739	141.464	107.909	262.005	293.557	332.293
ENSMUSG00000051220.2	Ercc6l	808.142	678.265	28.8754	808.142	4.81753	3.57504e-80	4.82321e-78	38.9584	27.318	20.3499	545.362	658.219	804.542	751.369	836.406	769.612	744.765	680.084	678.676	1016.27	1005.86	1063.81	774.195	846.646	946.314
ENSMUSG00000019773.7	Fbxo5	800.864	672.086	28.1976	800.864	4.81608	6.15614e-45	3.08489e-43	20.9776	39.1954	24.4198	414.199	475.217	659.332	671.882	741.035	675.099	842.423	789.192	935.499	1281.48	1190.5	1223.29	686.532	712.132	715.153
ENSMUSG00000046591.10	Ticrr	731.9	614.337	26.5179	731.9	4.79197	3.74197e-55	2.59919e-53	26.9712	21.3793	31.2031	351.206	556.879	739.787	681.085	661.877	679.864	650.066	694.85	701.136	1025.6	1063.73	1057.13	683.577	714.506	717.217
ENSMUSG00000045165.6	AI467606	670.384	562.677	24.144	670.384	4.78582	1.04803e-54	7.17316e-53	17.9808	27.318	27.1332	590.234	747.753	580.84	590.72	505.468	568.671	443.9	480.735	470.679	917.856	927.78	925.344	753.51	776.224	776.04
ENSMUSG00000035365.15	Parpbp	589.696	495.018	21.6289	589.696	4.77991	2.05087e-65	1.82125e-63	31.4664	22.567	10.8533	586.782	841.222	890.884	504.539	530.264	569.466	536.625	559.49	579.072	496.222	515.332	499.438	635.313	516.692	584.094
ENSMUSG00000022322.8	Shcbp1	1235.62	1037.2	45.1063	1235.62	4.76655	8.29635e-92	1.5946e-89	47.9488	62.9501	24.4198	925.908	1278.07	1510.97	1188.97	1223.61	1267.6	1281.39	1216.6	1178.65	970.69	1023.31	950.173	1512.93	1372.83	1632.57
ENSMUSG00000047534.17	Mis18bp1	494.042	414.711	18.0563	494.042	4.76496	1.22814e-52	7.76217e-51	14.984	20.1916	18.9932	272.681	501.782	636.766	584.027	657.108	533.725	361.038	360.141	387.676	561.487	532.785	492.753	474.761	507.988	545.911
ENSMUSG00000033031.13	C330027C09Rik	1778.42	1492.93	65.4492	1778.42	4.76426	9.26767e-186	1.85764e-182	67.428	66.5133	62.4063	1218.44	1650.96	2007.43	1787.22	1882.63	2009.41	1855.5	1814.65	1882.72	1702.07	1662.66	1709.36	1872.45	1792.2	1828.65
ENSMUSG00000031355.16	Arhgap6	326.142	273.784	11.9957	326.142	4.76375	2.16405e-12	1.87315e-11	7.492	9.50191	18.9932	52.6378	47.2265	72.6051	404.133	411.05	364.553	193.343	173.097	215.809	607.069	628.319	588.248	408.767	380.595	344.677
ENSMUSG00000021965.3	Ska3	673.851	565.64	24.5871	673.851	4.76268	2.18138e-84	3.36339e-82	19.4792	28.5057	25.7765	562.62	759.56	860.468	618.332	684.766	694.16	669.795	630.862	634.733	810.117	820.305	695.202	571.289	489.789	605.765
ENSMUSG00000040084.9	Bub1b	2890.59	2426.6	106.696	2890.59	4.76125	4.29708e-192	1.00487e-188	107.885	100.958	111.246	2127.09	3408.18	3144.58	3241.43	3442.9	3384.23	3062.91	2800.73	2801.62	2677.94	2775.07	2606.05	2777.65	2346.87	2761.54
ENSMUSG00000032218.7	Ccnb2	1804.49	1514.84	66.6171	1804.49	4.76107	3.15461e-75	3.71952e-73	70.4248	62.9501	66.4762	1360.82	2267.86	2038.83	1936.99	2006.61	2303.28	2156.37	2081.27	2035.05	1078.43	1195.09	1165.04	2258.56	1558.78	1624.32
ENSMUSG00000046814.3	Gchfr	108.994	91.502	4.0428	108.994	4.75808	5.00192e-10	3.38879e-09	4.4952	3.56322	4.06997	107.001	40.3393	59.8501	40.1623	45.7782	42.0944	49.3222	51.6831	38.084	177.148	169.021	144.197	233.44	212.848	223.937
ENSMUSG00000022021.13	Diaph3	2115.39	1775.86	78.2568	2115.39	4.75619	3.74379e-97	7.95895e-95	80.9136	81.9539	71.9029	2261.7	2597.46	3217.19	1853.32	1981.82	2049.92	2340.83	2283.08	2245.98	1467.95	1470.67	1487.81	2329.48	1912.47	2231.11
ENSMUSG00000087213.2	2810408I11Rik	216.796	182.005	8.04741	216.796	4.75473	1.2765e-29	3.7159e-28	5.9936	5.93869	12.2099	156.188	195.793	214.872	191.608	193.604	191.41	138.102	164.894	152.336	319.074	312.322	306.538	248.215	225.509	241.48
ENSMUSG00000023908.7	Pkmyt1	986.162	827.916	36.6885	986.162	4.75063	6.81704e-43	3.19899e-41	46.4504	39.1954	24.4198	386.586	555.895	500.386	1225.79	1054.81	1369.26	1009.13	1017.25	1011.67	1133.33	1024.23	1168.86	1285.4	1019.93	1029.9
ENSMUSG00000021714.15	Cenpk	445.589	374.118	16.7651	445.589	4.74355	2.27718e-36	8.68237e-35	22.476	14.2529	13.5666	239.89	244.987	349.289	514.579	623.728	570.26	324.54	333.889	365.216	664.047	586.982	599.707	394.977	401.168	470.577
ENSMUSG00000038943.16	Prc1	3608.49	3029.62	135.292	3608.49	4.73809	5.35335e-99	1.23136e-96	155.834	140.153	109.889	2303.12	2971.33	3417.34	3888.21	4023.71	3884.6	3356.87	3234.7	3038.91	3043.63	3197.63	3038.64	5467.63	4209.49	5051.48
ENSMUSG00000112808.1	AC153546.1	1987.39	1668.7	75.2206	1987.39	4.73175	2.8984e-113	9.68272e-111	95.8976	60.5747	69.1896	1291.78	1960.88	1744.48	1575.53	1777.72	1648.83	2333.93	2117.37	2217.66	2404.45	2208.3	2327.21	2392.52	1698.83	2111.41
ENSMUSG00000034906.15	Ncaph	1416.38	1189.19	53.2462	1416.38	4.72809	1.94784e-81	2.73302e-79	47.9488	62.9501	48.8397	692.921	997.66	1124.4	1464.25	1416.26	1513.81	1572.39	1478.3	1508.71	1458.62	1417.39	1501.18	1840.93	1546.91	1712.03
ENSMUSG00000027737.10	Slc7a11	2399.17	2014.58	91.6346	2399.17	4.71054	5.16855e-07	2.36393e-06	83.9104	78.3907	112.603	190.704	378.796	501.367	1007.4	1100.59	1062.68	411.347	296.973	455.055	8189.22	7774.98	8481.84	2796.36	1910.89	1429.28
ENSMUSG00000096965.7	3300005D01Rik	199.504	167.534	7.68062	199.504	4.70547	1.22831e-11	9.85386e-11	10.4888	7.12643	5.42663	182.938	150.535	207.023	209.179	195.511	149.316	41.4306	42.6591	16.6007	309.75	371.112	300.808	231.47	301.469	282.759
ENSMUSG00000019992.8	Mtfr2	358.061	300.661	13.6648	358.061	4.705	2.57102e-31	7.94581e-30	11.9872	15.4406	13.5666	142.381	170.212	206.041	341.379	341.429	323.253	403.455	418.387	409.159	486.899	453.786	481.294	390.052	368.726	434.458
ENSMUSG00000036875.15	Dna2	315.433	264.899	12.2319	315.433	4.69702	1.26665e-20	2.18602e-19	14.984	9.50191	12.2099	87.1544	125.937	149.135	263.565	296.605	327.224	439.954	368.344	422.83	493.114	496.96	515.672	259.05	231.047	254.896
ENSMUSG00000029414.11	Kntc1	2223.61	1867.36	86.0955	2223.61	4.69202	1.25342e-47	6.56221e-46	92.9008	77.203	88.1828	1350.46	2110.43	2278.23	2024.01	2107.71	2131.72	1395.82	1460.25	1503.83	3494.28	3812.17	3833.16	2176.81	1732.06	1943.19
ENSMUSG00000007080.14	Pole	1855.55	1558.28	71.9712	1855.55	4.69019	1.19575e-96	2.50412e-94	82.412	72.452	61.0496	1095.04	1606.68	1911.28	1945.36	1890.26	1997.5	1477.69	1515.22	1536.05	2241.81	2422.33	2507.69	1962.08	1822.27	1901.92
ENSMUSG00000000317.11	Bcl6b	445.249	161.603	7.47351	445.249	4.68476	0.000104338	0.000321611	7.492	9.50191	5.42663	6.0404	5.90331	10.7926	30.1217	41.0097	39.7117	151.912	178.019	153.312	2003.54	1888.63	1931.86	71.9036	75.1695	90.8131
ENSMUSG00000044469.7	Tnfaip8l1	80.1346	67.3049	3.15648	80.1346	4.67758	1.92141e-12	1.67657e-11	1.4984	1.18774	6.78329	89.7431	109.211	103.021	75.3043	54.3616	75.4522	114.427	109.109	95.6983	34.1865	33.0694	35.3331	118.198	64.0919	90.8131
ENSMUSG00000026955.13	Sapcd2	234.731	197.161	9.31152	234.731	4.65211	1.09591e-34	3.84418e-33	11.9872	11.8774	4.06997	130.3	203.664	202.117	238.464	215.539	264.48	278.177	235.445	196.279	233.09	214.033	202.449	298.449	265.863	342.613
ENSMUSG00000079553.10	Kifc1	2155.95	1810.92	85.7504	2155.95	4.65106	4.31249e-164	4.32204e-161	94.3992	95.0191	67.8329	1567.05	2255.07	2335.14	2091.79	1971.32	2164.29	2080.41	1852.39	1847.56	2424.13	2349.76	2555.44	2593.45	1974.98	2276.52
ENSMUSG00000084353.1	Gm15452	66.288	55.6547	2.48809	66.288	4.64764	2.50494e-12	2.15228e-11	0	4.75095	2.71332	40.557	48.2104	49.0575	53.5497	77.2507	46.8598	78.9155	52.5034	55.6612	117.063	80.8363	83.0804	104.408	50.6405	55.7262
ENSMUSG00000054342.8	Kcnn4	1230.24	1033.4	49.2093	1230.24	4.64519	2.0553e-10	1.45352e-09	59.936	32.0689	55.623	226.084	315.827	340.459	640.086	596.071	547.227	498.154	485.657	358.38	3173.13	2843.97	3122.68	1797.59	1704.37	1803.88
ENSMUSG00000037572.16	Wdhd1	1204.38	1011.68	48.1738	1204.38	4.64431	4.56606e-53	2.96604e-51	44.952	43.9463	55.623	727.437	903.207	1217.61	850.102	880.277	899.073	1354.39	1413.49	1358.33	1753.87	1808.71	1850.69	1013.55	1000.94	1034.03
ENSMUSG00000054717.7	Hmgb2	2536.26	2130.41	101.169	2536.26	4.64128	3.79359e-181	6.65349e-178	97.396	124.713	81.3995	1807.81	2468.57	2328.27	2292.6	2184.96	2346.17	2875.48	2693.26	2893.41	2851.98	2710.77	2826.64	2715.59	2574.75	2473.63
ENSMUSG00000015533.9	Itga2	1568.79	54.6927	2.58258	1568.79	4.64042	1.86644e-05	6.58653e-05	2.9968	4.75095	0	15.5325	13.7744	9.81149	61.0801	49.5931	12.7077	25.6475	16.4073	3.90605	7576.97	7254.14	7918.42	138.882	178.033	256.96
ENSMUSG00000026873.9	Phf19	383.676	322.305	15.4465	383.676	4.63156	1.06237e-18	1.62553e-17	16.4824	19.0038	10.8533	125.986	245.971	225.664	226.75	218.4	243.83	248.584	248.571	276.353	654.723	718.341	780.192	578.184	448.643	514.952
ENSMUSG00000074476.6	Spc24	875.525	735.676	36.4322	875.525	4.58532	8.31722e-86	1.31122e-83	32.9648	35.6322	40.6997	609.218	933.707	805.524	964.732	968.019	1229.47	1011.1	918.81	957.959	796.649	700.888	722.895	983.996	720.836	809.062
ENSMUSG00000039187.16	Fanci	567.73	477.136	24.1625	567.73	4.58103	6.15081e-89	1.05246e-86	32.9648	17.8161	21.7065	484.958	670.026	637.747	568.129	547.431	582.173	634.283	563.592	612.274	478.611	469.402	506.122	652.057	557.046	552.103
ENSMUSG00000102700.1	Gm38312	2236.87	1879.7	93.8143	2236.87	4.57678	8.32442e-43	3.86755e-41	106.386	85.5172	89.5394	934.537	1117.69	1239.19	1795.59	1857.83	1725.08	2607.17	2672.75	2446.16	2652.04	2825.6	2812.32	2873.19	2753.58	3240.38
ENSMUSG00000048922.18	Cdca2	1171.91	984.794	49.2127	1171.91	4.57109	4.85491e-101	1.17447e-98	50.9456	54.636	42.0564	1079.51	1679.49	1719.95	1055.1	1100.58	1117.49	1185.7	1131.29	1184.51	1032.85	1115.17	1025.61	1108.1	980.369	1062.93
ENSMUSG00000020644.9	Id2	546.51	459.259	23.0035	546.51	4.5687	1.03917e-18	1.59351e-17	19.4792	23.7548	25.7765	1521.32	852.045	934.054	500.355	483.532	640.152	366.957	362.602	453.102	207.191	233.323	195.764	443.241	444.687	559.326
ENSMUSG00000027331.15	Knstrn	1497.77	1258.73	63.5261	1497.77	4.56665	1.39333e-120	6.10929e-118	76.4184	55.8237	58.3363	1008.75	1662.77	1566.9	1281.01	1328.52	1462.98	1417.52	1419.23	1283.14	1756.98	1760.03	1839.23	1736.52	1371.25	1571.69
ENSMUSG00000028312.19	Smc2	3391.6	2850.19	143.103	3391.6	4.56658	5.50383e-67	5.11419e-65	145.345	149.655	134.309	1891.51	2404.62	3005.26	3086.64	3226.41	3081.63	2907.05	2881.13	2884.62	5271.97	5181.79	5076.5	3305.6	3128.63	3540.68
ENSMUSG00000056758.14	Hmga2	7142.44	6002.4	302.204	7142.44	4.5628	1.13026e-13	1.11445e-12	290.69	305.249	310.675	2345.4	1449.26	2719.75	9410.52	9322.54	6142.6	3152.67	3505.43	1761.63	16480	15653.8	15703.2	5431.18	7112.62	6946.17
ENSMUSG00000018983.9	E2f2	344.521	289.526	14.5511	344.521	4.56261	1.24073e-14	1.35371e-13	14.984	17.8161	10.8533	82.8398	115.115	98.1149	204.158	216.493	226.357	274.231	264.158	278.306	670.263	555.75	614.031	586.063	496.91	485.025
ENSMUSG00000017724.14	Etv4	1458.16	1225.61	62.8499	1458.16	4.53485	1.30629e-12	1.15565e-11	49.4472	80.7662	58.3363	429.732	329.602	491.556	893.611	803.98	793.439	910.487	933.577	588.837	3752.23	3580.68	3497.97	1641.96	1588.06	1636.7
ENSMUSG00000027115.14	Kif18a	584.66	491.422	25.2284	584.66	4.5301	7.27764e-66	6.54568e-64	25.4728	28.5057	21.7065	371.916	443.732	558.274	748.859	794.443	757.699	595.812	566.873	554.659	614.321	581.47	539.545	540.754	527.769	573.774
ENSMUSG00000028832.11	Stmn1	5296.46	4452.73	234.064	5296.46	4.50021	2.14854e-59	1.62076e-57	256.226	241.111	204.855	3374.86	4181.51	3827.46	3884.86	4124.81	4376.23	6739.38	5926.33	6066.1	8167.47	8063.42	7711.2	4611.68	4021.17	4370.38
ENSMUSG00000059588.13	Calcrl	456.693	384	20.5353	456.693	4.47272	1.34444e-08	7.70266e-08	16.4824	26.1302	18.9932	94.0577	112.163	113.813	200.811	203.141	196.176	155.858	155.049	158.195	515.905	478.588	526.176	1212.51	1426.64	1301.31
ENSMUSG00000032113.16	Chek1	654.096	550.021	29.6472	654.096	4.4681	1.10742e-45	5.67088e-44	32.9648	26.1302	29.8465	312.375	387.651	491.556	721.248	751.526	706.074	571.151	529.136	527.317	886.777	820.305	866.137	738.736	729.54	771.912
ENSMUSG00000020974.6	Pole2	550.274	462.754	25.1523	550.274	4.46796	2.45255e-46	1.26514e-44	37.46	19.0038	18.9932	305.472	403.393	436.611	456.846	543.616	511.487	573.124	550.466	640.592	824.62	768.864	720.03	571.289	477.129	470.577
ENSMUSG00000047702.2	Olfr1388	244.348	205.467	11.0641	244.348	4.46157	4.54751e-21	8.09722e-20	11.9872	13.0651	8.13995	90.6061	104.292	137.361	179.057	206.002	165.995	278.177	228.062	238.269	354.297	367.438	372.429	289.584	314.129	339.517
ENSMUSG00000024986.11	Hhex	154.754	130.13	7.01224	154.754	4.45779	5.04271e-11	3.78365e-10	8.9904	10.6897	1.35666	48.3232	19.6777	39.246	215.872	190.743	190.616	112.454	103.366	124.017	262.096	270.985	263.565	138.882	183.572	157.891
ENSMUSG00000062310.7	Glrp1	138.243	116.261	6.35114	138.243	4.44853	1.58661e-06	6.6692e-06	5.9936	3.56322	9.49661	56.0895	109.211	128.531	50.2029	51.5005	38.1232	20.7153	20.5092	22.4598	471.359	397.751	456.465	103.423	82.2909	65.0139
ENSMUSG00000032815.16	Fanca	612.342	514.967	28.0905	612.342	4.44598	3.58432e-50	2.09548e-48	19.4792	21.3793	43.4131	522.063	703.478	809.448	364.807	404.374	389.969	613.568	588.203	586.884	701.341	715.585	705.706	733.811	647.249	698.642
ENSMUSG00000021732.14	Fgf10	85.391	71.8094	3.90105	85.391	4.43475	3.43652e-08	1.86601e-07	0	3.56322	8.13995	36.2424	74.7753	49.0575	46.0193	48.6394	64.3329	177.56	214.936	253.893	31.0786	33.988	26.7385	66.9787	72.0045	84.6213
ENSMUSG00000022034.10	Esco2	545.195	458.601	25.6316	545.195	4.41666	2.18514e-51	1.31587e-49	23.9744	19.0038	33.9164	368.465	556.879	690.729	404.97	493.07	435.24	541.557	470.07	582.978	760.391	784.48	694.247	444.226	457.347	493.28
ENSMUSG00000034311.3	Kif4	1268.38	1066.89	59.4085	1268.38	4.41281	1.0525e-138	7.03218e-136	56.9392	62.9501	58.3363	1032.05	1451.23	1669.92	1336.23	1352.36	1311.28	1090.02	1156.72	1111.27	1192.38	1321.86	1275.81	1331.69	1089.56	1303.37
ENSMUSG00000098090.7	2700099C18Rik	158.601	133.386	7.31365	158.601	4.40618	7.05156e-23	1.41952e-21	5.9936	11.8774	4.06997	105.276	152.502	245.287	182.404	190.743	217.62	103.577	106.648	111.322	195.795	190.149	194.809	136.912	110.776	135.188
ENSMUSG00000022385.10	Gtse1	2059.51	1732.53	97.6426	2059.51	4.39781	1.25078e-82	1.80925e-80	100.393	105.709	86.8261	1345.28	1576.18	1633.61	2138.64	2027.59	2039.59	1711.48	1717.03	1504.81	2673.8	2508.68	2518.2	2586.56	2330.26	2580.95
ENSMUSG00000031262.12	Cenpi	744.114	626.016	35.528	744.114	4.39506	4.87678e-67	4.56174e-65	41.9552	32.0689	32.5598	430.595	646.413	678.955	705.35	734.359	775.172	645.134	661.215	580.049	977.941	942.478	946.353	831.324	737.453	868.917
ENSMUSG00000026355.11	Mcm6	7466.1	6281.54	358.711	7466.1	4.3791	2.51273e-119	1.03695e-116	341.635	368.199	366.298	5577.88	6044.99	6637.48	6082.08	6292.6	6206.14	10207.7	9549.88	10511.2	7745.83	7786.01	7915.56	6855.47	7150.6	7428.1
ENSMUSG00000041219.14	Arhgap11a	2288.16	1925.21	110.459	2288.16	4.37292	5.37412e-111	1.53886e-108	121.37	116.398	93.6094	1518.73	1962.85	2214.45	2321.88	2430.06	2231.8	2180.04	2176.43	2026.26	2988.73	3057.08	2963.2	2150.21	1999.51	2101.09
ENSMUSG00000031756.5	Cenpn	641.005	539.39	31.3147	641.005	4.37285	1.06004e-46	5.50869e-45	46.4504	19.0038	28.4898	518.612	761.527	755.485	407.48	442.523	447.154	646.12	538.16	527.317	817.368	812.038	920.569	809.654	581.575	629.5
ENSMUSG00000060284.6	Sp7	2162.27	1819.29	104.399	2162.27	4.37241	0.000119992	0.00036616	113.878	105.709	93.6094	3674.29	3744.67	2694.24	1912.73	1963.69	2254.03	3015.56	3243.73	3724.42	2.07191	3.67438	3.81979	2137.41	1947.29	2112.44
ENSMUSG00000046295.13	Ankle1	92.5697	77.933	4.74937	92.5697	4.36078	1.41562e-17	2.01651e-16	8.9904	1.18774	4.06997	56.9524	104.292	133.436	77.8144	82.0193	99.2792	68.0646	91.881	57.6143	79.7685	98.2896	127.963	111.303	102.864	97.0049
ENSMUSG00000029516.19	Cit	1096.63	922.754	53.3952	1096.63	4.35992	3.70158e-43	1.74872e-41	50.9456	52.2605	56.9796	665.307	1160	1244.1	1014.93	944.176	1020.59	751.67	834.313	786.093	1674.1	1819.74	1824.9	982.026	858.515	868.917
ENSMUSG00000022382.14	Wnt7b	491.786	413.832	24.0586	491.786	4.35245	0.000255768	0.000729542	13.4856	26.1302	32.5598	88.8802	97.4047	68.6804	73.6309	55.3154	64.3329	27.6204	31.9943	20.5068	2179.65	1980.49	2061.73	156.612	242.916	227.033
ENSMUSG00000023913.17	Pla2g7	3384.52	2848.19	166.526	3384.52	4.34516	5.55246e-10	3.74011e-09	160.329	152.03	187.219	1016.51	848.109	642.653	912.855	989	814.09	2577.58	2526.73	2465.7	7957.17	7494.81	7729.35	4557.51	5181.16	5054.58
ENSMUSG00000055926.2	Gm14137	182.859	153.889	9.03728	182.859	4.34054	0.000176259	0.000520651	10.4888	7.12643	9.49661	6.0404	4.91943	7.84919	65.2637	82.973	59.5675	14.7966	13.1259	14.6477	277.636	271.904	268.34	529.92	556.255	569.646
ENSMUSG00000039126.10	Prune2	1871.57	1575.04	92.4191	1871.57	4.33983	3.35498e-09	2.07556e-08	85.4088	91.4559	100.393	1277.98	306.972	835.939	937.957	1031.92	835.534	372.876	409.363	312.484	3711.83	3833.3	3971.63	3324.31	3971.32	2940.07
ENSMUSG00000023015.13	Racgap1	7766.71	6537.07	388.84	7766.71	4.3201	1.00324e-95	2.07007e-93	397.076	389.578	379.864	4884.1	6251.61	6984.8	7133.83	6995.48	7500.74	7631.13	7085.5	6993.79	7486.84	7379.07	7491.56	12332.9	9410.43	10938.9
ENSMUSG00000028931.11	Kcnab2	3980.65	3350.55	200.088	3980.65	4.31414	1.06084e-10	7.68832e-10	173.815	216.168	210.282	6622.01	5358.24	5442.44	2519.35	2328.97	2240.53	587.92	604.61	546.847	8300.07	8066.18	8140.93	2752.04	3061.38	3138.21
ENSMUSG00000039994.15	Timeless	1631	1372.91	82.4687	1631	4.30809	7.54661e-74	8.75095e-72	94.3992	78.3907	74.6162	952.658	1447.3	1573.76	1699.37	1685.21	1738.58	1756.86	1734.25	1775.3	2050.15	2171.56	2183.01	1332.68	1159.98	1204.31
ENSMUSG00000007805.4	Twist2	586.749	493.914	29.7397	586.749	4.30278	1.62129e-05	5.78251e-05	26.9712	20.1915	42.0564	153.599	84.6141	116.757	79.4879	67.7136	68.3041	102.59	95.1625	94.7218	1829.5	1768.29	1773.34	859.888	856.933	850.341
ENSMUSG00000028718.16	Stil	629.49	529.967	32.3516	629.49	4.29616	7.65167e-54	5.06418e-52	43.4536	23.7548	29.8465	348.618	488.991	570.048	580.68	579.857	596.47	536.625	552.107	627.898	772.822	864.397	907.2	715.096	613.225	688.322
ENSMUSG00000037466.13	4930427A07Rik	518.478	436.455	26.3397	518.478	4.28632	6.97389e-66	6.31295e-64	19.4792	29.6935	29.8465	329.633	420.119	466.046	480.274	458.736	485.277	519.856	524.214	496.069	557.344	559.424	583.473	614.628	595.817	686.258
ENSMUSG00000062510.12	Nsl1	443.292	373.197	22.7202	443.292	4.28607	1.6231e-28	4.4742e-27	19.4792	20.1916	28.4898	205.374	255.81	328.685	417.52	420.587	413.002	487.303	490.579	449.196	688.91	763.352	733.4	364.443	303.052	328.166
ENSMUSG00000000028.14	Cdc45	1095.97	922.792	56.9205	1095.97	4.26679	3.81523e-34	1.29616e-32	56.9392	58.1992	55.623	651.501	862.868	948.771	795.715	836.406	807.736	971.647	921.271	883.744	1907.19	1989.68	2036.9	983.011	919.442	923.611
ENSMUSG00000029910.14	Mad2l1	2741.81	2309.06	145.306	2741.81	4.23883	1.40515e-76	1.74475e-74	154.335	137.778	143.806	1683.55	2170.45	2235.06	2249.09	2390.96	2400.17	4073.02	3872.95	3712.7	2749.42	2817.33	2627.06	2791.44	2533.61	2820.37
ENSMUSG00000072980.3	Oip5	320.337	269.787	17.0374	320.337	4.23834	3.13097e-41	1.39462e-39	14.984	13.0651	23.0632	171.72	244.004	222.721	338.869	402.467	375.673	285.082	305.997	301.742	357.404	353.659	346.646	383.157	329.955	385.956
ENSMUSG00000078771.10	Evi2a	344.181	289.876	18.3486	344.181	4.22763	1.83798e-05	6.49426e-05	13.4856	22.567	18.9932	509.12	269.585	473.895	33.4686	37.1948	24.6212	52.2815	54.9645	31.2484	1087.75	1046.28	1012.24	148.732	178.033	203.298
ENSMUSG00000038543.13	BC028528	98.0675	82.5789	5.13604	98.0675	4.21831	7.4828e-15	8.32602e-14	1.4984	7.12643	6.78329	52.6378	47.2265	72.6051	114.63	110.631	92.1311	96.6715	117.312	102.534	77.6966	69.8132	56.3419	137.897	159.834	163.051
ENSMUSG00000068101.10	Cenpm	354.082	298.279	19.2623	354.082	4.20584	2.05697e-51	1.24402e-49	20.9776	17.8161	18.9932	421.102	428.974	414.045	249.341	251.78	350.257	402.469	372.446	421.854	372.944	344.473	346.646	370.353	274.567	289.983
ENSMUSG00000026646.16	Suv39h2	330.75	278.642	18.1037	330.75	4.1981	1.25984e-19	2.05544e-18	25.4728	16.6283	12.2099	151.873	170.212	205.06	265.238	266.086	279.57	252.53	242.828	210.927	639.184	615.458	610.211	329.969	329.955	392.148
ENSMUSG00000052854.15	Nrk	56.1602	47.3059	3.0348	56.1602	4.19395	8.59898e-07	3.79649e-06	2.9968	4.75095	1.35666	12.9437	12.7905	12.7549	115.467	116.353	116.752	62.1459	78.7552	74.215	58.0135	55.1157	64.9364	21.6696	22.9465	17.5434
ENSMUSG00000025574.13	Tk1	2065.74	1740.32	113.211	2065.74	4.19035	2.32793e-150	2.04145e-147	124.367	117.586	97.6794	1316.81	2027.79	2134	2032.38	1941.76	2168.26	2296.44	2258.47	2111.22	1957.95	1954.77	1980.56	2470.33	2031.95	2303.35
ENSMUSG00000027699.19	Ect2	2653.87	2235.87	145.883	2653.87	4.18394	3.21241e-128	1.60976e-125	143.846	156.781	137.022	2204.75	2963.46	2999.37	3070.74	3258.84	3360.4	2696.94	2561.18	2740.1	2172.4	2022.75	2007.3	2739.23	2424.41	2586.11
ENSMUSG00000079852.4	Klra4	529.687	446.286	29.2802	529.687	4.17691	6.15568e-05	0.000198063	28.4696	30.8812	28.4898	257.149	152.502	300.232	163.159	175.483	120.724	31.5662	28.7128	24.4128	2038.76	1939.15	2020.67	226.546	238.169	228.065
ENSMUSG00000032036.15	Kirrel3	96.5942	81.4014	5.43764	96.5942	4.16328	4.95073e-11	3.71662e-10	7.492	4.75095	4.06997	33.6537	43.291	60.8313	102.916	97.2787	84.1888	103.577	105.007	111.323	47.6539	44.0925	52.5221	198.966	158.252	205.362
ENSMUSG00000024301.9	Kifc5b	472.748	398.394	26.6216	472.748	4.16183	1.56582e-26	3.91622e-25	37.46	16.6283	25.7765	159.639	311.892	297.288	447.642	382.439	451.919	448.832	397.057	412.088	739.672	721.097	734.355	606.748	481.085	499.472
ENSMUSG00000027353.14	Mcm8	574.981	484.587	32.6166	574.981	4.14124	2.3793e-29	6.84097e-28	37.46	33.2567	27.1332	222.632	332.553	351.251	552.231	583.672	602.029	457.71	497.962	442.36	894.029	898.385	862.318	693.426	610.851	623.308
ENSMUSG00000025491.14	Ifitm1	87.638	73.8656	5.00354	87.638	4.14114	1.87022e-08	1.05217e-07	4.4952	2.37548	8.13995	33.6537	103.308	45.1329	17.571	25.7503	15.8847	152.899	178.019	134.759	101.524	66.1388	85.9453	104.408	122.645	126.932
ENSMUSG00000006678.6	Pola1	1795.92	1513.61	102.025	1795.92	4.13487	5.56189e-91	1.04052e-88	95.8976	115.211	94.9661	1050.17	1474.84	1700.33	1588.08	1669.95	1699.66	1668.08	1744.92	1935.45	2325.72	2309.35	2296.65	1782.82	1792.99	1899.85
ENSMUSG00000030353.15	Tead4	598.331	504.293	34.1058	598.331	4.13245	1.88217e-07	9.25971e-07	34.4632	38.0076	29.8465	139.792	116.099	126.568	240.974	234.613	210.472	190.384	215.756	210.927	1731.08	1692.97	1677.84	789.955	684.438	713.09
ENSMUSG00000042029.7	Ncapg2	2140.78	1804.51	123.151	2140.78	4.12197	4.8801e-72	5.43434e-70	143.846	111.647	113.959	1158.89	1482.72	1757.24	2107.68	2059.07	2197.64	1979.79	2012.36	2145.4	2948.33	2782.42	2785.58	2152.18	2277.24	2265.17
ENSMUSG00000045751.16	Mms22l	681.216	574.25	39.42	681.216	4.11496	7.5747e-64	6.40245e-62	43.4536	36.8199	37.9864	406.433	518.508	609.294	656.821	671.414	636.975	604.69	625.939	619.109	868.13	822.142	938.713	742.675	732.705	764.688
ENSMUSG00000020649.11	Rrm2	5684.15	4791.61	328.901	5684.15	4.11054	2.3298e-53	1.52755e-51	262.22	352.758	371.724	5419.97	7525.74	5936.93	6844.32	7035.54	7360.16	6170.2	5830.34	5337.62	3152.41	3046.06	3154.19	5805.48	5995.36	6647.93
ENSMUSG00000001349.5	Cnn1	718.838	606.099	42.4074	718.838	4.08306	0.000122894	0.000374204	35.9616	45.1341	46.1264	4637.31	452.587	1354.97	1017.45	1105.35	764.847	442.913	365.063	260.729	47.6539	80.8363	92.6299	21.6696	60.1356	78.4295
ENSMUSG00000032400.17	Zwilch	906.782	764.577	53.5551	906.782	4.08243	1.90232e-46	9.84924e-45	52.444	49.885	58.3363	522.926	822.528	799.637	1029.16	1050.99	1237.42	570.164	607.891	646.452	1196.53	1173.05	1211.83	976.116	808.666	948.378
ENSMUSG00000097352.7	C920009B18Rik	128.38	108.259	7.65149	128.38	4.06999	0.000205182	0.000597408	5.9936	4.75095	12.2099	232.987	159.389	170.72	35.9787	30.5188	32.5636	1.97289	4.10183	7.8121	35.2225	45.9297	39.1528	333.909	404.333	391.116
ENSMUSG00000106628.1	Gm43558	59.9524	50.5588	3.59058	59.9524	4.06846	1.49575e-08	8.52431e-08	4.4952	3.56322	2.71332	32.7908	43.291	45.1329	43.5091	46.7319	39.7117	105.549	120.594	87.8862	25.8989	16.5347	20.0539	98.4981	82.2909	90.8131
ENSMUSG00000037681.13	Esyt3	282.539	238.258	16.8504	282.539	4.06739	0.000168766	0.000500626	17.9808	19.0038	13.5666	23.2987	69.8559	39.246	370.664	370.994	442.388	93.7121	94.3421	112.299	8.28764	9.18595	16.2341	919.972	800.753	866.853
ENSMUSG00000037313.16	Tacc3	2869.29	2419.68	171.635	2869.29	4.06434	2.58013e-113	8.82969e-111	175.313	159.157	180.436	2497.28	3344.23	3560.59	3237.25	3044.25	3347.7	2339.84	2200.22	1998.92	3076.79	3223.35	3265.92	2909.63	2395.93	2597.46
ENSMUSG00000026779.6	Mastl	940.116	792.806	56.2594	940.116	4.06331	3.21995e-35	1.15844e-33	53.9424	51.0728	63.7629	378.82	551.96	579.859	990.67	1006.17	984.056	867.084	841.696	860.308	949.97	947.99	927.254	1426.25	1322.19	1467.46
ENSMUSG00000082361.6	Btc	848.765	715.801	50.9761	848.765	4.05707	5.22153e-05	0.000170142	49.4472	64.1379	39.3431	50.912	55.0976	46.114	248.504	211.724	267.657	145.007	138.642	194.326	2314.32	2184.42	2182.05	1565.13	1497.06	1630.51
ENSMUSG00000102278.1	Gm37145	74.6221	62.9421	4.54226	74.6221	4.04678	4.97159e-06	1.93822e-05	5.9936	3.56322	4.06997	19.847	22.6294	27.4722	46.0193	56.2691	44.4771	19.7289	26.2517	17.5772	56.9775	42.2553	52.5221	240.335	230.256	216.713
ENSMUSG00000097028.2	Ptgs2os	97.5839	82.3173	5.98436	97.5839	4.04504	1.08356e-08	6.27721e-08	10.4888	4.75095	2.71332	242.479	202.68	251.174	106.263	78.2045	65.1272	35.512	49.222	27.3424	59.0494	49.6041	43.9276	89.6332	69.6307	93.909
ENSMUSG00000039145.16	Camk1d	865.999	730.427	52.5672	865.999	4.04214	1.01994e-05	3.77993e-05	56.9392	54.636	46.1264	324.456	218.423	361.063	163.159	168.807	130.254	122.319	105.007	106.44	2394.09	2383.75	2273.73	1453.83	1470.95	1313.69
ENSMUSG00000038252.13	Ncapd2	5995.39	5056.83	364.036	5995.39	4.04153	3.3065e-94	6.62765e-92	358.118	371.762	362.228	3251.46	5095.54	4812.54	5951.55	5879.64	6366.58	7357.88	7028.9	6755.52	5377.64	5289.27	5372.53	7505.55	6570.61	7315.62
ENSMUSG00000086013.1	Gm15706	65.4745	55.2265	3.98649	65.4745	4.03545	1.01144e-06	4.42101e-06	4.4952	4.75095	2.71332	36.2424	22.6294	16.6795	34.3053	45.7782	42.8886	40.4442	50.0423	39.0605	36.2584	31.2322	28.6484	185.176	185.946	186.786
ENSMUSG00000049511.5	Htr1b	137.964	116.366	8.37795	137.964	4.03501	1.36911e-15	1.63489e-14	7.492	9.50191	8.13995	93.1948	34.436	52.0009	128.017	129.705	124.695	145.994	173.097	176.749	210.299	200.254	198.629	136.912	141.635	123.836
ENSMUSG00000037474.13	Dtl	1787.6	1507.91	109.468	1787.6	4.03115	5.943e-55	4.1077e-53	125.866	102.146	100.393	1105.39	1194.44	1645.39	1752.08	1873.09	1745.73	2044.9	2178.89	2216.68	2379.59	2334.15	2413.15	1182.96	1365.71	1381.8
ENSMUSG00000053101.3	Gpr141	50.5955	42.686	3.13836	50.5955	4.01577	8.29777e-05	0.000261045	4.4952	3.56322	1.35666	3.45166	7.87108	32.3779	138.895	121.121	107.222	10.8509	5.74256	2.92954	47.6539	65.2202	64.9364	52.204	66.4657	31.991
ENSMUSG00000052105.16	Mtcl1	1205.13	1016.7	74.5644	1205.13	4.01407	3.0777e-11	2.35845e-10	74.92	89.0804	59.693	304.609	236.132	261.967	830.857	713.377	771.201	854.26	845.798	878.862	1669.96	1578.14	1688.35	2622.02	2448.94	2372.49
ENSMUSG00000021391.10	Cenpp	230.922	194.837	14.4096	230.922	4.01404	3.46943e-37	1.34846e-35	19.4792	14.2529	9.49661	201.922	188.906	197.211	226.75	262.271	280.365	180.519	178.84	188.467	309.75	286.601	285.529	264.96	200.188	211.553
ENSMUSG00000006356.10	Crip2	2626.61	2215.94	162.598	2626.61	4.01384	1.10895e-11	8.93721e-11	155.834	155.594	176.365	715.356	553.928	510.198	3254.82	3086.22	3454.12	2130.72	2139.51	2006.73	1684.46	1578.14	1625.32	5835.03	5433.57	5391
ENSMUSG00000024742.15	Fen1	3373.75	2846.31	209.129	3373.75	4.01032	2.84815e-114	1.02468e-111	202.284	235.172	189.932	2215.97	2443.97	2616.73	3432.2	3323.69	3412.82	3793.86	3525.11	3413.89	3824.74	3792.88	4031.79	3189.37	3737.9	3851.3
ENSMUSG00000026923.15	Notch1	257.512	217.281	16.1257	257.512	3.99523	8.99564e-05	0.000280921	16.4824	23.7548	8.13995	167.405	214.487	201.136	68.6106	47.6857	72.2753	20.7153	30.3535	19.5303	978.977	942.478	870.912	66.9787	77.5433	83.5894
ENSMUSG00000103475.1	Gm37697	737.01	621.9	46.3543	737.01	3.99416	2.72978e-18	4.05736e-17	55.4408	32.0689	51.553	291.665	371.909	372.837	612.475	649.479	621.885	1102.84	1157.54	1168.89	447.532	396.833	412.537	1139.62	1066.62	1242.49
ENSMUSG00000025473.16	Adam8	289.172	244.005	18.1706	289.172	3.98887	3.80473e-06	1.50888e-05	14.984	27.318	12.2099	174.309	188.906	193.286	77.8144	50.5468	41.3002	68.0646	70.5515	54.6847	889.885	907.571	925.344	218.666	231.047	245.608
ENSMUSG00000023047.10	Amhr2	297.702	251.248	18.9809	297.702	3.97379	2.24582e-07	1.0896e-06	29.968	20.1915	6.78329	189.841	178.083	107.926	261.055	218.4	292.278	787.182	846.618	839.801	54.9056	49.6041	61.1166	183.206	189.111	206.393
ENSMUSG00000037725.8	Ckap2	1510.19	1274.58	96.5259	1510.19	3.97109	1.64307e-59	1.24616e-57	106.386	76.0153	107.176	1456.6	2045.5	2445.02	1585.57	1730.99	1701.25	1421.46	1359.35	1367.12	1073.25	1027.91	1027.52	1533.61	1348.3	1529.38
ENSMUSG00000026274.11	Pask	793.918	670.08	50.889	793.918	3.96416	1.0245e-30	3.12495e-29	53.9424	49.885	48.8397	619.573	690.688	842.807	543.864	530.264	530.548	613.568	593.125	621.062	1308.41	1457.81	1380.85	803.744	705.802	666.651
ENSMUSG00000044966.4	Fbxo48	55.4183	46.7882	3.63782	55.4183	3.95116	6.69824e-11	4.94908e-10	5.9936	3.56322	1.35666	40.557	36.4038	44.1517	39.3256	49.5931	42.0944	45.3764	33.635	38.084	75.6247	85.4293	98.3596	89.6332	59.3444	53.6623
ENSMUSG00000027330.16	Cdc25b	1352	1141.56	89.3552	1352	3.91918	2.37613e-16	3.04748e-15	77.9168	84.3294	105.819	402.118	792.028	724.088	805.756	772.508	801.382	952.904	919.631	896.439	2172.4	2155.94	2178.24	2493.97	2014.54	2198.09
ENSMUSG00000073705.10	Apitd1	262.021	221.265	17.4806	262.021	3.90995	4.81643e-30	1.4348e-28	16.4824	14.2529	21.7065	157.051	167.261	183.475	216.709	219.354	239.859	245.624	262.517	267.565	376.052	385.81	377.204	286.629	239.751	305.462
ENSMUSG00000024660.8	Incenp	4426.57	3737.91	294.6	4426.57	3.90902	8.83289e-103	2.29508e-100	286.194	300.498	297.108	2688.84	3787.96	4470.12	4435.42	4303.15	4121.28	3833.32	3852.44	3608.21	5190.13	5168.01	5409.78	5322.84	4848.04	5359.01
ENSMUSG00000036777.8	Anln	7103.4	5999.61	480.706	7103.4	3.88544	1.33161e-42	6.12582e-41	525.939	473.908	442.27	3574.19	4523.91	4892.99	8189.76	8292.53	8915.27	5343.56	4879.54	5101.3	8184.04	8119.46	8045.43	10569.8	8517.89	9401.22
ENSMUSG00000055612.15	Cdca7	1363.11	1151.37	92.701	1363.11	3.87919	1.52222e-20	2.60149e-19	103.39	78.3907	96.3227	347.755	530.314	561.217	1164.71	1215.03	1300.16	1739.1	1597.25	1679.6	2004.57	1999.78	2032.13	1539.52	1391.82	1343.62
ENSMUSG00000029177.9	Cenpa	1970.36	1664.28	133.842	1970.36	3.8785	1.2982e-54	8.79955e-53	134.856	156.781	109.889	2054.6	3196.64	2948.35	2083.42	1978	2431.94	1613.82	1502.09	1483.32	1887.51	1880.36	1977.7	1691.21	1343.56	1482.94
ENSMUSG00000026414.13	Tnnt2	227.694	192.337	15.5499	227.694	3.86635	1.64754e-07	8.17419e-07	8.9904	21.3793	16.2799	67.3074	33.4521	65.737	121.324	109.677	50.0367	225.895	233.804	48.8256	444.425	430.821	465.059	290.569	428.071	400.403
ENSMUSG00000046711.15	Hmga1	18826.5	15904.4	1293.51	18826.5	3.8634	5.79198e-06	2.23754e-05	1237.68	1373.03	1269.83	999.255	1515.18	1851.43	9644.81	9566.69	8129.78	9460.98	10106.9	7128.54	54580.3	52653.8	54752.9	20035.5	21337.9	20634.2
ENSMUSG00000052504.6	Epha3	465.418	393.187	32.0317	465.418	3.86092	0.000151003	0.000452814	31.4664	32.0689	32.5598	1130.42	515.556	1138.13	304.564	285.16	243.83	966.715	895.02	1076.12	138.818	139.626	118.413	10.8348	11.8689	6.1918
ENSMUSG00000021359.16	Tfap2a	331.522	204.931	16.7451	331.522	3.85796	0.000104362	0.000321614	16.4824	10.6897	23.0632	33.6537	54.1137	39.246	62.7536	56.2691	50.831	145.007	137.001	139.641	1420.29	1268.58	1247.16	120.168	105.237	92.8771
ENSMUSG00000034255.17	Arhgap27	264.29	223.279	18.2252	264.29	3.85777	2.9475e-05	0.000100453	14.984	16.6283	23.0632	67.3074	33.4521	43.1706	116.303	84.8804	102.456	30.5798	46.7609	54.6847	320.11	328.857	294.124	959.371	690.768	791.519
ENSMUSG00000026278.14	Bok	970.444	819.971	67.6069	970.444	3.84441	1.49718e-24	3.39369e-23	74.92	64.1379	63.7629	2378.19	896.32	1129.3	843.408	849.758	657.626	598.771	556.208	398.417	1091.9	1081.19	1108.69	893.377	1040.5	1033
ENSMUSG00000010342.16	Tex14	690.75	583.632	48.0448	690.75	3.84435	8.60585e-16	1.04908e-14	47.9488	58.1992	37.9864	265.778	377.812	270.797	676.902	611.33	640.947	705.307	668.598	768.516	1422.37	1373.3	1319.74	448.166	462.886	348.805
ENSMUSG00000037991.9	Rmi2	64.2421	54.2985	4.58045	64.2421	3.83435	3.45432e-10	2.38874e-09	8.9904	4.75095	0	36.2424	33.4521	57.8878	39.3256	39.1022	42.0944	45.3764	54.9645	77.1445	121.207	89.1037	130.828	62.0538	55.3881	79.4615
ENSMUSG00000021675.4	F2rl2	55.9682	47.281	3.84475	55.9682	3.83239	1.08799e-07	5.54305e-07	0	4.75095	6.78329	30.202	33.4521	37.2837	46.0193	37.1948	32.5636	87.7935	106.648	80.074	22.791	20.2091	22.9187	73.8735	84.6646	123.836
ENSMUSG00000030528.12	Blm	590.102	498.736	41.9061	590.102	3.81591	7.44672e-49	4.01865e-47	34.4632	35.6322	55.623	329.633	435.861	487.631	558.925	575.089	558.346	555.368	566.053	528.293	712.737	730.283	861.363	623.493	663.866	664.587
ENSMUSG00000004952.13	Rasa4	172.933	146.173	12.3735	172.933	3.80311	1.88742e-06	7.81422e-06	10.4888	13.0651	13.5666	157.913	49.1943	96.1526	87.0183	78.2045	45.2713	49.3222	58.246	41.0135	527.301	538.296	519.491	108.348	122.645	115.58
ENSMUSG00000028884.14	Rpa2	1198.61	1013.16	85.9266	1198.61	3.80296	3.33791e-31	1.02932e-29	92.9008	80.7662	84.1128	755.051	769.398	838.883	1062.63	994.723	1044.42	1168.94	1050.07	1049.75	2028.4	2070.51	2156.27	997.785	947.927	1044.35
ENSMUSG00000030641.10	Ddias	688.366	581.952	49.8814	688.366	3.79303	1.02479e-35	3.79387e-34	70.4248	43.9463	35.2731	462.522	489.975	654.427	732.962	791.582	775.172	494.208	479.094	522.434	1042.17	1013.21	1031.34	642.207	599.774	594.413
ENSMUSG00000034413.14	Neurl1b	110.216	93.1756	7.97298	110.216	3.7879	6.02214e-07	2.72219e-06	8.9904	9.50191	5.42663	77.6623	149.551	138.342	126.344	166.9	162.024	130.21	133.72	125.97	12.4315	9.18595	6.68463	144.792	121.854	147.571
ENSMUSG00000028702.15	Rad54l	586.559	495.898	42.5946	586.559	3.78646	4.13836e-43	1.9485e-41	41.9552	35.6322	50.1963	387.449	484.072	571.029	519.6	503.56	570.26	493.222	477.453	446.266	852.591	890.118	869.957	578.184	560.211	594.413
ENSMUSG00000020773.11	Trim47	1655.5	1399.62	120.259	1655.5	3.78314	8.14963e-26	1.95466e-24	127.364	123.525	109.889	746.421	797.931	918.356	1675.94	1580.3	1713.96	1725.29	1558.7	1566.33	1369.53	1340.23	1450.57	3183.46	2631.72	2573.73
ENSMUSG00000047757.16	Fancb	195.318	165.11	14.0698	195.318	3.78308	8.74045e-30	2.56028e-28	10.4888	15.4406	16.2799	135.478	125.937	175.626	194.954	178.344	181.085	171.641	159.151	164.054	245.521	280.171	263.565	202.906	205.727	245.608
ENSMUSG00000017550.14	Atad5	874.301	739.205	63.7238	874.301	3.77833	9.51092e-23	1.88485e-21	62.9328	61.7624	66.4762	251.971	380.764	505.292	809.939	917.472	875.246	853.274	857.283	866.167	1285.62	1455.05	1362.71	864.813	874.34	954.57
ENSMUSG00000015222.17	Map2	531.67	449.526	38.8079	531.67	3.77641	1.24585e-12	1.10636e-11	41.9552	39.1954	35.2731	968.191	1262.33	1146.96	345.563	376.717	421.738	264.367	242.008	304.672	228.946	234.242	243.512	655.997	633.798	646.012
ENSMUSG00000024912.5	Fosl1	2919.55	2468.86	215.439	2919.55	3.76042	4.96249e-06	1.93574e-05	232.252	207.854	206.212	848.245	738.898	1129.3	1440.82	1314.22	992.792	642.175	791.654	392.558	9485.2	9086.74	9763.38	2293.03	2122.95	2751.22
ENSMUSG00000021811.7	Dnajc9	2007.04	1697.17	147.827	2007.04	3.76012	2.5768e-102	6.45626e-100	140.85	171.034	131.596	1790.55	2324.92	2339.06	1729.49	1709.05	1787.82	2348.72	2172.33	2163.95	2357.83	2329.56	2265.14	1649.84	1566.69	1570.65
ENSMUSG00000026196.7	Bard1	398.867	337.356	29.798	398.867	3.74961	1.21975e-32	3.99866e-31	35.9616	24.9425	28.4898	209.688	281.391	342.421	358.114	342.383	355.817	342.296	365.883	374.004	600.854	604.435	612.121	434.376	363.979	395.244
ENSMUSG00000028068.14	Iqgap3	1521.57	1286.89	113.48	1521.57	3.74911	5.67841e-86	9.05383e-84	125.866	93.8313	120.743	1076.92	1248.55	1410.89	1244.19	1185.47	1315.25	1628.62	1688.31	1568.28	1735.22	1730.63	1803.9	1958.14	1505.76	1723.39
ENSMUSG00000021696.9	Elovl7	275.721	233.19	20.5355	275.721	3.74761	1.41358e-07	7.07093e-07	25.4728	22.567	13.5666	33.6537	32.4682	24.5287	165.669	180.252	147.727	325.526	354.398	321.273	343.937	358.252	406.808	447.181	500.866	493.28
ENSMUSG00000006642.3	Tcf23	217.244	183.74	16.2184	217.244	3.74474	0.000316427	0.000889026	19.4792	14.2529	14.9232	297.706	253.843	191.324	175.71	189.789	239.064	183.478	183.762	221.668	1.03595	0.918594	1.90989	553.559	375.848	389.052
ENSMUSG00000026049.11	Tex30	548.742	464.136	41.1052	548.742	3.73975	3.20797e-34	1.09516e-32	35.9616	34.4444	52.9097	264.915	307.956	350.27	543.028	503.56	470.981	619.486	641.526	604.461	730.348	665.062	701.886	524.995	640.128	662.523
ENSMUSG00000021175.15	Cdca7l	729.948	617.47	55.0825	729.948	3.72667	3.14924e-81	4.37495e-79	52.444	55.8237	56.9796	532.418	859.916	851.638	834.204	828.777	881.599	753.643	741.611	805.623	597.746	654.039	613.076	664.862	655.162	674.907
ENSMUSG00000062345.10	Serpinb2	242.565	205.235	18.5833	242.565	3.71581	1.8971e-09	1.20608e-08	29.968	9.50191	16.2799	178.623	112.163	71.6239	289.503	275.623	213.649	353.147	387.213	344.709	61.1213	70.7318	65.8914	393.992	393.255	427.235
ENSMUSG00000020534.14	Shmt1	1166.65	987.067	89.1518	1166.65	3.709	2.57059e-20	4.36658e-19	83.9104	102.146	81.3995	511.709	668.058	772.165	1108.65	1158.76	1125.43	953.891	886.816	1005.81	2157.89	2258.82	2300.47	893.377	806.292	891.62
ENSMUSG00000029999.14	Tgfa	274.613	232.359	21.0893	274.613	3.7034	5.14017e-05	0.000167803	17.9808	15.4406	29.8465	23.2987	21.6455	17.6607	358.114	359.55	308.163	67.0781	70.5515	84.9566	184.4	139.626	153.746	823.444	769.103	737.857
ENSMUSG00000048126.16	Col6a3	7998.24	6769.32	624.694	7998.24	3.67845	3.5074e-05	0.000117536	648.807	685.325	539.95	14983.6	9223.93	21474.4	1043.38	991.861	713.222	2553.9	2783.5	2335.82	18845	19672.6	19323.4	1802.52	2183.08	2043.3
ENSMUSG00000015217.11	Hmgb3	845.264	715.451	66.3812	845.264	3.6774	1.56026e-63	1.3109e-61	80.9136	55.8237	62.4063	593.685	640.509	681.899	806.593	918.426	794.234	1181.76	1048.43	1123.97	825.656	791.828	805.976	809.654	769.894	886.46
ENSMUSG00000032586.9	Traip	652.479	552.288	51.3322	652.479	3.6689	3.39322e-32	1.08452e-30	55.4408	51.0728	47.483	268.367	400.441	468.989	789.858	712.424	741.02	562.273	560.31	493.139	849.483	857.049	910.065	810.639	668.613	694.514
ENSMUSG00000025758.10	Plk4	1702.29	1441.08	135.054	1702.29	3.65736	1.42592e-49	8.03499e-48	157.332	127.088	120.743	1151.13	1320.37	1532.56	1553.78	1638.48	1558.29	1437.25	1457.79	1452.07	2616.82	2603.3	2515.33	1611.43	1448	1637.73
ENSMUSG00000020905.11	Usp43	504.688	427.243	40.0212	504.688	3.65733	0.000202535	0.000590558	46.4504	26.1302	47.483	13.8066	24.5971	35.3214	109.61	125.89	119.929	274.231	251.852	264.635	1497.99	1499.15	1601.45	753.51	551.507	446.842
ENSMUSG00000024590.8	Lmnb1	3735.94	3163.16	299.239	3735.94	3.64201	4.41293e-66	4.04692e-64	304.175	310	283.542	3313.59	4134.29	4095.32	4212.86	4318.41	4461.21	4180.55	4033.74	4238.07	2357.83	2302	2376.86	4083.73	3745.02	4185.66
ENSMUSG00000078773.11	Rad54b	289.826	245.432	23.465	289.826	3.63954	8.66561e-50	4.96274e-48	26.9712	19.0038	24.4198	214.003	239.084	284.533	268.585	318.54	274.011	240.692	252.673	288.071	343.937	346.31	349.511	311.254	288.018	328.166
ENSMUSG00000106334.1	Gm43549	925.409	783.611	74.621	925.409	3.63295	3.49826e-05	0.000117258	73.4216	39.1954	111.246	2533.52	3668.91	3300.59	200.811	309.003	221.591	185.451	193.606	249.987	733.456	728.445	572.014	407.782	301.469	274.503
ENSMUSG00000029730.16	Mcm7	7804.17	6608.63	630.927	7804.17	3.62848	7.20186e-64	6.16154e-62	618.839	677.011	596.929	4425.03	5895.44	6162.6	6171.6	6151.45	6768.46	8650.12	7911.61	8331.61	9613.66	9872.14	9941	9499.15	8652.41	9016.3
ENSMUSG00000021176.6	Efcab11	109.98	93.1327	8.89554	109.98	3.62489	7.87535e-17	1.0564e-15	5.9936	7.12643	13.5666	108.727	121.018	143.248	65.2637	81.0656	78.6291	79.9019	75.4737	83.9801	175.076	152.487	154.702	145.777	89.4122	94.941
ENSMUSG00000018008.7	Cyth4	460.714	390.187	37.553	460.714	3.61933	2.81084e-12	2.40628e-11	43.4536	28.5057	40.6997	640.283	568.686	514.122	295.36	248.919	250.978	349.201	349.476	333.967	198.903	176.37	190.989	897.317	951.884	944.25
ENSMUSG00000022673.4	Mcm4	4411.39	3736.06	359.455	4411.39	3.61672	5.19307e-88	8.57224e-86	331.147	374.138	373.081	2653.46	3341.28	3715.61	4012.04	4195.38	4054.56	4475.49	4543.19	4403.1	5380.75	5416.03	5482.35	4779.13	4693.74	5024.65
ENSMUSG00000019303.14	Psmc3ip	324.937	275.326	27.2715	324.937	3.57597	4.41773e-22	8.4219e-21	23.9744	22.567	35.2731	137.203	180.051	189.362	317.115	318.54	366.936	316.648	326.506	287.095	493.114	524.517	499.438	327.999	284.062	305.462
ENSMUSG00000028614.14	Ndc1	2748.39	2328.75	230.536	2748.39	3.57569	2.66195e-15	3.07913e-14	250.233	216.168	225.205	1437.62	1902.83	2089.85	2036.56	2165.88	1994.32	1772.64	1735.08	1574.14	6148.39	5940.55	6104.98	2089.14	2005.84	2228.02
ENSMUSG00000051457.7	Spn	182	154.231	15.3884	182	3.56852	5.42272e-09	3.27816e-08	16.4824	10.6897	18.9932	107.001	104.292	82.4165	287.83	279.438	208.089	212.085	227.242	209.95	37.2944	48.6855	42.0177	289.584	303.052	291.015
ENSMUSG00000062248.5	Cks2	1604.74	1359.98	136.184	1604.74	3.56119	3.13033e-64	2.69458e-62	157.332	122.337	128.883	927.633	1165.9	1365.76	1651.67	1711.91	1650.42	1520.11	1472.56	1264.58	1969.35	1853.72	1938.54	1856.69	1825.43	1896.76
ENSMUSG00000000567.5	Sox9	590.932	500.854	50.4638	590.932	3.54933	6.88045e-05	0.000219908	40.4568	49.885	61.0496	225.221	526.379	327.704	78.6511	84.8804	77.0407	116.4	148.486	96.6748	1951.74	1761.86	1939.5	454.076	545.968	529.399
ENSMUSG00000019942.13	Cdk1	3868.28	3278.68	330.651	3868.28	3.54771	3.63619e-50	2.11698e-48	308.671	365.823	317.458	2337.64	2843.43	3122.02	3986.94	4094.29	4118.1	3140.84	2878.67	2787.94	5209.82	5378.37	5365.85	4466.89	4018.01	4275.44
ENSMUSG00000056394.17	Lig1	1957.58	1659.19	167.274	1957.58	3.54682	1.43791e-90	2.58657e-88	149.84	176.973	175.009	1582.59	2435.12	2388.12	1491.86	1416.26	1572.58	2182.01	2057.48	2255.74	1869.9	1923.54	1848.78	2157.11	2079.43	2103.15
ENSMUSG00000019590.16	Cyb561	286.674	243.002	24.6436	286.674	3.54123	3.74945e-09	2.30942e-08	28.4696	23.7548	21.7065	167.405	122.002	75.5485	212.525	203.141	189.028	109.495	113.21	108.393	614.321	545.645	602.572	369.368	452.6	414.851
ENSMUSG00000028212.16	Ccne2	557.381	472.505	48.1267	557.381	3.53766	7.34058e-35	2.59435e-33	52.444	40.3831	51.553	401.255	260.73	436.611	548.885	549.339	544.844	458.696	517.651	501.928	751.067	792.747	797.381	509.235	667.031	623.308
ENSMUSG00000050410.15	Tcf19	1526.31	1293.89	131.794	1526.31	3.53332	5.18178e-23	1.05218e-21	127.364	137.778	130.239	1416.04	1558.47	1762.14	922.896	900.305	962.611	974.606	1052.53	954.053	2672.76	2615.24	2747.38	1410.49	1445.63	1499.45
ENSMUSG00000111960.1	AC154864.1	56.9104	48.2483	4.93818	56.9104	3.53044	1.17704e-05	4.30414e-05	5.9936	4.75095	4.06997	152.736	186.938	146.191	24.2647	30.5188	15.8847	18.7424	30.3535	18.5537	29.0067	37.6624	34.3781	42.3542	42.7279	43.3426
ENSMUSG00000061533.16	Cep128	287.963	244.162	25.1612	287.963	3.52292	4.10056e-37	1.58937e-35	26.9712	21.3793	27.1332	245.068	413.232	438.574	230.933	248.919	220.797	242.665	256.775	254.87	291.103	361.008	315.133	273.825	270.61	255.928
ENSMUSG00000031383.8	Dusp9	159.341	135.115	13.9845	159.341	3.51213	1.38596e-05	4.99393e-05	14.984	10.6897	16.2799	113.042	69.8559	110.87	119.65	85.8342	97.6907	38.4713	41.0183	41.0135	501.402	486.855	503.257	37.4293	60.1356	83.5894
ENSMUSG00000030268.17	Bcat1	3748.15	3178.68	331.352	3748.15	3.4998	1.44809e-15	1.72626e-14	311.667	286.245	396.144	2178	2596.47	3458.55	2084.26	2274.61	1916.49	2351.68	2060.76	2253.79	7037.24	7109.92	7408.48	5822.22	3999.02	3670.71
ENSMUSG00000028970.9	Abcb1b	747.411	633.869	66.1556	747.411	3.49769	1.24596e-09	8.07856e-09	62.9328	67.7011	67.8329	556.58	536.218	774.127	555.578	592.256	501.956	208.14	180.481	199.209	1668.92	1639.69	1767.61	736.766	629.05	664.587
ENSMUSG00000026198.15	Abcb6	1114.04	944.939	99.4099	1114.04	3.48729	1.91857e-19	3.0871e-18	106.386	81.9539	109.889	447.853	513.588	396.384	902.815	804.934	907.015	1239.96	1228.91	1315.36	1488.67	1579.98	1585.21	1384.88	1384.7	1530.41
ENSMUSG00000040658.6	Dnph1	504.985	428.385	45.3841	504.985	3.47557	4.96773e-20	8.30778e-19	38.9584	41.5708	55.623	263.189	356.167	387.554	526.293	556.968	575.819	507.032	454.483	391.582	912.676	807.445	893.831	306.329	306.217	329.198
ENSMUSG00000024833.14	Pola2	2774.89	2354.11	250.182	2774.89	3.47081	1.72355e-39	7.30607e-38	209.776	251.801	288.968	1409.14	1713.93	1892.64	2421.45	2323.24	2468.48	2949.47	2642.4	2702.01	3631.02	3565.98	3840.8	3333.17	3316.95	3412.72
ENSMUSG00000026784.14	Pdss1	279.342	237.005	25.3211	279.342	3.47073	6.26738e-23	1.26711e-21	28.4696	19.0038	28.4898	156.188	139.712	207.023	264.402	278.484	273.216	228.855	200.99	212.88	412.31	400.507	386.754	362.473	316.503	349.837
ENSMUSG00000042182.16	Bend6	371.107	314.85	33.5662	371.107	3.46452	3.06969e-13	2.8733e-12	20.9776	30.8812	48.8397	331.359	286.311	437.593	151.445	172.622	154.876	208.14	229.703	249.987	690.982	622.807	646.499	485.596	465.26	433.426
ENSMUSG00000006585.3	Cdt1	2353.77	1997.39	215.477	2353.77	3.44932	3.4398e-83	5.13446e-81	217.268	216.168	212.995	1493.71	2121.26	2193.85	1967.12	1843.53	2133.31	2788.68	2681.78	2528.19	2802.26	2681.38	2968.93	2496.93	2303.35	2302.32
ENSMUSG00000031245.8	Hmgn5	945.525	802.441	87.0199	945.525	3.44184	2.42511e-07	1.1661e-06	89.904	84.3294	86.8261	388.312	567.702	490.575	1439.98	1545.02	1670.27	1639.47	1459.43	2151.26	162.645	157.08	130.828	922.927	684.438	772.944
ENSMUSG00000022360.7	Atad2	5018.88	4260.06	465.981	5018.88	3.42918	2.1479e-48	1.14156e-46	483.983	451.341	462.62	2408.4	3111.05	3697.95	5305.61	5372.27	5241.15	4750.71	4824.57	5030.02	6409.45	6304.31	6437.3	5208.58	5405.88	5775.92
ENSMUSG00000022881.14	Rfc4	735.087	623.969	68.3783	735.087	3.42387	9.14753e-28	2.42626e-26	50.9456	70.0766	84.1128	434.909	529.33	591.633	618.332	629.451	734.666	586.934	603.79	612.274	1194.46	1201.52	1237.61	743.66	613.225	694.514
ENSMUSG00000040675.17	Mthfd1l	2776.09	2356.67	259.539	2776.09	3.41899	2.96274e-12	2.52553e-11	241.243	247.05	290.325	1217.57	1375.47	1588.48	1576.37	1670.9	1613.09	2271.78	1954.93	2034.08	6107.99	6040.68	6642.61	2890.92	2387.23	2269.3
ENSMUSG00000027959.13	Sass6	428.846	364.07	40.1917	428.846	3.41689	2.66788e-45	1.35137e-43	37.46	35.6322	47.483	378.82	425.039	501.367	398.276	409.143	390.763	300.865	360.961	386.699	548.02	617.296	578.698	388.082	364.77	383.892
ENSMUSG00000033083.16	Tbc1d4	278.527	236.485	26.2743	278.527	3.39839	3.43798e-21	6.145e-20	20.9776	32.0689	25.7765	277.859	326.65	429.743	171.526	197.419	197.764	210.112	194.427	233.387	225.838	204.847	228.232	416.647	411.454	452.002
ENSMUSG00000022945.11	Chaf1b	850.332	722.072	80.7723	850.332	3.39719	3.05386e-61	2.4485e-59	85.4088	79.5785	77.3295	522.063	613.945	707.409	819.98	809.702	845.065	963.755	913.888	1036.08	946.863	1009.54	1074.32	784.045	870.384	837.958
ENSMUSG00000051235.10	Gen1	361.587	307.098	34.6507	361.587	3.39168	8.5768e-50	4.93201e-48	37.46	28.5057	37.9864	250.245	339.44	422.875	385.725	430.125	397.117	304.811	283.026	285.142	412.31	435.414	377.204	383.157	342.615	374.604
ENSMUSG00000055184.4	Fam72a	141.538	120.212	13.5795	141.538	3.39076	8.3567e-14	8.39319e-13	16.4824	10.6897	13.5666	71.6219	61.0009	84.3788	137.221	144.011	135.02	282.123	218.217	235.34	105.667	108.394	96.4497	136.912	151.922	154.795
ENSMUSG00000024691.13	Fam111a	4585.5	3894.71	440.731	4585.5	3.37917	1.44465e-47	7.53526e-46	425.546	420.459	476.187	3563.84	4002.45	4996.01	5331.54	5933.05	5184.76	3978.33	3979.6	3976.36	3148.27	3165.48	3154.19	5554.31	6162.32	6652.06
ENSMUSG00000026134.11	Prim2	1117.08	948.864	107.778	1117.08	3.37345	3.67759e-78	4.69094e-76	97.396	99.77	126.169	1009.61	1075.39	1165.61	1079.36	1136.83	1119.08	864.124	833.492	815.388	1207.92	1267.66	1273.9	1338.59	1225.66	1343.62
ENSMUSG00000078185.3	Chml	258.869	219.896	25.0305	258.869	3.3729	4.35328e-23	8.87803e-22	29.968	26.1302	18.9932	161.365	104.292	160.908	259.381	264.178	196.97	292.974	285.487	291.001	342.901	270.067	302.718	304.359	361.605	284.823
ENSMUSG00000003849.8	Nqo1	1497.1	1271.68	144.581	1497.1	3.37199	5.02845e-06	1.95984e-05	116.875	156.781	160.086	3425.77	1606.68	1898.52	342.216	360.503	288.307	359.065	343.733	270.494	3224.93	3292.24	3168.52	1001.73	1323.78	1550.02
ENSMUSG00000016756.17	Cmah	354.474	301.145	34.5001	354.474	3.36667	2.3996e-17	3.33354e-16	43.4536	26.1302	33.9164	129.437	154.47	171.701	371.501	373.856	333.578	384.713	390.494	414.041	358.44	300.38	360.015	389.067	635.38	550.039
ENSMUSG00000001021.12	S100a3	105.145	89.3457	10.3467	105.145	3.34985	5.86475e-11	4.35849e-10	8.9904	7.12643	14.9232	58.6782	155.454	100.077	75.3043	99.1861	75.4522	84.8341	76.2941	70.3089	64.2292	72.569	51.5672	201.921	185.946	205.362
ENSMUSG00000052798.13	Nup107	2740.17	2328.47	269.946	2740.17	3.34354	1.11285e-38	4.55232e-37	268.214	264.866	276.758	1900.14	2015	2280.19	2838.13	2875.44	2649.56	2462.16	2309.33	2438.35	4253.63	4255.85	4280.07	2234.92	2054.9	2254.85
ENSMUSG00000042793.13	Lgr6	542.534	461.105	53.9603	542.534	3.3302	1.20839e-05	4.40617e-05	59.936	46.3218	55.623	153.599	57.0654	83.3977	123.834	120.168	125.489	574.11	559.49	566.378	701.341	711.911	672.283	1218.42	1204.3	1266.22
ENSMUSG00000039396.11	Neil3	318.208	270.487	31.8811	318.208	3.32512	5.89368e-39	2.43936e-37	37.46	29.6935	28.4898	200.196	405.361	498.424	321.298	309.957	321.665	349.201	309.278	321.273	274.528	252.613	305.583	310.269	288.018	305.462
ENSMUSG00000042515.13	Mum1l1	973.841	827.748	97.2815	973.841	3.32415	4.74206e-10	3.2252e-09	112.38	83.1417	96.3227	2127.95	1511.25	1651.27	969.752	1055.76	1138.93	1041.68	1082.88	1291.93	251.737	237.916	230.142	657.967	643.293	715.153
ENSMUSG00000030584.14	Dpf1	66.9097	56.8984	6.84155	66.9097	3.30411	6.01037e-08	3.16085e-07	8.9904	4.75095	6.78329	71.6219	74.7753	68.6804	38.4889	30.5188	43.6829	140.075	141.103	136.712	34.1865	30.3136	27.6935	52.204	50.6405	62.95
ENSMUSG00000023919.7	Cenpq	805.475	685.037	82.8461	805.475	3.28086	2.39697e-11	1.86017e-10	79.4152	89.0804	80.0428	365.013	478.168	520.009	533.824	553.154	539.285	522.815	507.807	540.012	1890.62	1812.39	1856.42	649.102	641.71	671.811
ENSMUSG00000044702.13	Palb2	134.657	114.534	13.9192	134.657	3.27995	1.95232e-16	2.5247e-15	16.4824	13.0651	12.2099	49.1861	72.8075	83.3977	145.588	122.075	140.579	127.251	128.798	134.759	184.4	169.94	196.719	173.357	152.713	138.284
ENSMUSG00000098318.7	Lockd	426.055	362.359	43.8786	426.055	3.27846	9.59282e-16	1.16433e-14	44.952	48.6973	37.9864	201.922	247.939	260.005	310.421	324.262	344.697	287.055	287.949	282.212	582.207	640.26	602.572	859.888	568.123	591.317
ENSMUSG00000023345.17	Poc1a	316.565	269.424	33.7193	316.565	3.2446	2.02265e-31	6.30663e-30	50.9456	28.5057	21.7065	189.841	313.859	261.967	317.115	258.456	320.076	299.879	301.074	262.682	422.67	457.46	434.501	319.134	283.27	306.494
ENSMUSG00000025420.13	Katnal2	96.6563	82.2447	10.1868	96.6563	3.24263	1.7298e-09	1.10775e-08	7.492	9.50191	13.5666	154.462	228.261	188.381	81.998	76.297	87.3657	44.3899	47.5812	50.7787	96.3438	116.662	101.224	64.0237	52.223	59.8541
ENSMUSG00000064294.12	Aox3	625.289	532.125	66.3045	625.289	3.2373	6.32059e-05	0.000203078	56.9392	60.5747	81.3995	846.519	1144.26	767.259	459.356	459.69	447.948	1079.17	966.391	996.043	21.7551	30.3136	24.8286	688.501	683.647	763.656
ENSMUSG00000040034.15	Nup43	1042.66	887.459	111.446	1042.66	3.22626	1.19229e-15	1.43351e-14	116.875	102.145	115.316	430.594	551.96	626.954	834.204	916.518	903.044	1017.02	954.086	927.687	1887.51	2038.36	2077.97	875.648	831.612	766.752
ENSMUSG00000078945.10	Naip2	288.834	245.851	30.9367	288.834	3.22511	4.87469e-06	1.90414e-05	34.4632	19.0038	39.3431	142.381	124.954	142.267	490.315	438.708	508.31	147.966	125.516	166.984	56.9775	67.0574	61.1166	609.703	639.337	610.925
ENSMUSG00000022978.11	Mis18a	356.242	303.26	38.3468	356.242	3.22361	1.86432e-35	6.75926e-34	52.444	36.8199	25.7765	215.729	286.311	274.722	294.523	288.975	355.022	364.984	334.709	351.545	456.856	452.867	414.447	431.422	393.255	428.266
ENSMUSG00000025403.5	Shmt2	12334.6	10499	1321.33	12334.6	3.22261	1.45553e-17	2.06705e-16	1188.23	1297.01	1478.76	5383.73	9177.68	10062.7	9730.99	9748.85	10202.7	10988	9532.66	9970.2	23549.3	23021.8	24484.9	12114.3	8946.76	8104.04
ENSMUSG00000031750.15	Il34	174.036	148.14	18.661	174.036	3.21842	0.000232626	0.00066926	17.9808	28.5057	9.49661	85.4286	63.9526	117.738	71.9574	60.0839	62.7445	47.3493	46.7609	35.1545	591.53	626.481	585.383	56.1439	88.6209	71.2057
ENSMUSG00000027342.14	Pcna	6487.88	5522.9	697.989	6487.88	3.21646	3.36868e-28	9.08961e-27	698.255	698.39	697.322	3200.55	3586.26	4100.22	5284.69	5556.33	5561.22	6996.84	6683.52	6829.73	9814.63	9763.74	9845.51	6672.26	6632.33	6790.35
ENSMUSG00000058070.14	Eml1	1947.01	1657.54	210.164	1947.01	3.21057	1.09005e-26	2.76073e-25	172.316	241.111	217.065	3009.85	2109.45	2733.48	1483.49	1501.14	1242.98	1362.28	1368.37	1303.64	2669.66	2890.82	2676.72	1558.24	1533.46	1761.57
ENSMUSG00000002297.15	Dbf4	2420.43	2060.81	262.739	2420.43	3.20364	2.50963e-99	5.86878e-97	272.709	267.241	248.268	1559.29	2016.97	2235.06	2530.22	2576.93	2502.63	2421.72	2228.11	2227.43	2740.1	2809.98	2669.08	2869.25	2421.25	2498.39
ENSMUSG00000022369.13	Mtbp	2272.14	1934.64	247.122	2272.14	3.20054	1.98621e-14	2.12575e-13	220.265	256.551	264.548	716.219	1147.21	1174.44	2147.01	2296.54	2291.36	1730.22	1459.43	1713.78	4030.9	4173.18	4242.83	2816.06	2179.12	1963.83
ENSMUSG00000029366.10	Dck	1342.13	1142.86	146.525	1342.13	3.1954	3.05629e-35	1.10238e-33	158.83	153.218	127.526	806.825	783.173	907.563	1122.03	1142.55	1150.05	1681.89	1587.41	1707.92	1760.09	1674.6	1787.66	1273.58	1324.57	1422.05
ENSMUSG00000029377.5	Ereg	705.745	601.016	77.3701	705.745	3.18879	3.0683e-05	0.000104114	59.936	86.7049	85.4694	507.394	354.199	406.196	261.055	230.798	243.036	105.549	111.57	85.9331	1293.91	1118.85	1177.45	1593.7	1446.42	1650.12
ENSMUSG00000048007.4	Timm8a1	1276.48	1087.07	140.01	1276.48	3.18831	2.20242e-27	5.74389e-26	133.358	140.153	146.519	668.759	814.657	1010.58	1363.01	1320.89	1218.35	940.081	952.445	873.979	1994.21	1877.61	1855.46	1435.12	1483.61	1338.46
ENSMUSG00000040195.11	Nemp1	690.231	587.877	76.1066	690.231	3.18167	3.49457e-16	4.43731e-15	80.9136	70.0766	77.3295	251.971	479.152	519.028	765.594	698.118	717.193	536.625	552.927	528.293	1224.5	1208.87	1334.06	559.469	466.842	510.824
ENSMUSG00000028693.15	Nasp	3555.86	3028.92	394.183	3555.86	3.17336	7.7729e-24	1.67787e-22	419.552	387.203	375.794	1506.65	2097.64	2381.25	3089.15	3329.41	3219.82	3742.57	3123.13	3249.83	5632.49	5870.74	5729.68	3346.96	3469.67	3548.94
ENSMUSG00000075266.5	Cenpw	402.075	342.503	44.6415	402.075	3.17264	5.57238e-36	2.10744e-34	49.4472	45.1341	39.3431	262.326	308.94	324.76	397.439	390.069	560.729	448.832	374.087	393.535	512.798	476.751	563.419	366.413	312.547	338.485
ENSMUSG00000074802.11	Gas2l3	653.715	556.89	72.7629	653.715	3.16657	2.10993e-28	5.78211e-27	73.4216	78.3907	66.4762	753.325	1037.02	1014.51	568.129	611.33	641.741	812.829	738.33	699.183	397.807	406.019	406.808	562.424	564.958	591.317
ENSMUSG00000020739.11	Nup85	2972.73	2532.55	331.642	2972.73	3.16379	2.62924e-30	7.91649e-29	293.686	334.942	366.298	1397.06	1756.24	1860.26	2849.01	2754.32	2860.83	2978.07	2844.21	2835.79	4189.4	4224.62	4232.33	3322.34	3217.26	3269.27
ENSMUSG00000060288.13	Ppih	906.549	772.404	101.68	906.549	3.15731	8.77462e-17	1.17143e-15	104.888	80.7662	119.386	562.62	684.784	716.239	634.229	687.627	734.666	782.25	703.874	631.804	1748.69	1713.18	1813.44	758.435	694.725	731.665
ENSMUSG00000031543.18	Ank1	836.87	713.046	93.9264	836.87	3.15483	2.40456e-15	2.79986e-14	79.4152	93.8313	108.533	571.25	860.9	1004.7	682.759	670.46	701.308	1134.41	1137.03	1038.03	369.836	338.043	324.682	1298.2	1213	1208.43
ENSMUSG00000035735.10	Dagla	1804.85	1537.89	203.123	1804.85	3.15126	2.29148e-10	1.61567e-09	185.802	217.356	206.212	441.812	592.299	575.935	1665.06	1604.14	1574.96	1839.72	1993.49	1841.7	1448.27	1442.19	1458.2	3885.75	3275.81	3433.36
ENSMUSG00000023066.9	Rttn	698.299	595.04	78.7455	698.299	3.14922	1.63909e-16	2.12945e-15	83.9104	73.6398	78.6862	261.463	413.232	409.139	588.21	609.423	582.967	566.218	602.969	580.049	703.413	688.027	741.039	1252.89	1181.35	1294.09
ENSMUSG00000033752.7	Mnd1	90.5112	77.1395	10.2813	90.5112	3.13978	1.1487e-14	1.25721e-13	10.4888	9.50191	10.8533	77.6623	108.227	88.3034	66.9371	63.8988	67.5099	76.9426	80.3959	83.0036	148.142	142.382	140.377	81.7534	60.9269	71.2057
ENSMUSG00000056486.17	Chn1	294.852	251.309	33.5955	294.852	3.13435	1.26618e-07	6.37911e-07	34.4632	29.6935	36.6298	564.346	752.672	712.314	262.728	275.623	222.385	243.651	220.679	262.682	198.903	250.776	225.368	75.8435	71.2132	83.5894
ENSMUSG00000039942.15	Ptger4	125.273	106.788	14.3623	125.273	3.12867	4.76779e-10	3.24113e-09	17.9808	14.2529	10.8533	123.397	108.227	104.002	108.773	122.075	128.666	97.6579	110.749	95.6983	42.4741	80.8363	45.8375	172.372	231.839	306.494
ENSMUSG00000038047.18	Haus6	1397.53	1191.36	160.533	1397.53	3.12199	1.01206e-27	2.67928e-26	151.338	148.467	181.792	1125.24	1348.91	1520.78	1155.5	1289.42	1160.38	1021.96	1045.15	943.311	2306.04	2243.21	2287.1	1116.97	1164.73	1234.23
ENSMUSG00000026235.14	Epha4	1150.47	980.77	132.269	1150.47	3.12073	0.00020014	0.000584224	122.869	115.211	158.729	3080.61	1497.47	1945.62	574.823	452.06	498.779	1132.44	1154.26	1243.1	71.4809	44.0925	50.6122	1846.84	1823.85	1841.03
ENSMUSG00000004360.9	9330159F19Rik	167.497	142.786	19.2349	167.497	3.11934	1.63567e-06	6.85691e-06	16.4824	24.9425	16.2799	75.9365	105.276	76.5297	310.421	310.91	303.397	200.248	241.188	229.481	22.791	32.1508	42.0177	177.297	207.31	177.498
ENSMUSG00000022421.18	Nptxr	1428.68	1218.08	165.062	1428.68	3.1134	1.88951e-07	9.29258e-07	160.329	182.912	151.946	1188.23	886.481	1593.39	409.153	407.235	348.669	861.165	893.379	870.073	3582.33	3381.35	3399.61	1170.16	1152.07	1286.86
ENSMUSG00000029861.17	Fam131b	333.464	284.323	38.6189	333.464	3.10856	1.51958e-24	3.43891e-23	35.9616	39.1954	40.6997	367.602	283.359	475.857	226.75	230.799	159.641	439.954	464.327	380.84	361.548	390.403	375.294	266.93	282.479	296.175
ENSMUSG00000028883.17	Sema3a	5130.19	4374.44	595.701	5130.19	3.10636	3.37947e-12	2.86509e-11	599.36	586.743	601	10852	9438.41	11461.8	5496.38	5820.51	5245.12	3053.04	3091.96	3084.8	3896.23	3708.37	3702.33	2700.82	2714.81	2686.21
ENSMUSG00000087543.1	Gm16576	60.3522	51.4494	6.93586	60.3522	3.10204	5.58831e-08	2.94884e-07	2.9968	8.31417	9.49661	58.6782	48.2104	84.3788	33.4686	29.5651	27.7982	23.6746	33.635	37.1075	91.164	101.964	110.774	78.7985	72.7957	73.2697
ENSMUSG00000005481.18	Ddx39	4596.52	3919.64	535.243	4596.52	3.10188	1.26852e-44	6.31157e-43	494.472	580.804	530.453	3563.84	3607.91	3819.61	3798.68	3894.01	4037.09	4807.93	4530.88	3775.2	4167.65	4178.69	4336.42	7117.47	6475.66	6836.78
ENSMUSG00000055805.15	Fmnl1	205.122	174.978	24.2568	205.122	3.08241	2.98228e-09	1.85475e-08	26.9712	21.3793	24.4198	87.1544	243.02	104.002	367.318	332.846	397.117	247.597	228.882	339.827	177.148	133.196	164.251	109.333	65.6744	79.4615
ENSMUSG00000026429.9	Ube2t	358.94	306.206	42.5383	358.94	3.0785	6.90594e-22	1.30063e-20	41.9552	36.8199	48.8397	155.325	239.084	295.326	272.769	272.762	297.043	508.018	458.585	502.904	462.036	451.03	461.24	372.323	305.426	330.23
ENSMUSG00000019845.8	Tube1	147.048	125.502	17.7731	147.048	3.06011	4.19611e-14	4.34827e-13	23.9744	13.0651	16.2799	74.2107	101.34	106.945	122.16	111.584	107.222	151.912	153.409	150.383	253.809	258.125	247.331	126.078	106.029	135.188
ENSMUSG00000005233.16	Spc25	878.177	749.489	106.046	878.177	3.05248	1.49171e-79	1.95609e-77	112.38	98.5823	107.176	649.775	739.882	791.788	845.918	915.564	869.686	851.301	808.881	823.2	908.532	929.618	841.309	1018.47	1050.79	1127.94
ENSMUSG00000081752.3	Sms-ps	363.293	310.09	44.0752	363.293	3.04777	1.98015e-10	1.40391e-09	67.428	30.8812	33.9164	129.437	149.551	216.834	257.708	263.225	178.703	356.106	284.667	317.367	699.269	723.852	647.454	462.941	374.265	388.02
ENSMUSG00000028896.13	Rcc1	2484.64	2121.41	305.23	2484.64	3.025	1.00145e-09	6.56298e-09	295.185	311.188	309.318	1130.42	1215.1	1533.54	1592.27	1551.69	1651.21	1876.21	1754.76	1534.1	5689.46	5715.49	5968.42	2232.95	1928.3	1895.72
ENSMUSG00000058729.13	Lin9	565.769	483.096	69.7282	565.769	3.02127	1.22082e-18	1.86189e-17	79.4152	70.0766	59.6929	222.632	272.536	272.76	577.333	566.505	621.885	760.548	776.887	731.408	714.809	687.109	663.688	533.86	495.328	589.253
ENSMUSG00000054580.14	Pla2r1	141.288	120.652	17.4717	141.288	3.02077	7.73062e-05	0.000245016	26.9712	11.8774	13.5666	546.225	243.02	362.044	123.834	155.455	135.02	29.5933	34.4554	30.2719	46.618	48.6855	51.5672	107.363	109.194	95.973
ENSMUSG00000032415.14	Ube2cbp	83.3	71.1771	10.5629	83.3	3.01519	9.27193e-19	1.42647e-17	10.4888	3.56322	17.6366	75.9365	110.195	108.908	97.0589	99.1861	82.6003	80.8884	80.3959	75.1915	64.2292	69.8132	78.3057	67.9637	78.3346	80.4935
ENSMUSG00000027242.14	Wdr76	489.621	418.121	60.6219	489.621	3.01508	5.23773e-15	5.9076e-14	61.4344	49.885	70.5462	135.478	201.696	272.76	471.07	491.162	492.425	548.462	502.064	620.086	673.37	716.504	720.985	536.814	479.502	481.929
ENSMUSG00000087060.7	Eldr	72.9828	62.3049	8.91542	72.9828	3.01189	1.69021e-06	7.06442e-06	2.9968	14.2529	9.49661	107.001	160.373	158.946	57.7333	55.3154	63.5387	29.5933	26.2517	22.4598	97.3797	88.1851	105.044	53.189	38.7717	30.959
ENSMUSG00000023942.15	Slc29a1	4823.33	4119.48	600.236	4823.33	3.00617	6.72406e-42	3.03361e-40	552.91	631.877	615.923	4611.42	6228.98	6127.28	6143.16	5784.27	5901.95	3929	3939.4	3283.04	3470.45	3372.16	3580.1	5931.55	4935.87	5111.33
ENSMUSG00000026708.16	Cenpl	469.125	400.707	58.615	469.125	3.00469	7.8399e-81	1.07845e-78	56.9392	51.0728	67.8329	387.449	442.748	481.744	472.744	454.921	429.68	556.354	456.944	467.75	449.604	429.902	462.195	503.325	484.25	557.262
ENSMUSG00000035834.11	Polr3g	293.099	250.32	36.4249	293.099	3.00461	8.91239e-14	8.89401e-13	34.4632	46.3218	28.4898	143.244	117.082	139.323	231.77	246.058	220.797	347.228	323.224	283.189	443.389	515.332	473.654	309.284	270.61	332.293
ENSMUSG00000019961.17	Tmpo	7060.11	6032.79	896.203	7060.11	2.97775	3.66537e-61	2.90558e-59	863.079	871.8	953.731	6313.09	7715.63	8553.66	6010.96	6085.64	6426.14	7425.95	6986.24	7701.76	9130.9	8738.59	8882.92	5494.22	5038.73	5397.19
ENSMUSG00000021115.15	Vrk1	804.298	687.266	102.106	804.298	2.97506	1.28656e-26	3.24089e-25	73.4216	108.084	124.813	473.74	624.767	669.144	703.677	711.47	714.016	762.521	689.108	721.643	1304.27	1285.11	1168.86	733.811	699.472	802.871
ENSMUSG00000067724.5	Gbx1	63.0444	53.8798	8.05646	63.0444	2.96856	2.32757e-05	8.0837e-05	4.4952	4.75095	14.9232	12.0808	26.5649	33.3591	42.6724	41.0097	45.2713	32.5526	27.8925	27.3424	131.566	135.033	154.702	109.333	76.752	49.5344
ENSMUSG00000074825.4	Itpripl1	558.152	477.004	71.2643	558.152	2.96568	6.35217e-29	1.78612e-27	59.936	81.9539	71.9029	376.231	460.458	441.517	501.192	488.301	506.721	496.181	506.986	484.35	537.66	496.041	494.663	850.038	864.054	867.885
ENSMUSG00000027641.13	Rbl1	973.312	831.945	125.114	973.312	2.9591	1.93539e-25	4.58707e-24	128.862	136.59	109.889	459.934	656.252	762.353	848.428	874.555	888.748	817.762	843.337	874.956	1507.31	1428.41	1402.82	1015.52	1076.9	1142.39
ENSMUSG00000031403.14	Dkc1	1981.32	1693.6	255.021	1981.32	2.9577	3.38079e-35	1.21319e-33	259.223	258.927	246.912	1367.72	1611.6	2115.36	1831.57	1917.92	1753.67	1788.42	1875.36	1732.33	2934.86	2965.22	3068.25	1568.09	1531.08	1658.37
ENSMUSG00000104563.1	Gm43041	214.21	183.15	27.8475	214.21	2.952	1.46219e-13	1.42373e-12	40.4568	21.3793	21.7065	72.4848	119.05	141.286	195.791	185.974	158.847	231.814	200.169	169.913	301.463	327.938	368.61	252.155	215.222	272.439
ENSMUSG00000026547.15	Tagln2	20616.5	17624.7	2665.47	20616.5	2.95129	6.00924e-33	1.99328e-31	2488.84	2836.32	2671.26	15523	15989.1	15044	20259.4	19330.8	19385.7	32276.4	31255.1	28616.7	14963.3	14940	14976.4	23155.9	21440.7	22091.3
ENSMUSG00000050107.2	Haspin	435.891	372.592	56.0922	435.891	2.94999	9.75608e-71	1.04494e-68	53.9424	64.1379	50.1963	413.336	445.7	552.387	389.909	432.986	382.026	436.994	458.585	415.994	415.418	440.925	424.952	402.857	394.838	531.463
ENSMUSG00000023243.9	Kcnk5	234.394	200.405	30.4589	234.394	2.94274	2.24457e-06	9.18447e-06	29.968	35.6322	25.7765	59.5411	78.7108	66.7181	116.303	119.214	164.406	238.719	239.547	270.494	577.027	549.319	563.419	160.552	155.087	156.859
ENSMUSG00000055760.12	Gemin6	498.097	425.898	64.9025	498.097	2.93875	7.36728e-53	4.69865e-51	64.4312	66.5133	63.7629	321.004	453.571	474.876	502.865	499.746	482.1	486.317	453.663	412.088	614.321	567.691	621.671	532.875	481.085	567.582
ENSMUSG00000032487.8	Ptgs2	7340.02	6276.65	959.787	7340.02	2.93503	4.19913e-07	1.9477e-06	1029.4	890.804	959.157	22063	13496.9	12473.4	5658.7	5161.49	3263.51	2141.57	2652.24	1319.27	5489.52	5321.42	5637.06	7016.02	8351.73	10054.5
ENSMUSG00000032344.17	Mb21d1	322.433	275.796	42.6148	322.433	2.92399	6.49982e-14	6.59429e-13	56.9392	35.6322	35.2731	117.356	155.454	208.985	392.419	349.059	375.673	321.581	294.512	331.038	535.589	495.122	513.762	262.99	223.926	259.024
ENSMUSG00000001020.8	S100a4	17039.5	14573.9	2246.13	17039.5	2.92336	1.51621e-12	1.33212e-11	2130.73	2324.4	2283.26	25669.1	24873.6	20655.2	18859.5	20428.5	21079	13248.9	11452.3	12669.3	6320.36	6178.47	5692.44	24734.8	21364.8	22365.8
ENSMUSG00000073599.9	Ecscr	209.654	179.325	27.6782	209.654	2.91925	6.095e-07	2.75157e-06	22.476	32.0689	28.4898	205.374	173.164	190.343	378.195	390.069	354.228	95.685	111.57	139.641	55.9415	62.4644	44.8825	282.69	311.756	348.805
ENSMUSG00000024613.16	Tcof1	4657.29	3984.09	618.078	4657.29	2.91371	1.36417e-19	2.22049e-18	636.82	578.429	638.986	2072.72	3086.45	3826.48	4463.87	4177.26	4222.15	3461.43	3483.28	3327.96	7573.86	7475.52	7997.68	5762.14	4651.02	4277.51
ENSMUSG00000038916.7	Soga3	412.08	352.579	55.0736	412.08	2.9042	1.66727e-07	8.25904e-07	62.9328	53.4482	48.8397	210.551	285.327	193.286	584.863	522.635	545.639	714.185	726.024	722.62	116.027	87.2665	113.639	460.971	453.391	444.778
ENSMUSG00000078762.10	Haus5	355.837	304.48	47.6942	355.837	2.89115	3.26834e-58	2.40094e-56	40.4568	51.0728	51.553	271.818	376.828	417.97	305.401	309.957	337.549	331.445	349.476	337.873	382.267	399.589	381.979	391.037	392.464	351.901
ENSMUSG00000032555.10	Topbp1	4677.02	4002.87	632.116	4677.02	2.8875	2.01597e-32	6.50254e-31	671.283	610.498	614.566	2253.07	3181.89	3638.1	6180.81	6279.25	5990.11	3839.24	3932.02	3799.61	5287.51	5236.91	5147.17	5047.04	5159	5183.57
ENSMUSG00000028066.15	Pmf1	934.178	799.544	126.374	934.178	2.88524	2.38115e-23	4.95916e-22	116.875	130.651	131.596	775.76	1050.79	1016.47	737.982	702.886	761.67	853.274	753.917	734.338	1514.57	1482.61	1538.42	764.345	676.526	649.108
ENSMUSG00000113149.1	AC099934.3	177.139	151.664	24.2859	177.139	2.87331	1.37921e-20	2.36574e-19	31.4664	23.7548	17.6366	98.3723	120.034	137.361	179.894	194.557	146.139	177.56	182.121	133.782	264.168	234.242	231.097	186.161	193.067	178.53
ENSMUSG00000044906.5	4930503L19Rik	873.125	747.592	119.929	873.125	2.86478	3.50626e-14	3.65229e-13	143.846	112.835	103.106	823.221	645.429	955.639	655.147	716.238	652.86	498.154	482.375	476.538	1718.65	1555.18	1545.11	848.068	793.632	730.633
ENSMUSG00000018362.14	Kpna2	7648.46	6549.49	1054.62	7648.46	2.85832	4.84227e-39	2.01608e-37	973.96	1085.59	1104.32	4368.08	4915.49	5515.04	8424.04	8965.86	8387.9	7959.61	7473.54	6989.88	7235.11	7391.01	7402.75	9519.84	9434.96	10743.8
ENSMUSG00000054321.6	Taf4b	250.669	214.698	34.8395	250.669	2.84765	4.44986e-13	4.11576e-12	34.4632	32.0689	37.9864	138.066	137.744	196.23	258.545	277.531	228.739	131.197	167.355	141.594	435.101	404.182	433.546	275.795	265.072	269.344
ENSMUSG00000038644.14	Pold1	1227.43	1051.34	170.865	1227.43	2.847	1.23326e-64	1.07477e-62	199.287	162.72	150.589	922.456	1277.08	1233.3	973.099	891.722	1034.89	1349.45	1339.66	1386.65	1421.33	1368.71	1426.69	1312.98	1231.99	1241.46
ENSMUSG00000063531.7	Sema3e	1485.93	1272.8	207.101	1485.93	2.84288	4.93827e-05	0.000161588	182.805	226.858	211.639	834.439	1217.07	1458.97	3630.5	3398.08	3139.61	1233.05	1265.01	1036.08	175.076	157.998	166.161	1457.77	1527.92	1591.29
ENSMUSG00000022676.6	Snai2	1149.51	984.64	160.286	1149.51	2.84254	7.50597e-12	6.18479e-11	154.335	136.59	189.932	1798.32	1714.91	2887.52	682.759	697.164	663.979	696.429	703.874	680.63	868.13	896.548	920.569	1576.95	1326.94	1127.94
ENSMUSG00000069793.12	Slfn9	2134.95	1828.83	298.219	2134.95	2.83982	1.07923e-07	5.50641e-07	322.156	286.245	286.255	625.613	1366.62	1644.41	1973.81	2076.23	2130.14	1033.79	1147.69	1247.98	5088.61	5049.51	4905.56	1187.89	1266.8	1279.64
ENSMUSG00000028560.11	Usp1	3416.7	2927.16	479.456	3416.7	2.83337	1.74312e-34	6.05388e-33	507.958	450.153	480.257	3275.62	3930.62	4457.36	2993.76	3095.75	3040.33	2680.17	2450.43	2720.56	5002.63	4802.41	4707.89	2667.33	2671.29	2754.32
ENSMUSG00000025154.14	Arhgap19	1575.77	1350.03	221.358	1575.77	2.83139	8.00991e-18	1.15625e-16	208.278	229.234	226.562	943.166	1720.82	1341.23	1873.4	1852.11	1877.57	1741.07	1717.03	1710.85	784.218	750.492	774.462	2330.46	2005.05	2214.6
ENSMUSG00000025912.16	Mybl1	152.449	130.621	21.4852	152.449	2.82901	1.10721e-13	1.09403e-12	17.9808	16.6283	29.8465	99.2352	93.4691	91.2469	206.668	215.539	178.703	87.7935	91.0607	110.346	226.874	203.928	199.584	156.612	157.46	168.211
ENSMUSG00000044768.16	D1Ertd622e	555.605	476.094	78.5385	555.605	2.82558	1.6878e-31	5.27428e-30	89.904	72.452	73.2595	413.336	337.473	307.1	655.147	617.052	691.778	503.086	589.023	551.73	664.047	709.155	614.031	552.574	547.551	580.998
ENSMUSG00000078452.10	Raet1d	463.614	397.256	65.4675	463.614	2.82533	2.93851e-14	3.09304e-13	73.4216	60.5747	62.4063	326.182	567.702	396.384	390.746	454.921	451.125	375.835	319.123	341.779	266.24	270.067	305.583	830.339	818.161	840.021
ENSMUSG00000044005.13	Gls2	62.3641	53.4309	8.76481	62.3641	2.8197	9.93956e-09	5.80098e-08	8.9904	11.8774	5.42663	18.9841	33.4521	29.4345	67.7739	67.7136	42.8886	97.6579	86.9588	80.074	71.4809	80.8363	81.1705	58.1139	46.6842	72.2377
ENSMUSG00000050530.14	Fam171a1	2506.78	2148.7	358.322	2506.78	2.80644	1.8852e-11	1.48353e-10	340.137	356.322	378.508	1812.12	1255.44	1640.48	1660.04	1684.26	1540.02	1394.83	1406.11	1450.12	4278.49	4032.63	4226.6	3721.26	3707.84	3791.45
ENSMUSG00000053158.10	Fes	358.989	307.756	51.5956	358.989	2.80124	9.21496e-23	1.82879e-21	58.4376	47.5095	48.8397	402.981	352.231	370.874	262.728	310.91	270.039	252.53	214.936	235.34	509.69	464.809	521.401	411.722	435.192	369.444
ENSMUSG00000027203.15	Dut	2586.19	2217.17	372.06	2586.19	2.79714	8.16757e-11	5.97805e-10	377.597	396.705	341.878	993.215	1356.78	1262.74	1655.86	1794.89	1691.72	2303.34	1967.24	2220.59	5103.11	4905.3	5005.83	3012.07	2794.72	2725.43
ENSMUSG00000039231.18	Suv39h1	1194.56	1024.42	173.729	1194.56	2.78211	6.37551e-40	2.75245e-38	184.303	168.659	168.226	889.665	1027.18	1116.55	1018.28	1094.86	1077.78	1091.99	1021.36	1035.1	1635.77	1739.82	1777.16	1114.01	1091.14	1187.79
ENSMUSG00000042367.12	Gjb3	1773.16	1520.95	259.935	1773.16	2.77017	5.62739e-05	0.000182225	268.214	237.548	274.045	927.634	1983.51	1717.01	2531.06	2266.02	2219.09	2644.66	2406.95	2076.07	140.89	150.649	157.566	2628.91	2268.54	2478.79
ENSMUSG00000020212.14	Mdm1	426.355	365.751	62.7268	426.355	2.76465	2.62804e-16	3.35829e-15	68.9264	67.7011	51.553	237.302	391.586	351.252	353.93	358.596	349.463	396.55	408.542	380.84	740.708	738.55	744.859	317.164	299.887	326.102
ENSMUSG00000070348.5	Ccnd1	9159.89	7859.44	1357.23	9159.89	2.75465	9.57174e-05	0.000296863	1246.67	1446.66	1378.36	3684.65	1984.5	4102.19	4424.55	4583.54	4346.05	2854.77	2703.11	2595.57	26536	24344.6	25000.5	9904.97	10616.3	9717
ENSMUSG00000033970.15	Rfc3	868.705	745.382	128.766	868.705	2.75403	3.07314e-24	6.8552e-23	122.869	122.337	141.092	536.733	695.607	772.165	730.452	734.359	744.197	828.612	739.97	779.257	1431.69	1331.96	1390.4	795.864	755.652	763.656
ENSMUSG00000006715.11	Gmnn	1125.34	965.782	167.99	1125.34	2.74448	7.97348e-17	1.06854e-15	188.798	159.157	156.016	403.844	559.831	550.425	1107.81	1236.01	1242.18	1603.96	1438.1	1470.63	1154.05	1149.16	1102.01	1309.04	1238.32	1314.73
ENSMUSG00000029687.16	Ezh2	2513.71	2157.83	378.424	2513.71	2.73189	7.50873e-26	1.80402e-24	389.584	365.823	379.864	1221.02	1598.81	1811.2	2562.02	2814.41	2552.67	3551.2	3531.68	3724.42	2603.35	2458.16	2415.06	2309.78	2178.33	2373.53
ENSMUSG00000004018.9	Fancl	323.808	278.031	49.1455	323.808	2.721	2.09022e-19	3.34411e-18	52.444	47.5095	47.483	449.579	470.297	399.328	245.157	238.428	245.418	256.475	240.367	269.518	434.065	462.053	430.681	229.501	257.159	229.097
ENSMUSG00000041147.10	Brca2	797.676	684.943	121.275	797.676	2.72081	7.33856e-51	4.34461e-49	136.354	108.084	119.386	546.225	778.253	1084.17	763.083	789.674	706.868	653.026	721.102	669.888	804.937	871.746	856.588	839.204	939.223	941.154
ENSMUSG00000057948.12	Unc13d	199.306	171.131	30.2591	199.306	2.71925	2.01602e-06	8.29768e-06	25.4728	27.318	37.9864	56.9524	82.6464	56.9067	145.588	134.474	136.608	144.021	150.947	121.088	249.665	190.149	175.71	463.926	466.051	414.851
ENSMUSG00000051517.14	Arhgef39	128.401	110.244	19.4602	128.401	2.71692	1.2145e-18	1.85426e-17	16.4824	20.1916	21.7065	75.0736	133.808	110.87	154.792	147.826	165.995	168.682	141.103	150.383	100.488	115.743	82.1255	152.672	103.655	122.804
ENSMUSG00000022070.6	Bora	498.861	428.366	75.892	498.861	2.71401	1.89062e-23	3.96522e-22	70.4248	86.7049	70.5462	492.724	774.318	843.788	430.908	421.541	494.808	559.313	536.52	509.74	478.611	461.134	472.699	361.488	287.227	358.093
ENSMUSG00000033166.10	Dis3	2718.6	2334.68	415.055	2718.6	2.71127	2.96535e-25	6.94604e-24	391.083	424.023	430.061	2297.08	2433.15	2903.22	2218.97	2335.64	2204	2804.46	2594	2501.83	4330.29	4203.49	4223.73	1917.76	1857.87	1953.51
ENSMUSG00000030254.16	Rad18	1167.76	1002.9	178.634	1167.76	2.70783	2.01518e-13	1.92609e-12	160.329	211.417	164.156	581.605	654.284	703.484	803.246	901.259	799.793	1075.22	1134.57	1099.55	2125.78	2080.62	2091.34	1121.89	1115.67	1228.04
ENSMUSG00000031530.6	Dusp4	1612.13	1384.59	246.89	1612.13	2.70724	1.66096e-07	8.23207e-07	265.217	205.479	269.975	499.628	457.507	378.724	1360.5	1300.86	1264.42	1172.88	1194.45	1056.59	2882.03	2808.14	2798.95	2233.94	2349.24	2424.09
ENSMUSG00000052921.13	Arhgef15	65.965	56.6593	10.1305	65.965	2.69785	1.90413e-06	7.88109e-06	7.492	10.6897	12.2099	155.325	115.115	130.493	50.2029	62.9451	51.6252	32.5526	34.4554	28.3189	38.3303	33.0694	30.5583	75.8435	81.4996	69.1418
ENSMUSG00000073600.3	Prob1	90.9323	78.1485	14.2298	90.9323	2.69688	7.50674e-12	6.18479e-11	20.9776	9.50191	12.2099	41.4199	56.0815	42.1894	77.8144	94.4176	90.5426	97.6579	103.366	111.323	93.2359	99.2082	108.864	141.837	113.15	92.8771
ENSMUSG00000051278.12	Zgrf1	343.984	295.552	53.3937	343.984	2.69529	1.10946e-29	3.23634e-28	59.936	39.1954	61.0496	215.729	261.714	299.251	335.522	323.309	301.809	291.987	329.787	340.803	425.777	457.46	491.798	360.503	360.022	364.285
ENSMUSG00000062075.13	Lmnb2	1533.97	1317.91	237.612	1533.97	2.69016	1.20645e-20	2.08469e-19	212.773	242.299	257.765	938.851	1573.23	1505.08	1163.03	1041.45	1149.26	2327.02	2168.23	2075.09	1994.21	1828.92	2012.07	1138.64	1046.04	1048.48
ENSMUSG00000031647.10	Mfap3l	292.852	251.688	45.8656	292.852	2.67764	5.12403e-16	6.38501e-15	52.444	40.3831	44.7697	315.827	209.568	409.139	255.198	260.364	161.229	363.998	418.387	280.259	387.447	404.182	357.15	137.897	200.98	231.161
ENSMUSG00000001053.15	N4bp3	340.458	292.625	53.4626	340.458	2.67081	7.37722e-06	2.80286e-05	58.4376	55.8237	46.1264	120.808	158.406	147.172	219.219	212.678	208.883	246.611	231.343	220.692	924.072	879.095	880.462	244.275	205.727	207.425
ENSMUSG00000027752.15	Exosc8	1319.71	1134.36	207.617	1319.71	2.66836	7.67359e-17	1.0313e-15	217.268	200.728	204.855	868.092	1117.69	1217.61	1063.46	1062.44	977.702	1187.68	1128.82	1001.9	2352.65	2332.31	2354.9	1138.64	973.247	1018.55
ENSMUSG00000029363.14	Rfc5	1774.02	1525.04	280.164	1774.02	2.66266	2.0582e-21	3.76023e-20	289.191	282.682	268.618	1437.62	2098.63	1972.11	1605.65	1632.76	1714.75	1296.19	1124.72	1206.97	2792.93	2672.19	2878.21	1394.73	1327.73	1455.07
ENSMUSG00000033730.4	Egr3	392.634	337.555	62.1585	392.634	2.65962	0.00013516	0.000408624	68.9264	51.0727	66.4762	464.248	537.202	210.947	72.7941	67.7136	56.3906	186.438	260.056	189.444	938.575	963.606	874.732	244.275	299.887	523.207
ENSMUSG00000016494.9	Cd34	11332.3	9742.82	1795.63	11332.3	2.65787	3.37777e-08	1.83696e-07	1745.64	1802.99	1838.27	1962.27	5822.63	2142.83	12809.3	13406.3	14410.6	9500.44	9010.9	10601	13298.5	12422.1	12969.1	18752.1	16207.3	16668.3
ENSMUSG00000029334.14	Prkg2	4956.44	4261.56	787.114	4956.44	2.65465	1.36947e-05	4.94723e-05	767.181	762.528	831.631	2035.62	2684.04	3049.41	3658.95	3963.63	3507.34	2603.22	2637.48	2455.93	14118	13238.8	13347.3	2645.66	2266.16	2135.14
ENSMUSG00000036678.7	Aaas	3029.1	2604.47	481.275	3029.1	2.65333	5.29755e-83	7.8242e-81	480.987	517.854	444.984	2550.78	2853.27	2648.12	2546.96	2538.78	2848.12	3056.99	3014.03	2962.74	3056.07	3130.57	3102.62	4089.64	3453.84	3584.02
ENSMUSG00000061607.15	Mdc1	3295.16	2833.39	524.521	3295.16	2.65311	2.5094e-136	1.53085e-133	579.881	482.222	511.46	2613.77	3568.55	3860.82	3361.08	3510.62	3457.3	2813.34	3075.55	3243	3110.97	3295.92	3215.31	3609.95	3402.41	3288.88
ENSMUSG00000004356.8	Utp20	3812.45	3278.13	606.56	3812.45	2.65292	1.13443e-107	3.12102e-105	633.823	552.298	633.559	3141.87	3193.69	4033.5	3620.46	3766.21	3541.49	4156.87	4334	4078.89	4247.41	4452.43	4312.54	3474.03	3454.63	3378.66
ENSMUSG00000035024.16	Ncapd3	1167.17	1003.65	186.045	1167.17	2.65003	3.16629e-21	5.68838e-20	203.782	169.847	184.505	463.385	686.752	770.202	1247.54	1222.66	1262.83	1079.17	1132.93	1124.94	1538.39	1541.4	1491.63	1332.68	1247.81	1365.29
ENSMUSG00000113302.1	AC122354.1	54.6414	46.9796	8.67031	54.6414	2.64708	0.00024883	0.000711937	5.9936	11.8774	8.13995	232.124	115.115	98.1149	24.2647	39.1022	23.827	26.634	23.7906	21.4833	25.8989	51.4413	28.6484	38.4143	38.7717	31.991
ENSMUSG00000003559.7	As3mt	687.435	591.252	110.334	687.435	2.64001	2.04544e-09	1.29627e-08	122.869	100.958	107.176	564.346	775.302	588.69	1037.53	1047.18	997.558	445.872	404.441	431.619	279.708	273.741	285.529	1054.91	1111.72	1013.39
ENSMUSG00000111877.1	AC129016.2	100.696	86.6309	16.3039	100.696	2.63968	1.8165e-14	1.95204e-13	23.9744	15.4406	9.49661	91.469	126.921	105.964	94.5487	74.3896	67.5099	94.6986	94.3421	92.7687	123.279	168.103	136.558	92.5882	82.2909	65.0139
ENSMUSG00000034872.6	Gipc3	83.3837	71.6948	13.2506	83.3837	2.63598	2.19365e-07	1.06701e-06	5.9936	20.1915	13.5666	50.912	50.1782	43.1706	103.753	97.2787	81.8061	131.197	168.175	151.359	77.6966	87.2665	85.9453	40.3842	40.3542	41.2787
ENSMUSG00000024556.3	Me2	3259.63	2803.92	525.41	3259.63	2.63335	1.12206e-27	2.95933e-26	555.907	514.291	506.033	2836.4	2950.67	2598.08	3255.66	3108.15	3300.84	3386.46	3228.14	3275.22	2250.09	2112.77	2225.98	4910.13	4471.4	4984.4
ENSMUSG00000027018.11	Hat1	2386.52	2053	385.392	2386.52	2.63035	2.61859e-38	1.04976e-36	388.086	399.08	369.011	1384.98	1580.12	1731.73	2421.45	2487.28	2649.56	2296.44	2262.57	2462.77	2908.96	2942.26	2923.09	2615.12	2407.01	2724.39
ENSMUSG00000068394.4	Cep152	360.649	310.284	58.4556	360.649	2.62861	2.40416e-09	1.51065e-08	82.412	42.7586	50.1963	111.316	182.019	200.155	266.075	313.772	285.924	279.163	315.021	290.024	663.011	690.783	650.319	418.617	378.221	365.317
ENSMUSG00000001056.3	Nhp2	2339.3	2012.79	380.255	2339.3	2.62032	1.35668e-43	6.47471e-42	350.626	406.207	383.934	1886.33	2105.51	2196.79	2115.21	2322.29	2212.74	1997.55	1933.6	1689.37	3197.99	3157.21	3263.06	2282.2	2333.42	2396.23
ENSMUSG00000004099.16	Dnmt1	6045.06	5201.42	983.215	6045.06	2.62023	9.95193e-40	4.25718e-38	1018.91	981.072	949.661	3295.47	4529.81	5382.59	6648.53	6450.91	6974.96	5114.71	5314.33	5661.82	7533.46	7840.2	7670.14	6251.67	5942.35	6064.87
ENSMUSG00000085667.1	Gm12992	67.0113	57.7007	11.1478	67.0113	2.61245	3.48309e-08	1.88911e-07	16.4824	4.75095	12.2099	69.8961	53.1298	58.869	37.6521	40.0559	29.3866	40.4442	57.4256	54.6847	110.847	112.987	105.999	74.8585	94.951	63.982
ENSMUSG00000093565.1	Rab26os	92.254	79.3977	15.1159	92.254	2.60935	1.64561e-10	1.17504e-09	14.984	15.4406	14.9232	85.4286	63.9526	87.3223	120.487	134.474	123.106	67.0781	52.5034	55.6612	67.3371	66.1388	54.432	147.747	125.019	133.124
ENSMUSG00000037846.18	Rtkn2	187.58	161.476	30.9568	187.58	2.60933	2.07943e-15	2.4395e-14	40.4568	22.567	29.8465	302.02	285.327	336.534	170.69	157.363	147.727	146.98	173.918	162.101	141.926	140.545	139.422	175.327	164.582	169.243
ENSMUSG00000042606.9	Hirip3	803.474	691.639	132.461	803.474	2.602	7.20128e-24	1.55928e-22	146.843	117.586	132.952	569.524	1073.42	1064.55	667.698	606.561	619.502	812.829	790.013	764.61	1057.71	1112.42	1135.43	628.418	570.497	578.934
ENSMUSG00000026109.14	Tmeff2	802.357	690.916	133.71	802.357	2.58503	2.92367e-05	9.97132e-05	137.853	152.03	111.246	1198.59	1408.92	1251.95	1162.2	1060.53	988.821	733.914	674.341	718.713	92.2	112.069	106.954	779.12	858.515	888.524
ENSMUSG00000060600.15	Eno3	3956.64	3407.12	659.504	3956.64	2.58482	1.19929e-07	6.05951e-07	641.315	680.574	656.622	5026.48	3526.25	3823.54	5764.96	5908.25	5292.77	3916.18	3740.05	3319.17	953.078	873.583	1002.7	5150.46	5543.56	5508.64
ENSMUSG00000024165.8	Hn1l	3691.18	3178.52	615.227	3691.18	2.5843	1.50896e-64	1.30693e-62	588.871	673.448	583.363	3082.33	2942.8	3083.75	3922.52	4094.29	3929.07	4544.54	4467.71	4574.96	3861	3751.54	3690.87	2985.48	3207.76	3229.03
ENSMUSG00000085156.7	Snhg15	400.616	344.967	66.722	400.616	2.58318	1.89231e-13	1.81607e-12	53.9424	78.3907	67.8329	250.245	365.022	383.629	467.723	503.56	501.161	275.218	239.547	214.833	667.155	620.051	623.581	334.893	280.897	281.727
ENSMUSG00000086606.1	Gm13205	86.3558	74.385	14.5312	86.3558	2.57762	5.06289e-06	1.97216e-05	17.9808	10.6897	14.9232	24.1616	31.4843	28.4533	86.1816	66.7599	88.1599	46.3628	57.4256	59.5673	145.034	171.777	181.44	116.228	110.776	81.5254
ENSMUSG00000005718.7	Tfap4	292.396	251.838	49.0493	292.396	2.57712	9.14719e-10	6.02838e-09	49.4472	38.0076	59.693	98.3723	169.228	211.928	220.056	210.771	232.71	310.73	247.751	265.611	561.487	570.447	521.401	278.75	242.125	244.576
ENSMUSG00000020256.14	Aldh1l2	6359.55	5477.81	1069.1	6359.55	2.57252	9.5522e-05	0.000296446	952.983	1014.33	1239.98	3862.41	5197.87	6466.76	1969.62	2076.23	1736.99	2581.52	2447.97	2242.07	17375	16706.5	16994.2	5161.3	6421.06	4153.67
ENSMUSG00000003824.12	Syce2	382.492	329.488	64.4703	382.492	2.56874	2.76167e-14	2.92004e-13	70.4248	70.0766	52.9097	272.681	323.698	357.138	441.785	461.597	467.009	631.324	575.077	576.143	296.283	375.705	308.448	219.651	212.057	218.777
ENSMUSG00000059939.13	9430015G10Rik	485.72	418.436	82.0163	485.72	2.5661	2.03326e-06	8.36131e-06	85.4088	81.954	78.6862	275.27	349.279	360.082	366.481	312.818	308.957	280.15	296.973	284.165	1204.82	1186.82	1236.66	326.029	254.785	242.512
ENSMUSG00000007050.17	Lsm2	915.594	788.799	154.821	915.594	2.56537	4.02883e-29	1.14662e-27	160.329	131.839	172.296	800.785	833.351	1007.64	725.431	724.822	749.757	804.938	772.785	689.418	1317.73	1363.19	1313.05	905.197	819.743	906.067
ENSMUSG00000026020.9	Nop58	6831.91	5885.84	1155.45	6831.91	2.5639	1.29105e-15	1.54826e-14	1195.72	1052.34	1218.28	4209.3	4321.23	5185.37	7000.79	7403.67	6984.49	4884.87	4567.8	4492.94	11660.7	11593.6	11677.1	6605.28	5881.42	6010.18
ENSMUSG00000031971.15	Ccsap	209.32	180.351	35.5079	209.32	2.56254	2.27968e-16	2.93182e-15	35.9616	28.5057	42.0564	189.841	240.068	258.042	128.017	119.214	119.135	201.234	169.816	173.819	299.391	284.764	279.8	228.516	212.848	235.289
ENSMUSG00000022346.15	Myc	4390.25	3782.82	745.652	4390.25	2.55775	1.50535e-35	5.51475e-34	714.737	696.015	826.205	3600.08	4423.55	4395.55	3745.97	3593.59	3388.2	3350.95	3367.6	3409.01	5669.78	5908.4	5996.11	5501.12	4686.62	4817.22
ENSMUSG00000029283.17	Cdc7	482.986	416.197	82.2545	482.986	2.55431	9.0469e-10	5.96509e-09	101.891	87.8926	56.9796	179.486	323.698	301.213	502.865	478.764	489.248	408.388	415.105	417.947	922	874.502	949.218	334.893	314.13	333.325
ENSMUSG00000052727.6	Map1b	8938.19	7702.69	1525.21	8938.19	2.55099	3.65089e-06	1.45197e-05	1613.78	1400.34	1561.51	1472.13	1343	1612.03	8919.37	9264.37	8114.69	10270.9	11235.7	11214.3	11481.5	12155.8	12186.1	12008.9	11767.6	11026.6
ENSMUSG00000054115.11	Skp2	1040.4	896.643	177.872	1040.4	2.54918	7.77295e-40	3.34547e-38	172.316	159.157	202.142	776.623	675.929	761.372	1190.64	1215.98	1224.71	1194.58	1208.4	1272.4	1026.63	985.652	985.506	898.302	1094.31	1094.92
ENSMUSG00000021678.9	F2rl1	182.916	32.1685	6.46375	182.916	2.54723	0.000119258	0.000364001	5.9936	1.18774	12.2099	7.76623	5.90331	13.7361	59.4067	53.4079	32.5636	34.5255	39.3776	28.3189	65.2652	56.0343	51.5672	719.036	766.729	810.094
ENSMUSG00000020471.11	Pold2	1416.62	1220.93	242.51	1416.62	2.5454	1.83183e-37	7.19955e-36	206.779	239.923	280.828	1414.32	1681.46	1787.65	1168.05	1067.2	1184.2	1315.92	1259.26	1315.36	1809.81	1761.86	1928.04	1272.6	1113.3	1170.25
ENSMUSG00000005087.17	Cd44	6311.66	5439.98	1081.56	6311.66	2.54492	3.73581e-08	2.01915e-07	1102.82	984.635	1157.23	5794.47	3339.31	5899.65	4267.24	4365.14	3180.11	3350.95	3738.41	2674.67	13692.2	13188.3	13275.7	5300.18	6075.28	6533.39
ENSMUSG00000027635.15	Dsn1	641.038	552.601	110.417	641.038	2.53721	6.01469e-18	8.71819e-17	100.393	103.333	127.526	395.215	401.425	443.48	543.028	531.218	578.996	673.741	570.975	673.794	1019.38	1061.9	987.416	589.018	554.672	591.317
ENSMUSG00000025271.13	Pfkfb1	80.6272	69.5246	14.0117	80.6272	2.53648	3.046e-13	2.85488e-12	10.4888	7.12643	24.4198	50.0491	63.9526	64.7559	84.5081	101.094	96.1023	61.1595	62.3478	65.4264	94.2719	106.557	100.269	103.423	79.1258	76.3656
ENSMUSG00000016984.7	Etaa1	681.171	587.271	117.77	681.171	2.53407	5.97433e-24	1.30367e-22	136.354	105.709	111.246	371.916	488.007	533.745	723.758	828.777	713.222	608.636	581.64	651.334	963.438	963.606	925.344	597.883	674.943	591.317
ENSMUSG00000014776.7	Nol3	296.374	255.527	51.2944	296.374	2.53374	2.23254e-08	1.2396e-07	70.4248	42.7586	40.6997	506.531	346.328	256.08	273.606	263.225	277.188	352.16	332.248	370.098	92.2	103.801	84.9903	393.007	415.411	378.732
ENSMUSG00000024222.16	Fkbp5	2182.81	1881.84	376.991	2182.81	2.53356	6.17202e-19	9.56902e-18	365.61	370.574	394.787	1119.2	1126.55	1365.76	2305.15	2337.55	2285.8	1955.13	1889.3	1912.99	2314.32	2307.51	2317.66	3243.54	2996.49	3265.15
ENSMUSG00000024790.7	Sac3d1	890.838	768.008	153.856	890.838	2.53299	4.59761e-22	8.74106e-21	152.837	166.283	142.449	668.759	442.748	496.462	905.325	810.656	832.357	925.284	876.151	900.345	1222.43	1182.23	1279.63	946.566	913.903	959.73
ENSMUSG00000112324.1	AC153548.2	2417.41	2084.3	418.79	2417.41	2.52916	0.000120321	0.000367004	445.025	419.272	392.074	5184.39	8143.62	7231.07	1049.24	1043.36	1038.86	966.715	1080.42	1010.69	1898.9	2022.74	2075.1	1392.76	1036.55	1086.66
ENSMUSG00000035274.13	Tpbg	840.343	724.575	145.731	840.343	2.5275	1.01523e-06	4.43621e-06	140.85	148.467	147.876	509.12	485.055	502.349	580.68	537.894	527.371	530.707	462.687	508.763	2237.66	1839.03	2068.42	582.124	606.895	626.404
ENSMUSG00000027160.16	Ccdc34	809.83	698.302	140.662	809.83	2.52654	8.8074e-44	4.24586e-42	155.834	141.341	124.813	473.74	706.43	697.597	796.552	847.851	849.83	957.837	959.008	850.543	741.744	748.655	758.228	987.936	879.879	891.62
ENSMUSG00000042473.8	Tbc1d8b	935.902	807.056	162.827	935.902	2.52305	1.7682e-07	8.72043e-07	164.824	166.283	157.372	1535.13	1308.57	1361.84	1041.71	1091.05	1118.28	1002.23	1036.12	1195.25	257.953	234.242	198.629	738.736	962.17	956.634
ENSMUSG00000091562.3	Crybg3	113.113	97.562	19.809	113.113	2.52172	7.36666e-14	7.43074e-13	23.9744	17.8161	17.6365	54.3636	61.9848	74.5674	126.344	108.723	137.402	102.59	119.773	96.6748	127.422	138.708	154.702	131.987	134.514	126.932
ENSMUSG00000001785.13	Pwp1	1972.14	1700.84	344.364	1972.14	2.51705	9.27885e-40	3.98139e-38	302.677	349.195	381.221	1749.99	1768.04	1941.69	1706.9	1714.78	1774.32	1955.13	1868.79	1850.49	2731.81	2766.81	2781.76	1707.96	1616.54	1647.02
ENSMUSG00000035351.16	Nup37	763.219	658.255	133.436	763.219	2.51576	6.93974e-21	1.21867e-19	145.345	143.716	111.246	468.563	612.961	626.954	630.883	652.34	729.107	776.331	773.605	703.089	1183.06	1159.27	1215.65	695.396	579.201	641.884
ENSMUSG00000024841.7	Eif1ad	3080.86	2657.26	539.264	3080.86	2.51405	1.07479e-15	1.29779e-14	483.983	574.865	558.943	1700.81	1704.09	1923.05	2785.42	2905.96	2847.33	2535.16	2318.36	2212.78	4864.84	4659.11	4958.09	3981.29	3495.78	3320.87
ENSMUSG00000020785.17	Camkk1	146.792	126.607	25.6806	146.792	2.51356	7.25413e-08	3.76973e-07	25.4728	28.5057	23.0632	170.857	121.018	199.173	64.427	55.3154	61.9502	175.587	206.732	201.162	76.6607	88.1851	100.269	236.395	242.916	201.234
ENSMUSG00000016526.8	Dyrk3	362.554	312.728	63.6004	362.554	2.51212	1.65195e-13	1.59742e-12	64.4312	55.8237	70.5462	157.913	230.229	210.947	303.727	299.466	297.043	560.3	519.292	462.867	530.409	451.949	491.798	296.479	307.008	318.878
ENSMUSG00000070942.8	Il1rl2	930.676	802.776	163.277	930.676	2.51151	7.57911e-17	1.01958e-15	173.815	153.218	162.799	1203.77	1631.28	1195.04	1077.69	1046.22	1111.13	881.88	897.481	1001.9	493.114	552.994	515.672	890.423	674.152	787.391
ENSMUSG00000022325.14	Pop1	2548.35	2198.13	447.029	2548.35	2.51116	1.63901e-18	2.48347e-17	449.52	437.088	454.48	1240.87	1221	1513.91	2814.71	2990.84	2667.04	2394.1	2205.96	2233.28	3214.57	3368.49	3409.16	3155.88	2816.09	2979.29
ENSMUSG00000047414.6	Flrt2	3445.35	2972.19	606.364	3445.35	2.50644	1.37358e-06	5.842e-06	657.798	600.996	560.3	2778.59	1959.9	2756.05	4725.76	4731.37	3847.27	4487.33	4647.38	3873.83	792.505	761.515	791.651	4661.91	5310.13	5555.08
ENSMUSG00000037994.14	Slc9b2	84.2845	72.728	14.9453	84.2845	2.50053	4.90811e-05	0.000160639	14.984	9.50191	20.3499	81.114	93.4691	52.9821	132.201	118.26	106.427	132.183	132.079	121.088	12.4315	15.6161	17.1891	91.6032	82.2909	75.3336
ENSMUSG00000026628.13	Atf3	476.595	411.202	84.239	476.595	2.49989	0.00011604	0.000355028	73.4216	84.3294	94.966	141.518	164.309	145.21	251.851	202.187	257.332	218.99	197.708	276.353	1071.18	1060.06	1299.68	891.408	545.968	425.171
ENSMUSG00000092074.1	Dynlt1a	584.656	504.48	103.6	584.656	2.49668	4.81383e-28	1.28653e-26	115.377	114.023	81.3995	427.143	434.877	339.478	676.065	726.729	843.476	568.191	611.993	582.002	537.66	573.203	569.149	682.592	552.298	644.98
ENSMUSG00000090399.1	Gm38399	258.695	223.244	45.9889	258.695	2.49083	1.07775e-06	4.68168e-06	41.9552	49.885	46.1264	69.0332	86.5819	89.2846	143.078	144.964	129.46	325.526	345.374	312.484	402.986	402.344	424.952	306.329	337.867	360.157
ENSMUSG00000027800.14	Tm4sf1	22694.4	19585.7	4041.87	22694.4	2.48925	7.164e-05	0.00022845	3793.95	3784.14	4547.52	6880.02	13716.4	7093.71	26767.3	27974.3	34077.4	26413	26016.3	29115.7	4914.57	4671.97	4731.77	46151.3	39470.3	42422.1
ENSMUSG00000020089.8	Ppa1	2949.65	2545.93	527.336	2949.65	2.48358	1.41812e-11	1.12926e-10	483.983	568.927	529.097	2017.49	2004.17	2207.59	2435.68	2614.13	2338.22	2042.92	1936.88	1701.09	5752.66	5440.84	5730.64	2566.86	2640.43	2815.21
ENSMUSG00000035439.13	Haus8	511.281	441.311	91.4584	511.281	2.48092	5.60099e-42	2.54328e-40	85.4088	92.6436	96.3227	396.078	465.378	457.216	427.561	481.625	406.648	521.829	472.531	444.313	631.932	639.342	627.4	597.883	527.769	571.71
ENSMUSG00000031107.6	Rbmx2	305.963	264.093	54.7444	305.963	2.47972	4.46243e-09	2.73059e-08	43.4536	66.5134	54.2663	138.929	160.373	156.984	241.81	260.364	265.274	278.177	231.343	222.645	557.344	621.889	593.022	294.509	270.61	296.175
ENSMUSG00000032899.14	Styk1	389.637	336.41	70.2748	389.637	2.47088	5.90546e-15	6.63938e-14	73.4216	73.6398	63.7629	330.496	313.86	489.594	404.133	436.8	373.29	206.167	211.655	227.528	373.98	353.659	369.565	591.973	583.948	577.902
ENSMUSG00000025364.13	Pa2g4	9494.57	8197.91	1714.59	9494.57	2.46922	4.90052e-14	5.03362e-13	1631.76	1748.35	1763.65	4396.55	4932.22	5950.67	11002	11614.3	10375.9	10107.1	9489.18	8769.08	14774.8	14881.2	14951.6	6967.75	7177.5	7028.73
ENSMUSG00000034765.6	Dusp5	1750.96	1511.87	316.424	1750.96	2.4681	1.27141e-05	4.62392e-05	277.204	330.191	341.878	1295.23	1511.25	805.524	1768.81	1566.95	1789.41	888.785	1015.61	832.966	4274.35	4026.2	4377.48	654.027	621.929	835.894
ENSMUSG00000040749.11	Siah1b	262.738	226.87	47.5345	262.738	2.46599	2.21331e-08	1.22941e-07	47.9488	49.885	44.7697	169.131	170.212	186.418	249.341	205.048	235.093	173.614	157.51	139.641	564.595	521.762	549.095	221.621	184.363	213.617
ENSMUSG00000040729.7	Cep126	157.549	136.084	28.7609	157.549	2.45775	7.51035e-11	5.52294e-10	29.968	23.7548	32.5598	90.6061	114.131	102.04	256.035	285.16	241.447	109.495	142.744	124.017	103.596	113.906	122.233	210.786	178.824	168.211
ENSMUSG00000002870.8	Mcm2	6801.9	5875.62	1244.19	6801.9	2.4507	4.53444e-22	8.63267e-21	1221.2	1257.81	1253.55	4048.8	4665.58	5545.46	5572.52	5312.18	5554.08	8077.99	7533.42	7586.53	10023.9	9662.7	10450	5850.79	6243.82	5900.79
ENSMUSG00000113204.1	CT009718.4	1436.09	1240.55	262.861	1436.09	2.44983	2.55318e-16	3.2656e-15	271.211	263.678	253.695	620.436	751.688	835.939	1367.19	1365.72	1318.43	1901.86	1786.76	1735.26	1365.39	1369.62	1399.95	1832.06	1843.63	2047.42
ENSMUSG00000056531.11	Ccdc18	115.833	100.124	21.5799	115.833	2.44356	2.5209e-13	2.38508e-12	29.968	13.0651	21.7065	45.7345	122.986	128.531	166.506	136.381	142.962	94.6986	86.1385	105.463	147.106	124.01	117.459	117.213	108.402	93.909
ENSMUSG00000053137.6	Mapk11	455.568	393.596	83.7325	455.568	2.4434	9.97726e-07	4.36517e-06	82.412	91.4559	77.3295	126.849	115.115	102.04	392.419	381.485	371.701	529.72	468.429	471.656	792.505	688.027	784.967	549.619	552.298	506.696
ENSMUSG00000034936.2	Arl4d	573.048	495.112	105.432	573.048	2.44336	3.57822e-11	2.72858e-10	110.882	91.4559	113.959	1095.9	659.203	481.744	827.51	727.683	928.459	400.496	448.74	518.528	564.595	543.808	544.32	302.389	270.61	281.727
ENSMUSG00000053219.15	Raet1e	1015.22	877.15	186.827	1015.22	2.44217	1.11166e-27	2.93743e-26	187.3	180.536	192.645	916.416	916.981	792.769	699.493	749.618	690.983	1039.71	1034.48	1075.14	1027.67	999.431	1051.4	1386.85	1468.58	1378.71
ENSMUSG00000025134.2	Alyref	2040.04	1762.61	375.502	2040.04	2.44207	1.60412e-29	4.6407e-28	395.578	355.134	375.794	1197.73	1337.1	1454.06	2205.58	2157.3	2301.69	2161.3	2013.18	2002.83	2491.47	2626.26	2820.91	1857.67	1884.78	2088.7
ENSMUSG00000001305.5	Rrp15	1124.06	971.229	207.096	1124.06	2.44097	3.65632e-17	5.01484e-16	218.767	184.1	218.422	555.717	618.864	699.559	1220.77	1175.93	1165.14	1671.04	1639.91	1582.93	1171.66	1187.74	1260.53	984.981	951.884	974.177
ENSMUSG00000067889.4	Sptbn2	105.674	91.2998	19.431	105.674	2.44086	9.39722e-06	3.51033e-05	11.9872	17.8161	28.4898	239.027	180.051	229.589	142.241	144.964	115.164	63.1324	74.6533	79.0975	52.8337	51.4413	50.6122	54.1739	48.2668	59.8541
ENSMUSG00000020251.13	Glt8d2	108.707	93.9333	20.0632	108.707	2.43775	6.56161e-08	3.42635e-07	19.4792	19.0038	21.7065	227.81	102.324	181.513	52.713	46.7319	53.2137	76.9426	67.27	93.7452	127.422	151.568	147.062	122.138	86.2471	93.909
ENSMUSG00000020689.4	Itgb3	1506.02	1301.39	278.247	1506.02	2.43622	1.79164e-05	6.3481e-05	242.741	282.682	309.318	780.075	900.255	578.878	1501.9	1339.97	1152.43	1546.74	1689.95	1443.29	483.791	517.169	436.411	3204.14	3331.2	3684.12
ENSMUSG00000050379.15	2006-09-01	620.349	536.344	116.315	620.349	2.41988	1.00294e-38	4.11469e-37	124.367	90.2681	134.309	512.571	415.2	444.461	690.289	743.896	690.983	630.337	596.406	617.156	622.609	641.179	605.437	644.177	713.715	736.825
ENSMUSG00000045455.8	Gm9797	249.315	215.498	46.4137	249.315	2.41886	2.75776e-16	3.52084e-15	37.46	57.0114	44.7697	190.704	235.149	258.042	239.3	240.336	244.624	255.489	159.151	119.135	205.119	306.811	423.997	292.539	269.028	300.303
ENSMUSG00000048445.6	Ccdc57	132.14	114.229	24.6726	132.14	2.41788	4.32848e-07	2.00109e-06	23.9744	29.6935	20.3499	73.3478	77.727	66.7181	96.2221	97.2787	100.868	129.224	122.235	144.524	265.204	281.09	275.025	88.6483	78.3346	85.6533
ENSMUSG00000040345.10	Arhgap9	545.292	471.44	102.179	545.292	2.4142	5.70402e-08	3.00763e-07	80.9136	140.153	85.4694	1012.2	929.772	840.845	682.759	596.071	613.943	573.124	557.029	534.153	189.58	180.044	217.728	408.767	413.037	430.33
ENSMUSG00000031562.15	Dctd	636.922	550.734	119.796	636.922	2.41048	3.46893e-27	8.91439e-26	119.872	118.774	120.743	478.918	455.539	497.443	645.107	679.997	617.914	552.408	530.777	558.565	924.072	874.502	913.885	593.943	608.478	622.276
ENSMUSG00000105366.1	Gm43719	111.631	96.5428	21.1003	111.631	2.40576	1.51284e-05	5.42188e-05	25.4728	20.1915	17.6365	226.084	206.616	251.174	146.425	149.733	136.608	82.8612	71.3719	89.8392	59.0494	68.8946	51.5672	36.4443	48.2668	49.5344
ENSMUSG00000071708.11	Sms	863.881	747.265	164.186	863.881	2.3941	1.25268e-13	1.23084e-12	137.853	195.977	158.729	539.322	567.702	654.427	546.374	633.265	598.058	724.049	862.205	751.915	1434.8	1431.17	1450.57	871.708	946.345	946.314
ENSMUSG00000039509.8	Nup133	2025.01	1751.93	386.57	2025.01	2.38821	3.39743e-49	1.86939e-47	362.613	414.521	382.578	1724.97	1951.04	2168.34	1648.33	1555.51	1525.72	2169.19	2190.38	2075.09	1887.51	1914.35	2004.43	2481.17	2443.41	2635.64
ENSMUSG00000029322.12	Plac8	238.591	206.431	45.6313	238.591	2.38719	2.19112e-05	7.64007e-05	53.9424	46.3218	36.6298	251.108	336.489	246.268	413.337	453.014	409.03	97.6579	57.4256	50.7787	241.377	371.112	280.755	153.657	101.281	115.58
ENSMUSG00000050244.9	Heatr1	3033.75	2624.82	580.18	3033.75	2.38659	2.34499e-17	3.26414e-16	594.865	567.739	577.936	1401.37	1380.39	1814.14	3171.15	3294.12	3020.47	3392.38	3453.74	3153.16	3680.75	3917.81	4006	3383.41	3212.51	3224.9
ENSMUSG00000019966.18	Kitl	1703.97	1474.34	326.187	1703.97	2.38487	7.70843e-09	4.56744e-08	308.671	374.138	295.751	1864.76	1870.37	1622.82	1507.76	1632.76	1673.45	931.203	981.979	1128.85	3335.77	3075.45	3199.07	676.682	1058.7	999.976
ENSMUSG00000031669.10	Gins3	228.544	197.758	43.8296	228.544	2.38453	2.62012e-28	7.13842e-27	43.4536	39.1954	48.8397	217.455	216.455	304.156	164.833	199.326	170.76	233.787	211.655	209.95	257.953	284.764	275.025	210.786	231.839	239.416
ENSMUSG00000058799.15	Nap1l1	18966.8	16413	3644.24	18966.8	2.3798	1.5618e-23	3.30521e-22	3698.05	3551.34	3683.33	14148.4	15187.3	17471.3	20821.6	22848.1	20854.2	16745.9	15381	15906.4	28158.3	27833.4	27085.2	13944.4	14208.6	13907.8
ENSMUSG00000022960.12	Donson	425.071	367.878	81.9126	425.071	2.37381	1.39962e-19	2.27556e-18	74.92	86.7049	84.1128	235.576	258.762	261.967	391.582	410.097	385.203	504.073	500.423	475.562	595.674	530.029	513.762	449.151	398.794	465.417
ENSMUSG00000042213.17	Zfand4	233.518	202.105	45.0372	233.518	2.37333	0.000126101	0.000383387	40.4568	49.885	44.7697	95.7836	103.308	112.832	122.16	110.631	117.547	144.021	129.618	166.984	656.795	644.853	590.158	159.567	187.528	160.987
ENSMUSG00000026586.16	Prrx1	2362.16	2044.54	456.46	2362.16	2.3716	0.000218078	0.000631548	513.951	405.019	450.41	2822.59	2024.84	2679.52	712.881	755.341	732.284	593.839	580.819	673.794	5603.48	4914.48	4770.92	2567.84	2948.23	3051.53
ENSMUSG00000091625.8	Lsm5	594.058	514.236	115.123	594.058	2.36618	2.69728e-18	4.01332e-17	107.885	123.525	113.959	423.691	440.781	487.631	410.827	477.81	508.31	564.246	493.04	487.28	988.301	880.932	904.335	620.538	602.939	620.212
ENSMUSG00000000301.16	Pemt	188.56	163.228	36.5647	188.56	2.36371	6.17163e-09	3.70218e-08	29.968	40.3831	39.3431	243.342	383.715	236.457	162.323	164.039	195.381	245.624	235.445	237.293	82.8764	88.1851	78.3057	182.221	135.305	157.891
ENSMUSG00000033721.16	Vav3	509.227	440.934	99.4678	509.227	2.35604	5.14903e-07	2.3579e-06	97.396	93.8313	107.176	176.035	139.712	150.116	436.765	461.597	404.265	466.588	479.094	509.74	978.977	817.549	891.921	555.529	579.201	591.317
ENSMUSG00000059363.10	Fxn	389.534	337.337	76.3536	389.534	2.35182	4.27568e-12	3.59665e-11	86.9072	78.3907	63.7629	286.488	356.166	351.252	417.52	414.865	509.104	561.286	564.412	593.72	173.004	185.556	223.458	405.812	381.386	418.979
ENSMUSG00000041840.7	Haus1	524.268	454.035	102.871	524.268	2.34778	4.3489e-28	1.16672e-26	95.8976	106.896	105.819	416.788	546.056	476.839	454.336	461.597	513.869	433.049	397.878	405.253	714.809	705.481	752.499	562.424	493.745	529.399
ENSMUSG00000021411.16	Pxdc1	824.66	714.256	162.233	824.66	2.34579	6.3651e-09	3.8101e-08	169.319	162.72	154.659	717.082	316.811	398.347	625.862	647.571	636.975	566.218	636.604	549.777	877.454	859.804	932.029	1574.98	1406.07	1624.32
ENSMUSG00000029246.14	Ppat	1793.72	1553.61	353.066	1793.72	2.34491	1.39098e-27	3.65483e-26	358.118	355.134	345.948	1108.85	1376.46	1441.31	1574.7	1645.15	1686.95	1917.65	1886.84	1824.13	2427.24	2563.8	2574.54	1597.64	1659.27	1621.22
ENSMUSG00000022748.7	Cmss1	238.643	206.717	47.0913	238.643	2.34082	1.00187e-05	3.71883e-05	46.4504	48.6973	46.1264	132.889	155.454	176.607	162.323	201.233	199.353	149.939	129.618	166.007	554.236	611.784	552.915	136.912	123.436	126.932
ENSMUSG00000004880.11	Lbr	2472.13	2141.78	490.032	2472.13	2.33468	1.63708e-12	1.43561e-11	454.015	505.977	510.103	1180.47	1209.19	1290.21	2179.64	2236.46	2559.02	3981.29	3840.14	3941.21	2734.92	2598.7	2738.79	2277.28	2008.21	2306.45
ENSMUSG00000003032.8	Klf4	2933.99	2541.93	581.63	2933.99	2.33464	3.93702e-05	0.00013087	563.399	630.689	550.803	733.478	1465.01	1006.66	2473.33	2301.31	2512.16	1221.22	1187.07	1140.57	3858.93	3848.91	3885.68	7497.67	5570.46	5307.41
ENSMUSG00000030401.16	Rtn2	121.277	105.091	24.1623	121.277	2.3322	4.20784e-15	4.79612e-14	23.9744	21.3793	27.1332	124.26	94.453	94.1903	189.097	166.9	135.02	166.709	131.259	116.205	95.3078	97.371	103.134	81.7534	109.985	113.516
ENSMUSG00000015176.10	Nolc1	8581.2	7435.19	1705.13	8581.2	2.33127	3.79859e-35	1.35964e-33	1651.24	1703.22	1760.94	4861.66	5568.79	6812.12	9932.64	10018.8	9652.32	9505.37	9170.87	7987.88	8921.64	8914.96	9229.57	9365.2	9241.9	9534.35
ENSMUSG00000041238.15	Rbbp8	1398.19	1211.49	277.977	1398.19	2.33041	1.12301e-19	1.84077e-18	277.204	282.682	274.045	697.235	922.885	844.77	1359.66	1508.77	1370.05	1377.08	1350.32	1357.35	1938.27	1893.22	1946.18	1608.47	1438.51	1360.13
ENSMUSG00000083097.3	Gm14494	244.935	212.243	48.7859	244.935	2.32871	1.03048e-15	1.24751e-14	46.4504	41.5708	58.3363	188.115	238.1	208.004	170.69	164.992	165.201	291.001	225.601	208.974	391.591	274.66	396.303	278.75	208.892	263.152
ENSMUSG00000042660.7	Wdr55	850.983	737.418	169.594	850.983	2.32718	2.84041e-34	9.72045e-33	176.811	174.598	157.372	561.758	625.751	620.086	910.345	928.916	930.842	952.904	838.414	852.496	771.786	807.445	819.345	1033.24	1075.32	1036.1
ENSMUSG00000105987.4	AI506816	17171	14879.9	3424.26	17171	2.3261	2.19991e-12	1.90184e-11	3218.56	3532.33	3521.88	29440.1	29312.9	34192.1	14943.7	14833.1	15227	12291.1	11764	11998.4	15673	16210.4	16085.1	12726	10962.9	11905.8
ENSMUSG00000092203.7	1110038B12Rik	3070.94	2661.24	612.736	3070.94	2.32534	1.00995e-16	1.33938e-15	605.354	593.869	638.986	2832.95	2791.28	2885.56	2846.5	2752.42	2828.27	1974.86	1721.95	1797.76	4551.98	4717.9	4994.38	3361.74	3105.69	2900.86
ENSMUSG00000026991.20	Pkp4	1564.37	1355.73	312.516	1564.37	2.32329	4.0372e-11	3.04876e-10	287.693	333.755	316.101	984.586	981.918	1134.21	1307.78	1241.73	1181.82	1105.8	1082.88	1076.12	2898.6	2820.09	2843.83	1701.06	1523.17	1582.01
ENSMUSG00000038685.18	Rtel1	1033.96	896.169	207.216	1033.96	2.31878	2.0316e-20	3.4636e-19	218.766	219.732	183.149	546.225	733.979	777.07	961.385	937.5	931.636	933.175	899.121	951.124	1466.91	1488.12	1412.37	1276.53	1064.24	1130
ENSMUSG00000019866.14	Crybg1	3326.69	2884.61	674.227	3326.69	2.3028	3.19088e-08	1.74004e-07	719.232	679.386	624.063	5970.51	4899.75	7155.52	1952.05	2056.2	2096.78	3679.43	3534.14	3633.6	1587.08	1498.23	1516.46	3668.07	3207.76	3444.71
ENSMUSG00000028069.16	Gpatch4	911.896	790.775	185.171	911.896	2.29809	1.35673e-49	7.67591e-48	172.316	195.977	187.219	803.374	781.205	924.243	862.652	830.684	814.884	819.734	793.294	739.22	1080.5	1152.84	1137.34	1061.81	934.476	942.186
ENSMUSG00000024078.6	Ttc27	1310.5	1136.65	267.383	1310.5	2.29251	3.08663e-49	1.70506e-47	253.23	270.804	278.115	1082.1	1098.02	1127.34	1380.58	1490.65	1343.84	1244.89	1150.97	1061.47	1596.41	1619.48	1676.89	1185.92	1284.21	1314.73
ENSMUSG00000073434.11	Wdr90	706.479	612.816	144.496	706.479	2.28933	5.41936e-11	4.04463e-10	139.351	144.904	149.232	437.498	617.88	589.671	445.132	380.531	447.154	854.26	897.481	926.711	1261.79	1030.66	1135.43	578.184	519.065	475.737
ENSMUSG00000038046.4	Mrm3	386.366	335.151	79.074	386.366	2.28915	1.28656e-15	1.54421e-14	76.4184	71.2643	89.5394	264.052	249.907	366.95	338.869	291.836	347.874	327.499	283.847	301.743	569.775	579.633	631.22	473.776	387.716	380.796
ENSMUSG00000035842.10	Ddx11	454.801	394.512	93.0674	454.801	2.28844	4.57607e-21	8.13775e-20	80.9136	84.3294	113.959	276.996	385.683	401.29	377.358	346.198	361.376	489.276	461.866	468.726	660.939	633.83	616.896	400.887	486.624	454.066
ENSMUSG00000020899.15	Pfas	1941.23	1684.14	398.717	1941.23	2.28317	1.3978e-20	2.39469e-19	373.102	422.835	400.214	1137.32	1135.4	1509.01	1864.2	1824.45	1891.86	1836.76	1958.21	1862.21	2790.86	2719.96	2931.69	1828.12	1842.84	1985.51
ENSMUSG00000044783.16	Hjurp	5432.73	4713.7	1118.57	5432.73	2.28014	7.21067e-44	3.48872e-42	1153.77	1067.78	1134.17	5245.66	6572.35	7187.9	5093.08	5108.09	5545.34	3899.41	3973.85	4217.56	5861.43	6048.03	6055.32	6072.41	4973.85	5636.61
ENSMUSG00000035049.3	Rrp12	1740.72	1510.33	358.427	1740.72	2.27934	1.88583e-27	4.92739e-26	314.664	375.325	385.291	1139.91	983.885	1287.27	2221.48	2061.93	1991.94	1860.43	1767.89	1575.12	1692.75	1770.13	1841.14	2115.74	1837.3	1963.83
ENSMUSG00000006378.14	Gcat	787.639	683.42	162.327	787.639	2.27726	1.97923e-16	2.55714e-15	136.354	176.973	173.652	698.961	819.577	671.106	434.255	431.078	458.273	1004.2	948.343	967.724	1002.8	993.919	1076.23	804.729	770.685	732.697
ENSMUSG00000024007.14	Ppil1	1882.48	1633.44	388.22	1882.48	2.27723	9.48917e-44	4.54411e-42	388.086	406.207	370.368	1606.75	1870.37	1897.54	1554.62	1526.89	1560.67	1926.52	1831.88	1755.77	2485.26	2399.37	2538.25	1820.24	1690.13	1772.92
ENSMUSG00000025432.11	Avil	2595.35	39.3804	9.41507	2595.35	2.27645	8.53259e-06	3.20623e-05	13.4856	10.6897	4.06997	11.2179	32.4682	30.4156	50.2029	41.9634	56.3906	51.2951	56.6053	20.5068	12755.7	12774.9	12854.5	45.3091	101.281	47.4705
ENSMUSG00000024800.7	Rpp30	910.346	789.937	187.893	910.346	2.27588	6.81089e-41	3.01462e-39	179.808	191.226	192.645	596.274	640.509	779.033	987.323	961.343	1031.71	847.355	872.87	875.932	1026.63	1023.31	1019.88	1025.36	977.995	989.657
ENSMUSG00000113786.1	AC099934.7	131.633	114.265	27.4225	131.633	2.27471	6.66513e-11	4.92981e-10	35.9616	17.8161	28.4898	85.4286	45.2587	132.455	124.67	180.252	130.254	140.075	136.181	104.487	207.191	169.94	157.566	111.303	116.315	133.124
ENSMUSG00000041491.7	Cep78	588.554	510.77	121.852	588.554	2.27095	7.78874e-23	1.55453e-21	116.875	130.651	118.029	335.674	350.263	454.272	582.353	599.885	578.202	794.087	721.102	741.173	559.416	597.086	562.464	690.471	638.545	623.308
ENSMUSG00000032834.11	Pwp2	1461.26	1268.23	303.089	1461.26	2.26899	2.95158e-35	1.06736e-33	284.696	301.686	322.885	1279.7	1132.45	1359.87	1287.7	1295.14	1223.91	1582.26	1565.26	1463.79	1954.85	1916.19	2027.35	1375.03	1233.57	1221.85
ENSMUSG00000070720.3	Tmem200b	246.466	213.938	51.2942	246.466	2.26588	2.40403e-07	1.15675e-06	61.4344	46.3218	46.1264	232.987	179.067	177.588	145.588	135.427	132.637	188.411	154.229	177.725	515.905	464.809	528.086	245.26	202.562	216.713
ENSMUSG00000024151.13	Msh2	1835.65	1593.43	382.337	1835.65	2.26295	5.79178e-28	1.54202e-26	361.115	397.892	388.004	1173.56	1409.91	1414.82	1583.9	1627.03	1466.16	2316.17	2099.32	2281.13	1779.77	1702.16	1756.15	2237.88	2260.62	2426.16
ENSMUSG00000020492.11	Ska2	864.595	750.61	180.683	864.595	2.25966	7.9648e-32	2.51698e-30	193.294	171.034	177.722	598.863	615.912	633.822	953.018	942.268	938.784	981.511	938.499	903.274	1061.85	1048.12	1062.86	773.21	753.278	763.656
ENSMUSG00000000167.14	Pih1d2	51.0326	44.3037	10.6591	51.0326	2.25874	1.44385e-08	8.252e-08	13.4856	13.0651	5.42663	46.5974	35.4199	29.4345	63.5903	59.1302	58.7733	37.4849	34.4554	46.8726	67.3371	73.4876	80.2156	42.3542	49.058	41.2787
ENSMUSG00000041506.15	Rrp9	1047.12	909.088	218.946	1047.12	2.2578	5.6915e-15	6.4091e-14	223.262	223.295	210.282	576.427	570.654	715.258	1355.48	1215.98	1350.99	833.545	832.672	706.019	1402.68	1393.51	1502.13	1068.7	1102.22	1080.47
ENSMUSG00000046434.15	Hnrnpa1	22990.7	19962.3	4820.27	22990.7	2.25388	7.95292e-45	3.97108e-43	4986.68	4698.69	4775.44	17846.8	21309	22395.7	19815.9	19276.4	20087	26629	25177.9	26681.3	29198.4	29077.2	28049.7	18481.2	20113.8	20720.9
ENSMUSG00000046865.7	Fbl	3306.56	2871.03	693.404	3306.56	2.25285	1.14758e-54	7.81633e-53	636.82	744.712	698.679	2544.74	2918.2	3120.05	3023.89	2945.07	3089.57	3816.55	3671.96	3490.06	4060.94	4037.22	4011.73	2948.05	2937.94	2982.39
ENSMUSG00000020027.18	Socs2	263.024	228.393	55.2423	263.024	2.25122	0.00010584	0.000325809	53.9424	53.4482	58.3363	83.7027	83.6303	75.5485	185.751	179.298	173.937	232.801	225.601	234.363	602.926	599.842	684.697	231.47	207.31	144.475
ENSMUSG00000054733.9	Msra	180.705	156.901	37.8832	180.705	2.25105	6.23279e-08	3.26924e-07	26.9712	39.1954	47.483	400.392	325.666	311.024	126.344	136.381	146.139	147.966	131.259	154.289	174.04	151.568	170.936	142.822	85.4559	106.293
ENSMUSG00000039356.15	Exosc2	1197.03	1039.43	251.457	1197.03	2.25094	9.13964e-09	5.36562e-08	241.243	255.364	257.765	522.063	612.961	677.974	1010.75	1006.17	1045.21	941.067	852.361	796.835	2194.15	2231.27	2180.14	1384.88	1261.27	1238.36
ENSMUSG00000072437.3	Nanos1	189.863	164.883	39.9848	189.863	2.24925	8.42957e-08	4.34996e-07	43.4536	34.4444	42.0564	90.6061	61.0009	85.36	201.648	199.326	201.735	162.763	146.025	160.148	367.764	304.055	288.394	170.402	203.353	205.362
ENSMUSG00000025591.6	Tma16	662.597	575.535	140.226	662.597	2.23892	2.38428e-21	4.33901e-20	116.875	143.716	160.086	373.642	431.926	518.047	739.655	772.507	656.037	624.419	567.693	555.636	807.009	827.654	931.074	759.42	693.142	681.099
ENSMUSG00000054150.12	Syne3	1296.12	1125.92	274.909	1296.12	2.23717	4.5772e-08	2.44193e-07	269.712	256.551	298.465	897.432	1363.66	1430.52	932.936	865.018	871.274	631.324	701.413	661.099	2595.07	2363.54	2530.61	1187.89	1162.36	1247.65
ENSMUSG00000037894.13	H2afz	10879.8	9451.31	2308.88	10879.8	2.23636	1.83506e-32	5.93267e-31	2228.12	2257.89	2440.63	9070.96	9187.52	10225.5	8681.75	8310.65	9682.5	11077.8	10747.6	11069.7	16215.8	14148.2	15108.2	9589.77	10303	9777.89
ENSMUSG00000055044.12	Pdlim1	5763.68	5007.17	1224.63	5763.68	2.23467	3.37237e-17	4.63446e-16	1257.16	1236.44	1180.29	3783.02	2642.72	3511.53	6223.48	5972.15	5833.65	7886.61	7507.99	7016.24	4937.36	4942.96	5071.73	6773.71	7129.24	7222.74
ENSMUSG00000041439.15	Mfsd6	613.785	533.235	130.486	613.785	2.23334	9.86833e-06	3.66691e-05	119.872	150.843	120.743	463.385	513.588	399.328	404.97	409.143	358.994	226.882	224.78	207.997	831.872	736.713	761.093	1235.17	1311.12	1121.75
ENSMUSG00000048388.3	Fam171b	1072.45	215.674	52.6704	1072.45	2.23173	1.20992e-16	1.58806e-15	40.4568	60.5747	56.9796	380.546	174.148	240.382	210.015	241.289	195.381	206.167	190.325	233.387	4648.33	4121.73	4336.42	235.41	439.94	233.225
ENSMUSG00000020381.10	Mrnip	100.314	87.1683	21.4399	100.314	2.22696	1.10504e-15	1.33318e-14	25.4728	22.567	16.2799	73.3478	121.018	129.512	68.6106	73.4359	94.5138	106.536	84.4977	102.534	123.279	114.824	102.179	124.108	96.5335	89.7812
ENSMUSG00000079109.11	Pms2	753.545	654.854	161.401	753.545	2.22355	2.39103e-21	4.34566e-20	166.322	149.655	168.226	544.499	593.283	676.993	556.415	539.802	541.667	814.802	741.611	756.797	1018.34	1061.9	1114.42	802.759	776.224	763.656
ENSMUSG00000053801.18	Grwd1	1193.31	1036.98	255.312	1193.31	2.22291	2.93368e-48	1.5533e-46	230.754	271.992	263.192	1055.34	931.74	1116.55	1187.3	1094.86	1092.87	1238.97	1171.48	1038.03	1436.87	1517.52	1582.35	1117.95	1122.8	1195.02
ENSMUSG00000020527.14	Myo19	706.174	613.749	151.621	706.174	2.21991	1.42159e-16	1.85893e-15	157.332	149.655	147.876	354.658	345.344	426.8	861.816	869.786	782.32	795.073	853.181	713.831	741.744	736.713	782.102	795.864	773.851	759.528
ENSMUSG00000025747.12	Tyms	1702.95	1480.14	366.134	1702.95	2.21769	6.27692e-21	1.10921e-19	365.61	351.571	381.221	1175.29	1559.46	1502.14	1998.91	2088.63	2093.6	1469.8	1359.35	1395.44	2314.32	2417.74	2309.06	1316.92	1157.61	1385.93
ENSMUSG00000050335.16	Lgals3	5140.08	4467.89	1106.94	5140.08	2.21517	2.54491e-05	8.76262e-05	1027.9	1219.81	1073.12	2512.81	3354.07	2489.18	3067.39	2991.8	3129.28	2446.38	2276.52	1820.22	10525.3	10465.5	11113.7	7259.31	6883.15	6766.61
ENSMUSG00000013155.10	Enkd1	398.275	346.211	85.8884	398.275	2.21385	2.35006e-12	2.02417e-11	89.904	79.5785	88.1828	238.165	308.94	312.005	281.973	257.502	302.603	407.401	383.931	364.239	649.544	658.632	665.598	428.467	400.377	314.75
ENSMUSG00000031527.7	Eri1	2305.88	2004.47	497.373	2305.88	2.21235	2.69132e-68	2.64069e-66	473.495	507.164	511.46	1725.83	2085.84	2230.15	2070.03	2182.1	2157.93	2542.06	2470.94	2531.12	2146.5	2155.94	2212.61	2601.33	2668.91	2806.95
ENSMUSG00000059552.13	Trp53	6600.4	5737.78	1424.67	6600.4	2.21182	3.8501e-36	1.46398e-34	1347.06	1445.48	1481.47	5223.22	5729.17	6103.73	6418.44	6136.19	6550.84	6706.83	6932.92	6139.34	8726.88	8889.24	9181.82	5736.53	5313.3	5217.63
ENSMUSG00000082163.2	Gm14276	52.1733	45.2857	10.8477	52.1733	2.20839	1.38664e-08	7.94121e-08	1.4984	20.1915	10.8533	32.7908	36.4038	40.2271	50.2029	49.5931	54.0079	70.0375	59.0664	70.3089	73.5528	67.0574	54.432	39.3992	41.1454	44.3746
ENSMUSG00000028044.6	Cks1b	2682.87	2332.56	580.995	2682.87	2.20728	2.27555e-54	1.52767e-52	572.389	554.674	615.923	2385.1	2819.82	2599.06	2464.12	2347.09	2600.32	2965.25	2735.92	2576.04	3358.57	3314.29	3313.67	2346.22	2137.98	2279.62
ENSMUSG00000037025.11	Foxa2	289.157	251.434	62.8192	289.157	2.20218	0.000114806	0.000351789	53.9424	65.3256	69.1895	165.68	330.586	192.305	348.91	354.781	369.319	278.177	334.709	277.33	51.7977	56.0343	64.9364	427.482	516.692	568.614
ENSMUSG00000024312.9	Wdr46	1589.87	1382.58	346.126	1589.87	2.19935	8.20509e-33	2.70884e-31	328.15	338.505	371.724	1145.09	1217.07	1436.4	1433.29	1357.13	1485.22	1785.46	1727.69	1468.68	2086.41	2132.06	2124.76	1517.86	1474.91	1456.11
ENSMUSG00000038510.12	Rpf2	958.762	833.859	209.34	958.762	2.19544	1.81983e-12	1.58991e-11	212.773	199.54	215.709	561.758	560.815	594.577	882.734	865.018	856.184	1057.47	904.044	988.231	1590.19	1566.2	1593.81	761.39	802.336	796.679
ENSMUSG00000110537.1	Gm4316	1744.39	1517.2	381.265	1744.39	2.19363	1.41992e-08	8.12186e-08	343.134	418.084	382.577	2976.19	3265.52	3079.83	1294.4	1277.97	1494.75	2001.49	2026.31	2113.17	850.519	971.873	844.173	1508.99	1107.76	1352.91
ENSMUSG00000031584.16	Gsr	2742.91	2385.95	601.131	2742.91	2.18996	1.06152e-06	4.62552e-06	608.351	602.183	592.86	1001.84	1240.68	1252.93	2093.46	2052.39	2096.78	2900.14	2720.34	2461.79	2182.76	2156.86	2204.97	5059.85	5689.15	6029.79
ENSMUSG00000031586.16	Rbpms	877.682	763.578	193.058	877.682	2.18461	1.6925e-05	6.0181e-05	185.802	200.728	192.645	188.978	324.682	171.701	1176.42	1124.43	1196.91	1070.29	1180.51	1079.05	593.602	584.226	585.383	1408.52	1249.4	1231.14
ENSMUSG00000034457.10	Eda2r	751.166	653.538	165.4	751.166	2.18357	1.11404e-12	9.94345e-12	178.31	168.659	149.232	757.639	752.672	727.032	1197.34	1264.62	1296.19	496.181	457.764	530.246	669.227	721.097	588.248	569.319	673.361	566.55
ENSMUSG00000038005.15	Hpf1	769.252	669.341	169.786	769.252	2.1826	8.83609e-44	4.24586e-42	181.306	144.904	183.149	652.364	673.962	719.182	576.496	634.219	634.593	863.138	828.57	846.637	854.663	825.816	833.669	849.053	853.768	892.652
ENSMUSG00000042462.4	Dctpp1	649.017	564.776	143.568	649.017	2.17974	1.01242e-49	5.77451e-48	142.348	118.774	169.582	440.087	627.719	628.917	620.005	610.376	633.799	755.616	679.263	670.864	721.024	699.05	741.039	634.328	625.094	648.076
ENSMUSG00000026037.14	Orc2	2139.24	1861.43	472.381	2139.24	2.17904	4.53705e-06	1.77969e-05	473.495	471.532	472.117	1124.38	1062.6	1289.23	1684.31	1852.11	1656.77	1215.3	1166.56	1142.52	4808.9	4769.34	4738.45	1978.83	1795.37	1803.88
ENSMUSG00000032478.14	Nme6	386.727	336.534	85.5685	386.727	2.17427	2.38766e-25	5.62101e-24	77.9168	87.8926	90.8961	333.948	415.2	328.685	381.542	349.059	415.384	349.201	325.685	310.531	496.222	561.261	529.041	314.209	344.197	346.741
ENSMUSG00000059791.14	Nrm	388.227	337.917	86.3676	388.227	2.16793	1.90391e-17	2.67137e-16	76.4184	79.5785	103.106	258.012	301.069	300.232	256.035	287.068	323.253	532.679	516.01	547.824	389.519	409.693	432.591	476.731	396.42	396.276
ENSMUSG00000069808.13	Fam57a	602.667	524.606	134.3	602.667	2.16651	1.95067e-18	2.93983e-17	142.348	133.027	127.526	865.504	431.926	556.312	598.251	594.163	609.971	613.568	588.203	622.039	426.813	362.845	405.853	828.369	737.453	798.743
ENSMUSG00000032397.7	Tipin	1260.74	1097.64	282.142	1260.74	2.16014	3.31739e-23	6.81497e-22	298.182	275.555	272.688	818.906	881.561	932.092	1409.86	1522.13	1490.78	1147.23	1125.54	1054.63	1650.28	1720.53	1636.78	1163.26	1189.26	1168.19
ENSMUSG00000026192.13	Atic	5327.26	4638.14	1192.55	5327.26	2.15914	3.39897e-48	1.79289e-46	1123.8	1213.87	1239.99	4328.38	4103.79	4670.27	4890.59	5042.28	5034.65	5757.87	5386.53	5291.72	6727.49	6605.61	6995.94	5084.47	4885.23	5104.11
ENSMUSG00000061360.7	Phf5a	2870.21	2499.15	643.832	2870.21	2.15626	3.07324e-14	3.22277e-13	615.843	669.885	645.769	1540.3	1778.87	1713.09	2374.59	2357.58	2314.4	2919.87	2667.83	2518.43	4146.93	4042.73	4291.53	3452.36	3369.18	3565.45
ENSMUSG00000035704.17	Alg8	854.584	744.109	191.736	854.584	2.15529	1.34122e-62	1.09411e-60	179.808	186.475	208.925	677.388	957.321	959.564	829.184	794.443	914.163	773.372	745.713	746.056	965.51	868.99	967.362	937.702	821.326	860.661
ENSMUSG00000026281.15	Dtymk	1854.17	1615.05	419.438	1854.17	2.14384	6.51211e-55	4.47899e-53	404.568	426.398	427.347	1477.31	1477.8	1436.4	1783.04	1858.79	2009.41	2104.08	1984.47	1995.02	2163.07	2125.63	2130.49	1774.94	1743.93	1748.15
ENSMUSG00000028010.16	Gar1	1060.02	923.326	239.861	1060.02	2.14365	2.42645e-11	1.88201e-10	214.271	224.483	280.828	831.85	812.689	901.676	824.164	816.378	791.851	961.782	963.11	915.969	1948.63	1917.11	1801.99	872.693	788.093	752.304
ENSMUSG00000027395.15	Polr1b	1484.02	1292.82	336.836	1484.02	2.13881	1.1978e-16	1.57362e-15	286.195	353.946	370.368	756.776	866.803	1022.36	1391.46	1421.99	1408.18	1622.7	1515.22	1445.24	1971.42	2118.28	2080.83	1612.41	1432.18	1594.39
ENSMUSG00000071856.10	Mcc	2028.33	1767.04	460.62	2028.33	2.13868	0.000118124	0.000360852	473.495	452.528	455.837	1910.49	2245.23	2213.47	2294.27	2201.17	2234.97	2564.75	2666.19	2757.67	332.541	316.915	329.457	2874.17	2704.52	2779.09
ENSMUSG00000097518.1	Gm26694	87.0861	75.8793	19.8453	87.0861	2.13726	6.91664e-06	2.63716e-05	17.9808	13.0651	28.4898	26.7504	25.581	39.246	82.8347	64.8525	78.6291	87.7935	91.0607	79.0975	140.89	124.929	136.558	113.273	101.281	113.516
ENSMUSG00000019917.10	2010-09-01	1394.11	1214.98	319.292	1394.11	2.12617	6.24494e-09	3.74296e-08	298.182	340.881	318.815	513.434	653.3	618.124	1383.09	1466.81	1441.53	1281.39	1110.78	1237.24	2266.67	2278.11	2052.18	1561.19	1531.88	1515.96
ENSMUSG00000090553.8	Snrpe	2645.83	2306.16	607.818	2645.83	2.12198	8.00286e-15	8.88355e-14	596.363	596.245	630.846	2015.77	1997.29	2044.71	1808.14	1871.18	1904.57	4243.68	3838.49	3766.41	3278.8	3250.91	3175.2	2173.85	2121.36	2197.06
ENSMUSG00000023800.14	Tiam2	1153.77	1005.68	265.233	1153.77	2.12101	7.16842e-17	9.65259e-16	262.22	255.364	278.115	1374.62	975.03	1498.21	761.41	747.711	656.037	951.918	980.338	890.58	1395.43	1401.78	1422.87	1409.51	1407.65	1433.4
ENSMUSG00000021595.18	Nsun2	6412.65	5590.51	1479.81	6412.65	2.11549	5.77618e-20	9.63681e-19	1426.48	1470.42	1542.52	3689.82	3822.4	4464.23	6816.71	7145.22	6426.94	6639.75	6325.84	6055.36	8661.62	8826.77	8664.24	6070.44	6290.5	6289.84
ENSMUSG00000026019.15	Wdr12	1426.84	1243.92	329.3	1426.84	2.11515	1.44151e-12	1.27047e-11	316.163	342.069	329.668	1038.95	1149.18	1249	1511.94	1540.25	1446.3	895.691	835.953	791.952	2131.99	2347.01	2259.41	1468.61	1388.66	1347.75
ENSMUSG00000003153.10	Slc2a3	427.468	372.729	99.0358	427.468	2.11075	4.02979e-08	2.16719e-07	112.38	93.8313	90.8961	207.963	248.923	260.986	627.536	609.423	687.806	674.727	599.688	662.076	304.571	284.764	279.8	343.758	309.382	310.622
ENSMUSG00000031934.14	Panx1	400.559	349.25	92.7022	400.559	2.1102	1.20531e-07	6.08774e-07	76.4184	98.5823	103.106	302.883	212.519	258.042	298.707	309.957	282.747	244.638	225.601	230.457	686.838	643.935	712.391	613.643	507.197	478.833
ENSMUSG00000031928.15	Mre11a	1559.28	1359.63	361.388	1559.28	2.10888	4.64698e-24	1.02037e-22	338.639	376.513	369.011	953.521	1168.86	1301	1898.5	1978.95	1799.73	1271.53	1231.37	1220.64	1571.54	1667.25	1708.4	1849.79	1847.59	1920.49
ENSMUSG00000067367.9	Lyar	1420	1238.24	329.487	1420	2.10746	1.35376e-13	1.32275e-12	322.156	332.567	333.738	894.843	1133.44	1323.57	1537.04	1438.2	1385.94	1177.81	1121.44	1021.43	2320.54	2321.29	2292.83	1146.52	1033.38	1151.68
ENSMUSG00000019775.17	Rgs17	527.536	460.077	122.784	527.536	2.1032	9.4285e-06	3.52011e-05	130.361	119.962	118.029	398.667	184.97	458.197	338.869	291.836	289.101	372.876	411.003	397.441	1196.53	1197.85	1067.63	376.263	458.139	473.673
ENSMUSG00000022096.14	Hr	377.072	328.898	88.0292	377.072	2.09719	8.16238e-08	4.21984e-07	73.4216	99.77	90.8961	145.833	406.345	172.682	199.975	205.048	226.357	385.699	377.368	411.112	506.582	490.529	468.879	565.379	538.056	556.231
ENSMUSG00000024785.6	Rcl1	1757.84	1533.42	411.334	1757.84	2.09527	1.21676e-30	3.69532e-29	398.575	421.647	413.781	1145.95	1365.63	1462.89	2322.72	2269.84	2235.77	1839.72	1695.7	1622.96	1565.33	1590.09	1653.01	1950.26	1876.86	1770.86
ENSMUSG00000037020.16	Wdr62	481.341	419.96	113.053	481.341	2.08818	2.70596e-19	4.29981e-18	113.878	133.027	92.2527	287.351	280.407	374.799	459.356	419.634	450.331	522.815	591.484	481.421	519.013	582.389	528.086	587.048	557.046	578.934
ENSMUSG00000020024.7	Cep83	857.595	748.401	202.432	857.595	2.08336	8.27076e-16	1.00998e-14	214.271	184.1	208.925	636.831	754.64	791.788	682.759	706.701	598.058	821.707	746.533	846.637	1345.7	1348.5	1356.98	771.24	767.52	688.322
ENSMUSG00000100837.7	1700063D05Rik	72.9004	63.6026	17.1136	72.9004	2.08291	1.38463e-06	5.88721e-06	11.9872	19.0038	20.3499	95.7836	167.261	128.531	62.7536	66.7599	71.481	58.2002	46.7609	34.178	50.7618	46.8483	57.2968	71.9036	61.7181	73.2697
ENSMUSG00000039842.15	Mcph1	754.584	658.548	178.366	754.584	2.08189	1.63914e-15	1.9441e-14	211.274	165.096	158.729	728.3	767.431	901.676	592.394	601.793	587.733	585.947	586.562	536.106	1187.2	1173.96	1086.73	605.763	673.361	703.802
ENSMUSG00000018166.8	Erbb3	224.632	196.041	53.0848	224.632	2.08149	9.26911e-05	0.000288498	55.4408	52.2605	51.553	90.6061	87.5658	54.9444	199.138	201.233	179.497	383.726	411.003	470.679	119.135	116.662	120.323	365.428	302.261	267.28
ENSMUSG00000108414.1	Snhg1	2970.62	2593.14	705.758	2970.62	2.07355	4.18867e-06	1.64995e-05	747.702	653.256	716.315	1534.26	2086.82	2356.72	2294.27	2425.29	2412.09	1799.27	1818.75	1839.75	6306.89	6451.29	6816.41	2617.09	1921.17	1879.21
ENSMUSG00000028933.11	Xrcc2	415.469	362.639	98.4903	415.469	2.07328	3.13224e-17	4.31289e-16	82.412	114.023	99.036	391.763	454.555	516.085	430.908	388.161	397.911	290.014	295.332	255.846	546.984	562.18	592.067	355.578	402.75	351.901
ENSMUSG00000087590.2	Epb41l4aos	235.899	205.899	55.903	235.899	2.07196	6.77492e-11	5.00047e-10	38.9584	67.7011	61.0496	148.421	134.792	164.833	281.973	267.993	288.307	173.614	175.558	138.665	294.211	347.229	329.457	275.795	276.149	241.48
ENSMUSG00000057110.15	Cntrl	928.7	810.864	221.686	928.7	2.0678	2.81738e-14	2.9767e-13	263.719	192.414	208.925	317.553	863.851	816.316	975.609	972.787	954.669	767.453	771.965	751.915	1269.04	1158.35	1046.62	1179.02	1062.66	1022.68
ENSMUSG00000097467.2	Gm26737	173.529	151.496	41.332	173.529	2.06742	1.00358e-05	3.7242e-05	26.9712	42.7586	54.2663	289.939	414.216	374.799	162.323	166.9	185.851	121.332	120.594	104.487	109.811	112.069	81.1705	113.273	120.271	125.9
ENSMUSG00000094627.2	Gm10182	272.676	238.002	64.633	272.676	2.06684	4.48073e-11	3.37462e-10	35.9616	100.958	56.9796	203.648	348.296	281.59	257.708	274.669	304.986	446.859	248.571	274.4	292.139	299.462	341.871	185.176	130.558	200.202
ENSMUSG00000009418.15	Nav1	4556.52	3978.45	1088.1	4556.52	2.06618	8.19115e-06	3.08703e-05	1215.2	978.696	1070.4	1239.15	1508.3	1328.48	3207.13	3325.6	2893.39	6341.85	7220.86	6153.98	5397.32	5565.76	5556.84	5853.74	6559.53	6195.93
ENSMUSG00000097769.7	Snhg4	505.232	441.213	121.116	505.232	2.05986	2.39538e-08	1.32708e-07	107.885	130.651	124.812	686.017	847.125	956.621	594.904	579.857	623.473	276.204	260.877	296.86	333.577	329.775	302.718	533.86	447.852	508.76
ENSMUSG00000051329.13	Nup160	2377.88	2076.69	570.726	2377.88	2.05885	2.38018e-06	9.71106e-06	605.354	535.67	571.153	987.175	1146.23	1240.17	1903.53	1940.81	1883.13	1899.89	1945.09	1828.03	4885.56	4876.82	5081.27	2008.38	2049.36	1992.73
ENSMUSG00000030431.8	Tmem238	129.516	113.116	31.1182	129.516	2.05537	9.14783e-13	8.25423e-12	32.9648	33.2567	27.1332	131.163	120.034	106.945	84.5081	76.297	85.7772	175.587	158.331	153.312	168.861	154.324	156.611	125.093	107.611	138.284
ENSMUSG00000036202.15	Rif1	2197.5	1919.39	528.807	2197.5	2.05524	4.81514e-10	3.26857e-09	572.389	482.222	531.81	672.211	1025.21	1303.95	2272.52	2549.28	2511.37	2098.16	2152.64	2141.49	2556.74	2540.83	2486.68	3138.15	2789.98	2723.36
ENSMUSG00000014846.12	Tppp3	50.8443	44.4247	12.3264	50.8443	2.05509	0.000235958	0.00067829	17.9808	9.50191	9.49661	122.534	64.9364	74.5674	30.1217	26.704	26.2097	87.7935	78.7552	62.4968	17.6112	22.0463	27.6935	37.4293	43.5192	40.2467
ENSMUSG00000034777.2	Vax2	355.96	310.914	85.6831	355.96	2.05448	3.03403e-05	0.000103101	86.9072	91.4559	78.6862	593.685	529.33	580.84	268.585	276.577	280.365	379.781	406.081	366.192	85.9842	105.638	89.7651	448.166	455.765	472.641
ENSMUSG00000029554.15	Mad1l1	1580.78	1380.8	380.867	1580.78	2.05287	1.79326e-11	1.41355e-10	334.143	410.957	397.501	953.521	1065.55	1226.44	1129.56	1037.64	1009.47	1542.8	1494.71	1242.12	2412.74	2452.65	2502.92	1929.58	1902.98	1809.04
ENSMUSG00000023953.8	Polh	1253.21	1094.69	302.053	1253.21	2.05243	1.33393e-20	2.29368e-19	278.702	310	317.458	1226.2	1398.1	1488.4	1557.96	1744.34	1519.37	1203.46	1210.86	1209.9	782.146	838.677	778.282	1263.73	1238.32	1338.46
ENSMUSG00000023909.3	Paqr4	365.064	318.889	88.0166	365.064	2.05208	6.10974e-06	2.35187e-05	74.92	81.954	107.176	149.284	137.744	144.229	352.257	304.234	357.405	338.35	304.356	363.263	322.182	263.637	299.853	781.09	661.492	696.578
ENSMUSG00000017697.3	Ada	217.47	189.979	52.5199	217.47	2.05017	6.12004e-09	3.67281e-08	55.4408	54.636	47.483	216.592	144.631	170.72	237.627	228.891	218.414	139.089	116.492	124.994	190.616	207.602	172.845	328.983	407.498	357.061
ENSMUSG00000000384.15	Tbrg4	1853.9	1619.7	448.689	1853.9	2.04638	3.31053e-42	1.51303e-40	428.543	454.904	462.62	1531.67	1508.3	1676.78	1917.75	1668.04	1820.38	1767.71	1781.84	1614.18	2376.48	2366.3	2414.11	1809.41	1735.23	1820.39
ENSMUSG00000052430.15	Bmpr1b	192.688	168.345	46.6301	192.688	2.04552	9.34381e-17	1.24386e-15	47.9488	49.885	42.0564	181.212	173.164	196.23	168.18	169.761	154.081	281.136	283.847	266.588	154.357	153.405	169.981	187.146	158.252	192.978
ENSMUSG00000026728.9	Vim	74631	65216.4	18143.2	74631	2.04034	1.29771e-29	3.76979e-28	18282	18796	17351.7	86912.8	65351.6	80180.5	72374.1	72518.4	67667.1	54841.3	53020.3	48245.6	87958.8	88266.8	87205.8	83862.2	83935.9	87123.9
ENSMUSG00000020895.14	Tmem107	297.935	260.364	72.5087	297.935	2.03817	4.36165e-13	4.03949e-12	77.9168	77.203	62.4063	284.762	320.747	255.099	167.343	164.992	169.966	338.35	330.608	290.024	397.807	372.949	422.087	327.999	302.261	324.038
ENSMUSG00000036992.10	Nxt1	886.916	775.142	216.271	886.916	2.03586	7.8019e-15	8.6742e-14	226.258	224.483	198.072	520.338	507.685	567.104	800.736	833.545	820.443	967.701	840.055	811.482	1190.31	1243.78	1342.66	975.131	883.835	998.944
ENSMUSG00000079225.3	Gm9531	1718.25	1501.75	419.234	1718.25	2.0348	3.98652e-10	2.73654e-09	383.591	454.904	419.207	675.662	1035.05	1158.74	1634.1	1802.52	1385.94	1842.68	1477.48	1496.02	3036.38	2426.01	2775.08	1863.58	1382.33	1782.21
ENSMUSG00000037275.14	Gemin5	2667.45	2331.56	652.124	2667.45	2.03215	2.93851e-56	2.07187e-54	654.801	654.444	647.126	1921.71	2146.84	2598.08	2629.79	2579.79	2519.31	2754.15	2618.61	2589.71	3069.53	3114.95	3223.9	2884.02	2634.89	2726.46
ENSMUSG00000068184.7	Ndufaf2	582.101	508.803	142.311	582.101	2.03195	2.02931e-13	1.93696e-12	145.345	147.28	134.309	314.101	349.279	376.761	512.069	560.783	490.836	702.348	594.766	576.143	842.231	817.549	889.056	565.379	573.662	566.55
ENSMUSG00000079429.9	Mroh2a	102.174	89.3405	25.1703	102.174	2.02764	7.88481e-14	7.94198e-13	25.4728	20.1915	29.8465	96.6465	122.986	143.248	92.0386	105.862	104.839	77.929	107.468	84.9566	77.6966	72.569	102.179	105.393	90.2034	148.603
ENSMUSG00000042694.17	Stn1	1465.1	1280.89	359.846	1465.1	2.02556	1.01581e-05	3.76561e-05	358.118	336.13	385.291	749.873	705.446	658.351	938.793	927.009	882.394	914.433	875.331	895.462	2447.96	2501.33	2466.63	2434.87	2236.1	2342.57
ENSMUSG00000018189.12	Uchl5	1442.33	1261	354.354	1442.33	2.02499	8.38309e-21	1.45934e-19	332.645	349.195	381.221	810.277	994.708	1101.83	1540.39	1704.29	1527.31	1803.22	1833.52	1608.32	1708.29	1625.91	1651.1	1179.02	1221.7	1325.05
ENSMUSG00000003038.15	Hmgn2	5243.47	4584.94	1292.3	5243.47	2.02052	1.65724e-24	3.7444e-23	1305.11	1348.08	1223.71	5206.83	6397.22	5382.59	4737.48	4831.51	5457.97	5572.42	5622.79	6138.36	6555.52	6201.43	6128.85	3662.16	3230.71	3526.23
ENSMUSG00000027932.14	Slc27a3	111.529	97.5711	27.7822	111.529	2.02013	1.01528e-11	8.22005e-11	41.9552	23.7548	17.6365	128.574	115.115	116.757	106.263	115.399	95.308	149.939	142.744	166.984	83.9123	109.313	105.044	68.9487	90.2034	78.4295
ENSMUSG00000057113.13	Npm1	43347.3	37904	10687.4	43347.3	2.02003	2.7138e-28	7.37934e-27	10532.3	10551.9	10978.1	34045.4	36920.3	41149.4	37955.9	41959.6	38693.5	41973.2	39004.3	40122	60965.9	62004.2	60269.6	38618.1	39149.9	37378.9
ENSMUSG00000021377.15	Dek	3870.44	3384.5	954.795	3870.44	2.01924	1.18998e-19	1.94412e-18	942.494	938.313	983.577	2087.39	2375.1	2972.88	4216.2	4417.6	4351.61	3795.83	3856.54	4144.32	5292.69	4864.88	4774.74	3401.14	3809.12	3696.51
ENSMUSG00000028438.16	Kif24	249.538	218.198	61.4988	249.538	2.01821	8.00515e-11	5.87074e-10	47.9488	60.5747	75.9728	225.221	235.149	279.628	185.751	229.845	215.237	163.75	168.995	210.927	413.346	391.321	412.537	196.011	188.319	227.033
ENSMUSG00000057706.7	Mex3b	763.22	667.458	188.645	763.22	2.01726	3.91237e-30	1.17046e-28	194.792	175.785	195.359	664.444	791.044	689.748	606.618	517.866	633.799	669.795	748.994	778.281	856.735	822.142	900.515	1000.74	889.374	878.204
ENSMUSG00000042729.10	Wdr74	2340.82	2047.09	578.437	2340.82	2.01647	4.1279e-26	1.00728e-24	539.424	596.245	599.643	1643.85	1740.49	1875.96	2380.45	2397.63	2366.82	2306.3	2077.17	1991.11	3012.56	3154.45	3295.52	2483.14	2255.88	2131.01
ENSMUSG00000022723.15	Crybg3	309.179	270.442	76.7566	309.179	2.01093	2.5199e-15	2.92446e-14	76.4184	72.452	81.3995	157.05	183.987	195.249	356.44	323.309	333.578	312.703	348.656	369.122	343.937	369.275	360.97	319.134	340.241	324.038
ENSMUSG00000034192.5	Lsm3	1179.33	1031.55	292.675	1179.33	2.01019	6.17878e-35	2.1948e-33	277.204	287.433	313.388	903.472	999.628	968.394	962.221	995.676	1122.25	1307.04	1128	1094.67	1447.23	1468.83	1437.2	1306.08	1216.96	1332.27
ENSMUSG00000019952.15	Poc1b	604.805	529.168	150.985	604.805	2.00214	8.15937e-12	6.68716e-11	140.85	133.027	179.079	522.063	607.057	730.956	406.643	394.837	370.113	544.517	581.64	509.74	969.654	964.524	936.803	529.92	496.91	506.696
ENSMUSG00000020526.12	Znhit3	409.709	358.484	102.363	409.709	2.00016	1.10476e-08	6.39214e-08	95.8976	108.084	103.106	217.454	198.745	247.25	324.645	384.346	392.351	429.103	379.83	332.014	721.024	695.376	700.931	370.353	373.474	378.732
ENSMUSG00000060216.15	Arrb2	691.51	605.18	173.531	691.51	1.99458	6.40034e-09	3.81979e-08	179.808	169.847	170.939	299.432	369.941	385.592	558.925	518.82	547.227	734.9	634.963	661.099	1091.9	1094.96	1087.68	906.182	691.56	789.455
ENSMUSG00000003868.14	Ruvbl2	3022.74	2645.52	759.428	3022.74	1.99271	7.15334e-10	4.76164e-09	693.759	820.727	763.798	1660.25	2048.45	2125.17	2417.27	2468.21	2365.23	2716.66	2596.46	2560.42	5283.37	5235.07	5454.66	2999.27	2896.8	2513.87
ENSMUSG00000036086.16	Zranb3	369.118	323.105	93.0387	369.118	1.99039	1.69229e-15	2.00038e-14	94.3992	74.8275	109.889	418.514	550.976	547.481	317.115	320.448	320.076	379.781	396.237	433.572	251.737	248.02	251.151	393.007	340.241	368.412
ENSMUSG00000061613.12	U2af1	2999.87	2625.73	755.006	2999.87	1.99016	5.78131e-53	3.704e-51	758.191	766.091	740.735	2567.17	2826.7	3139.68	2669.96	2766.72	2686.1	3211.86	2922.14	2910.01	3794.7	3744.19	3617.34	2765.83	2607.99	2767.74
ENSMUSG00000031520.6	Vegfc	455.596	398.791	114.762	455.596	1.98966	6.34292e-06	2.43829e-05	119.872	100.958	123.456	93.1948	269.585	218.796	674.392	647.571	476.54	521.829	566.053	438.454	280.744	320.589	280.755	593.943	663.074	788.423
ENSMUSG00000024118.13	1600002H07Rik	406.981	356.288	102.822	406.981	1.9848	2.56463e-07	1.22688e-06	94.3992	97.3945	116.673	138.929	175.132	173.663	507.049	494.977	491.631	365.971	389.674	378.887	598.782	636.586	611.166	378.233	419.367	344.677
ENSMUSG00000031578.5	Mak16	2448.41	2144	621.976	2448.41	1.97759	1.74934e-67	1.65845e-65	665.29	600.996	599.643	1950.19	1996.3	2338.08	2379.62	2544.51	2497.07	2491.76	2336.4	2241.1	2820.9	2834.78	2839.06	2573.75	2403.84	2478.79
ENSMUSG00000030188.12	Magohb	696.499	609.902	176.914	696.499	1.97684	1.66106e-18	2.51416e-17	172.316	179.348	179.079	458.208	356.167	480.763	743.839	824.962	738.637	762.521	703.874	736.291	783.182	706.399	664.643	817.534	849.02	821.446
ENSMUSG00000085787.3	Gm13092	270.56	236.92	68.7197	270.56	1.97166	1.25706e-12	1.11562e-11	50.9456	81.954	73.2595	211.414	245.971	279.628	215.872	288.975	212.06	298.892	321.584	224.598	409.202	367.438	408.717	202.906	184.363	186.786
ENSMUSG00000010154.7	Spire2	541.228	474.137	138.68	541.228	1.96393	2.11357e-12	1.83399e-11	128.862	136.59	150.589	520.338	846.141	561.217	348.073	333.8	335.167	442.913	457.764	428.689	572.883	503.39	518.537	819.504	706.593	723.409
ENSMUSG00000026999.14	Nup35	1155.21	1012.01	296.007	1155.21	1.96374	6.78759e-20	1.12573e-18	278.702	323.065	286.255	758.502	771.366	816.316	1176.42	1237.92	1263.63	1019	979.517	943.311	1311.52	1318.18	1354.12	1508.01	1368.88	1501.51
ENSMUSG00000017999.16	Ddx27	2765.71	2422.96	709.222	2765.71	1.96331	1.20393e-09	7.81692e-09	701.251	711.455	714.959	1114.02	1401.05	1612.03	2756.14	2678.03	2614.62	2722.58	2651.42	2418.82	4107.56	4366.08	4409.95	3041.62	2820.84	2770.83
ENSMUSG00000027405.16	Nop56	6425.07	5629.11	1649.31	6425.07	1.96183	2.30817e-09	1.45293e-08	1591.3	1648.58	1708.03	2911.47	3538.05	4161.05	5899.67	5892.99	5884.48	6199.8	5614.59	5301.49	10502.5	10873.4	11180.5	6871.23	5833.95	5710.91
ENSMUSG00000001151.10	Pcnt	1814.57	1589.93	466.752	1814.57	1.95943	2.78214e-23	5.74907e-22	513.951	426.398	459.907	1102.81	1818.22	2033.92	1550.43	1494.47	1563.05	1793.35	2083.73	1899.32	2297.75	2363.54	2446.58	1570.06	1516.05	1685.2
ENSMUSG00000041718.15	Alg13	308.296	270.176	79.5757	308.296	1.95653	5.31114e-14	5.44343e-13	95.8976	73.6398	69.1895	188.115	203.664	260.986	238.464	293.744	254.155	276.204	296.152	253.893	427.849	413.368	412.537	330.954	371.891	402.467
ENSMUSG00000024542.9	Cep192	2405.48	2107.94	620.221	2405.48	1.95614	6.34319e-31	1.94751e-29	692.261	570.114	598.286	1607.61	2325.91	2466.61	2699.24	2874.49	2780.61	1899.89	1959.03	1908.11	2337.11	2424.17	2395.01	2811.13	2635.68	2957.62
ENSMUSG00000024999.7	Noc3l	2038.28	1786.35	526.689	2038.28	1.95269	7.72522e-28	2.05289e-26	558.903	498.85	522.313	1412.59	1605.7	1765.09	2073.38	2148.72	1943.49	1683.86	1682.57	1727.45	2502.87	2593.19	2568.81	2397.44	2216.31	2252.78
ENSMUSG00000040463.16	Mybbp1a	14481	12691.9	3746.19	14481	1.95064	2.11277e-29	6.09964e-28	3588.67	3741.38	3908.53	9446.33	11478	13127.8	14576.4	14392.5	14205.7	14082.5	14004.5	13249.3	18894.8	18720	19862.9	14165	13653.2	13356.8
ENSMUSG00000033589.3	Reep4	1113.03	975.503	287.86	1113.03	1.94983	1.76835e-28	4.86504e-27	251.731	295.747	316.101	823.221	1288.89	1225.46	878.55	768.693	873.657	1179.79	1227.27	1059.52	1202.74	1187.74	1208.96	1397.69	1123.59	1249.71
ENSMUSG00000028540.6	Dph2	422.778	370.544	109.373	422.778	1.94955	1.15733e-06	4.99186e-06	86.9072	116.398	124.812	226.084	235.149	252.155	378.195	319.494	311.34	376.821	353.578	306.625	824.62	793.666	855.633	426.497	316.503	365.317
ENSMUSG00000031442.20	Mcf2l	75.985	66.6066	19.7145	75.985	1.94882	3.46622e-05	0.000116262	20.9776	17.8161	20.3499	102.687	105.276	105.964	79.4879	83.9267	78.6291	40.4442	31.9943	42.9666	24.8629	46.8483	47.7474	92.5882	113.941	142.411
ENSMUSG00000041313.14	Slc7a1	8763.11	7681.08	2270.95	8763.11	1.94814	8.98268e-09	5.2801e-08	2160.69	2154.56	2497.61	5654.68	4743.31	5835.88	5943.18	5732.77	5991.7	6999.8	6457.92	8013.26	12513.3	12296.3	13279.5	15457.3	11262.8	11265
ENSMUSG00000039114.16	Nrn1	1126.28	987.221	291.912	1126.28	1.94788	3.96704e-05	0.000131775	263.719	294.559	317.458	2376.47	1748.36	2218.38	815.796	885.046	972.936	1020.97	1051.71	926.711	348.081	361.926	379.114	1209.56	1182.93	1396.25
ENSMUSG00000024824.6	Rad9a	1422.77	1247.1	368.757	1422.77	1.94769	6.76838e-09	4.03257e-08	335.642	390.766	379.864	834.439	831.383	915.412	1218.26	1212.17	1124.63	1354.39	1392.98	1166.93	2376.48	2508.68	2723.51	1302.14	1209.83	1170.25
ENSMUSG00000107690.1	Gm44044	197.616	173.256	51.4523	197.616	1.94613	2.33073e-07	1.12651e-06	62.9328	34.4444	56.9796	75.9365	142.663	89.2846	220.056	237.475	241.447	156.845	174.738	124.017	185.436	206.684	231.097	350.653	238.96	288.951
ENSMUSG00000024436.16	Mrps18b	1827.55	1602.03	474.403	1827.55	1.94585	6.64746e-42	3.00873e-40	466.003	452.528	504.677	1576.55	1705.07	1688.56	1798.94	1735.76	1792.59	1725.29	1616.12	1594.65	2209.69	2347.93	2477.13	1784.79	1648.19	1712.03
ENSMUSG00000043333.12	Rhbdl2	101.118	88.644	26.2745	101.118	1.94471	2.89175e-05	9.87688e-05	29.968	28.5057	20.3499	81.9769	128.889	87.3223	125.507	117.307	100.868	116.4	94.3421	106.44	40.4022	33.0694	24.8286	147.747	142.427	169.243
ENSMUSG00000024642.16	Tle4	320.334	280.843	83.393	320.334	1.94199	5.61246e-05	0.000181783	91.4024	85.5172	73.2595	239.027	197.761	190.343	439.275	450.152	510.692	450.805	544.723	682.582	108.775	136.871	123.188	230.486	227.882	272.439
ENSMUSG00000079685.10	Ulbp1	4332.49	3798.51	1128.56	4332.49	1.94079	5.48222e-30	1.62624e-28	1158.26	1117.66	1109.75	4305.08	2936.9	3190.7	4736.64	4845.82	4631.97	3709.03	3828.65	3962.69	5551.68	5390.31	5481.4	4034.48	4154.11	4227.97
ENSMUSG00000049517.8	Rps23	9941.78	8717.18	2594.18	9941.78	1.9382	4.66907e-16	5.85449e-15	2548.78	2634.4	2599.36	7729.13	6532.02	6430.45	8265.06	8803.72	8314.83	13451.1	11371.9	11004.3	13261.3	14528.5	13632.8	8659.95	8896.11	8245.42
ENSMUSG00000037568.12	Vash2	518.253	454.447	135.42	518.253	1.93585	0.000181584	0.000534804	116.875	140.153	149.232	209.688	132.825	246.268	305.401	330.938	239.859	831.572	819.546	752.891	901.281	971.873	905.29	299.434	392.464	434.458
ENSMUSG00000024844.14	Banf1	5348.33	4690.45	1401.02	5348.33	1.93222	4.24532e-58	3.1024e-56	1269.15	1453.79	1480.11	4381.02	4942.06	4758.57	5006.9	4979.34	5647	6029.14	5389.81	5472.38	4808.9	4768.42	5144.3	6811.14	5981.91	6104.09
ENSMUSG00000025869.11	Nop16	1522.38	1335.21	399.331	1522.38	1.93029	9.6019e-20	1.58313e-18	383.591	426.398	388.004	956.973	976.014	1051.79	1578.88	1697.61	1607.53	1545.76	1430.72	1263.61	1835.71	1954.77	2016.85	1621.28	1645.03	1653.21
ENSMUSG00000030521.11	Mphosph10	1248.1	1094.67	327.529	1248.1	1.93003	8.83223e-10	5.82902e-09	346.13	332.567	303.891	642.009	758.576	953.677	1041.71	1291.33	1030.12	1150.19	968.032	980.419	2065.69	2187.17	2048.36	1202.66	1247.81	1153.74
ENSMUSG00000038900.17	Rpl12	1426.92	1251.74	375.812	1426.92	1.92484	8.23032e-07	3.64519e-06	382.092	358.697	386.647	802.511	889.433	1013.53	1051.75	1066.25	1188.97	901.609	865.486	903.274	2614.75	2719.96	2825.69	1730.61	1433.76	1396.25
ENSMUSG00000020075.8	Ddx21	7811.69	6852.68	2057.67	7811.69	1.92461	5.17474e-11	3.8765e-10	2039.32	2051.22	2082.47	4084.18	4235.63	5643.57	8101.07	8687.37	7979.67	6334.94	6244.63	5792.67	11762.2	12386.3	12081	8062.07	7812.09	7967.82
ENSMUSG00000026234.12	Ncl	33095.1	29036.6	8743.85	33095.1	1.92028	1.03489e-23	2.21687e-22	8818.09	8675.24	8738.23	24591.3	28221.8	34337.3	35077.6	37426.6	33220.4	24745.9	24288.6	21839.7	41103.6	42590.6	40528	35444.5	36150.2	36860.8
ENSMUSG00000031697.12	Orc6	1656.52	1453.39	437.756	1656.52	1.92003	4.20835e-24	9.2988e-23	431.539	429.961	451.767	1059.66	1160.98	1219.57	1810.65	1957.97	2097.57	1945.27	1898.33	2004.78	1684.46	1659.9	1747.55	1593.7	1485.19	1522.15
ENSMUSG00000063316.13	Rpl27	1574.84	1381.76	416.342	1574.84	1.91978	1.28047e-21	2.3671e-20	428.543	383.64	436.844	1114.02	966.176	1020.4	1530.35	1573.63	1633.74	1861.42	1650.58	1464.77	1951.74	1874.85	1902.26	1702.05	1750.26	1626.38
ENSMUSG00000021645.16	Smn1	1075.16	943.355	284.321	1075.16	1.91931	7.27814e-12	6.01765e-11	283.198	248.237	321.528	587.645	622.799	631.86	1093.59	1099.63	1086.51	1400.75	1352.78	1228.45	1433.76	1487.2	1438.15	874.663	847.438	942.186
ENSMUSG00000056737.14	Capg	4511.11	3958.16	1193.41	4511.11	1.91835	9.45795e-05	0.000293789	1095.33	1243.56	1241.34	5477.78	5028.64	4797.82	2091.79	2114.38	1810.06	1964.01	1853.21	1438.4	7666.06	7856.74	7947.07	5840.94	5899.62	5880.15
ENSMUSG00000020413.11	Hus1	697.943	612.422	184.815	697.943	1.91772	5.75714e-14	5.87053e-13	182.805	153.218	218.422	555.717	558.847	609.294	566.456	616.099	587.733	626.392	576.717	620.086	1073.25	1084.86	1136.39	617.583	582.366	657.363
ENSMUSG00000028532.14	Cachd1	419.545	368.161	111.24	419.545	1.91522	1.73785e-06	7.25276e-06	113.878	114.023	105.819	675.662	452.587	588.69	408.317	372.902	346.286	356.106	392.135	346.662	162.645	195.661	141.332	606.748	628.259	619.181
ENSMUSG00000038402.2	Foxf2	404.4	355.077	108.46	404.4	1.8986	1.73032e-06	7.22563e-06	106.386	110.46	108.533	442.675	391.586	404.233	551.395	535.987	371.701	379.781	374.087	262.682	182.328	154.324	149.927	588.034	611.643	665.619
ENSMUSG00000021594.11	Srd5a1	408.685	358.856	109.713	408.685	1.89731	6.95763e-08	3.62774e-07	113.878	108.084	107.176	160.502	190.874	217.815	353.093	365.272	297.838	452.777	460.226	400.37	617.429	586.982	634.085	435.361	447.852	509.792
ENSMUSG00000038279.10	Nop2	2635.98	2314.59	707.635	2635.98	1.89718	1.87169e-07	9.2114e-07	647.309	718.582	757.015	1222.75	1310.54	1568.86	2695.89	2729.53	2597.94	2176.09	2085.37	1881.74	4522.98	4770.26	4812.94	2439.8	2263.79	2461.24
ENSMUSG00000029610.13	Aimp2	1299.73	1141.2	348.509	1299.73	1.89676	1.06141e-57	7.71636e-56	328.15	383.64	333.738	1182.19	1045.87	1228.4	1219.93	1246.5	1195.32	1275.47	1247.78	1156.19	1388.18	1488.12	1462.98	1482.4	1372.04	1504.61
ENSMUSG00000035769.9	Xylb	203.324	178.582	54.8738	203.324	1.89588	1.96063e-19	3.15116e-18	58.4376	45.1341	61.0496	141.518	142.663	172.682	210.015	240.336	192.999	206.167	218.217	200.185	223.766	262.718	252.106	175.327	208.892	202.266
ENSMUSG00000025507.13	Pidd1	244.839	215.027	65.9686	244.839	1.88969	3.99732e-15	4.58222e-14	65.9296	73.6398	58.3363	170.857	180.051	202.117	252.688	245.104	254.155	223.923	255.954	235.34	350.153	347.229	341.871	204.876	194.649	213.617
ENSMUSG00000020392.8	Cdkn2aipnl	1934.98	1699.59	522.631	1934.98	1.88845	6.23965e-08	3.27162e-07	539.424	523.793	504.677	874.996	1097.03	1062.59	1822.36	1787.26	1802.12	1492.49	1375.75	1420.83	3333.7	3046.06	3266.88	2184.69	2259.83	2198.09
ENSMUSG00000030978.10	Rrm1	12190.1	10708.8	3302.15	12190.1	1.88421	2.03267e-15	2.38865e-14	3247.03	3522.83	3136.59	13099.9	14556.6	13696.8	14240.9	14499.3	15246.1	15201.1	14247.3	15094.9	7304.52	7549.93	7700.7	9847.84	9698.45	10867.6
ENSMUSG00000024037.12	Wdr4	1045.28	918.265	283.215	1045.28	1.88414	1.76221e-13	1.70052e-12	298.182	271.992	279.471	598	631.654	707.409	997.363	941.315	948.315	1012.09	1026.28	889.603	1473.13	1398.1	1565.16	1273.58	1107.76	1109.37
ENSMUSG00000032035.15	Ets1	2734.12	2401.88	740.685	2734.12	1.88414	3.95081e-06	1.56372e-05	732.718	726.896	762.442	1263.31	1016.35	1350.06	3134.33	3041.39	2802.06	2035.03	1973.8	1855.37	5047.17	4932.85	5001.06	2526.47	2426.79	2605.72
ENSMUSG00000025792.9	Slc25a10	976.219	857.628	264.671	976.219	1.88258	4.13621e-10	2.83513e-09	244.239	283.87	265.905	653.227	563.766	577.897	757.226	700.025	841.888	1131.45	1084.52	982.372	900.245	898.385	913.885	1590.74	1393.41	1654.24
ENSMUSG00000076437.10	Selenoh	720.521	633.01	195.457	720.521	1.88202	1.06394e-09	6.95626e-09	181.306	185.287	219.779	389.175	545.073	533.745	631.719	594.163	702.103	713.199	553.747	609.344	1236.93	1178.56	1243.34	665.847	619.555	591.317
ENSMUSG00000025967.16	Eef1b2	22984.9	20194.3	6241.49	22984.9	1.88071	2.96361e-17	4.09679e-16	6176.41	6369.84	6178.22	31596.5	26827.6	25854.3	19869.5	20537.2	20767.6	15872.9	14453.2	14679.9	29510.2	29440	29030.4	22274.3	22141	21919
ENSMUSG00000030512.13	Snrpa1	1367.1	1201.2	371.723	1367.1	1.87806	4.62652e-40	2.00354e-38	349.127	375.325	390.717	1063.97	1421.71	1620.86	1276.83	1295.14	1269.98	1386.94	1224.81	1265.56	1597.44	1716.85	1672.11	1245.02	1233.57	1215.66
ENSMUSG00000015568.16	Lpl	1498.75	1316.98	408.154	1498.75	1.87658	8.08494e-05	0.000255035	419.552	435.9	369.011	716.219	854.013	963.489	1802.28	1697.61	1843.42	1142.3	1106.67	1542.89	631.932	675.167	615.941	2564.89	3485.49	2838.94
ENSMUSG00000037010.7	Apln	178.547	156.894	48.6279	178.547	1.87648	2.36195e-05	8.1889e-05	53.9424	49.885	42.0564	279.584	186.938	372.837	142.241	157.363	84.1888	114.427	118.953	95.6983	280.744	259.962	270.25	76.8285	109.194	128.996
ENSMUSG00000001707.8	Eef1e1	996.539	875.696	271.483	996.539	1.87626	1.34221e-10	9.64288e-10	284.696	262.49	267.262	530.693	531.298	543.557	1072.67	1087.23	1040.45	979.538	920.451	898.392	1450.34	1485.37	1488.76	925.882	1025.47	967.986
ENSMUSG00000024981.6	Acsl5	5447.31	4787.34	1487.45	5447.31	1.8727	1.49669e-06	6.32151e-06	1433.97	1485.86	1542.52	4582.94	5396.61	5765.23	5257.91	5762.33	5345.99	5304.11	4923.84	4723.39	2186.9	2204.63	2253.68	10314.7	8577.24	9110.21
ENSMUSG00000031730.18	Dhodh	430.326	378.257	117.911	430.326	1.86731	5.66235e-23	1.14644e-21	113.878	116.398	123.456	486.684	550.976	591.633	345.563	379.578	358.994	493.222	490.579	472.632	329.434	355.496	360.97	397.932	420.158	421.043
ENSMUSG00000030189.15	Ybx3	10347.8	9096.17	2838	10347.8	1.86633	1.16988e-13	1.1519e-12	2572.75	2934.9	3006.35	5706.46	6736.66	7773.65	9635.6	9594.35	9174.99	9231.14	8668.81	7992.76	14219.5	13837.7	14435.9	12449.2	12770.9	12989.4
ENSMUSG00000029161.7	Cgref1	304.902	268.023	83.6271	304.902	1.86616	1.01192e-08	5.89137e-08	80.9136	83.1417	86.8261	519.475	331.569	447.404	247.667	262.271	297.838	176.573	187.043	165.031	241.377	237.916	240.647	439.301	379.013	400.403
ENSMUSG00000071451.10	Psmg4	286.359	251.73	78.5854	286.359	1.86447	1.34637e-13	1.31644e-12	73.4216	79.5785	82.7561	147.558	192.842	164.833	281.973	301.373	312.928	359.065	303.536	343.733	349.117	317.834	322.772	297.464	295.93	304.43
ENSMUSG00000020018.6	Snrpf	1741.65	1531.31	479.621	1741.65	1.86042	1.46403e-15	1.74379e-14	491.475	483.409	463.977	1498.88	1919.56	1763.12	1248.38	1234.11	1262.04	2058.71	1835.16	1814.36	2422.06	2482.96	2456.12	1507.02	1360.17	1262.1
ENSMUSG00000040918.12	Slc19a2	942.375	828.633	259.923	942.375	1.85818	5.08947e-08	2.70187e-07	271.211	268.429	240.129	584.193	537.202	596.539	935.447	852.619	992.792	732.928	737.509	693.324	1707.25	1624.08	1707.45	852.993	806.292	775.008
ENSMUSG00000030714.14	Sgf29	273.855	240.778	75.3906	273.855	1.85776	3.78935e-11	2.87707e-10	59.936	80.7662	85.4694	204.511	284.343	290.42	237.627	238.428	243.036	222.936	179.66	196.279	399.878	411.53	465.059	257.08	236.586	240.448
ENSMUSG00000034587.8	8430429K09Rik	180.209	158.505	49.9828	180.209	1.85643	1.16937e-15	1.40716e-14	53.9424	40.3831	55.623	226.084	214.487	221.74	168.18	158.316	138.197	138.102	150.947	148.43	148.142	175.452	161.386	174.342	235.795	243.544
ENSMUSG00000042148.8	Cox10	636.293	559.587	176.056	636.293	1.85625	2.24654e-68	2.2198e-66	182.805	166.283	179.079	645.46	608.041	658.351	645.107	579.857	596.47	643.161	620.197	604.461	687.874	699.969	741.994	663.877	600.565	549.007
ENSMUSG00000062867.13	Impdh2	7899.4	6947.31	2186.84	7899.4	1.85279	1.08825e-21	2.02779e-20	2000.36	2305.4	2254.77	4808.16	6345.08	6325.47	8900.13	9051.69	9025.67	7035.31	6325.02	6471.35	9780.45	9856.52	10116.7	8694.42	7961.64	7793.42
ENSMUSG00000018446.8	C1qbp	5662.87	4980.58	1569.14	5662.87	1.85142	1.35439e-17	1.93125e-16	1427.98	1637.89	1641.56	4330.11	5276.58	5167.71	4929.92	5060.4	5041	5149.23	4561.24	4614.02	8339.44	8542.93	8528.64	5373.07	5026.86	5001.95
ENSMUSG00000003848.14	Nob1	1476.22	1298.39	409.238	1476.22	1.8503	8.20549e-39	3.38621e-37	380.594	406.207	440.914	1235.69	1187.55	1410.89	1247.54	1207.4	1235.83	1611.85	1521.78	1530.2	1721.76	1694.81	1754.24	1675.45	1526.34	1582.01
ENSMUSG00000107050.1	C030017G13Rik	175.979	154.769	48.7221	175.979	1.8494	2.66019e-07	1.27042e-06	38.9584	57.0114	50.1963	64.7186	125.937	107.926	194.954	192.65	258.92	160.79	167.355	116.205	124.315	180.963	174.755	303.374	205.727	261.088
ENSMUSG00000019849.11	Prep	4311.8	3792.63	1196.79	4311.8	1.84914	1.78757e-12	1.56367e-11	1213.7	1155.67	1220.99	2649.15	2443.97	2821.78	3474.87	3694.68	3363.58	5064.4	4598.15	4736.09	6107.99	6166.52	6293.1	4509.24	4395.44	4358
ENSMUSG00000100755.1	Rps23-ps1	10544.1	9275.32	2931.16	10544.1	1.84689	3.10345e-17	4.27746e-16	2879.93	2852.95	3060.62	8952.74	7798.28	7490.09	8344.55	8925.8	8586.46	13126.6	12536.8	13048.2	14516.8	13875.4	14198.2	9022.42	8889.78	8850.15
ENSMUSG00000029752.12	Asns	10326.5	9084.27	2872.95	10326.5	1.84574	2.49459e-06	1.01307e-05	2584.74	2787.62	3246.48	3676.02	5214.59	6152.79	6736.39	7368.39	7132.22	10150.5	8205.3	9892.08	16987.6	17275.1	17282.6	16172.4	12044.5	10607.6
ENSMUSG00000050555.9	Hyls1	242.854	213.644	67.5957	242.854	1.84466	1.35448e-11	1.08043e-10	58.4376	62.9501	81.3995	139.792	177.099	203.098	301.217	328.077	325.636	209.126	170.636	189.444	225.838	213.114	233.007	353.608	276.94	296.175
ENSMUSG00000057506.4	Bloc1s2	1590.93	1399.55	442.655	1590.93	1.84382	1.49188e-53	9.8275e-52	371.603	458.467	497.893	1454.87	1444.34	1361.84	1471.78	1528.8	1618.65	1553.65	1492.25	1403.25	1821.21	1856.48	1929.95	1703.03	1655.31	1568.59
ENSMUSG00000074634.12	Tmem267	402.713	354.329	112.41	402.713	1.84054	4.54977e-06	1.78417e-05	107.885	123.525	105.819	530.693	308.94	396.384	327.992	371.948	324.047	367.943	327.326	380.84	178.184	183.719	184.305	677.667	736.661	744.048
ENSMUSG00000031976.14	Urb2	1225.49	1078.3	342.396	1225.49	1.83957	5.65926e-29	1.60091e-27	337.14	337.318	352.731	1145.95	1032.1	1253.91	1045.89	1050.04	941.961	1237.99	1365.91	1243.1	1057.71	1126.2	1136.39	1621.28	1539.79	1584.07
ENSMUSG00000030726.16	Pold3	732.789	644.792	204.807	732.789	1.8395	2.40851e-27	6.2581e-26	205.281	194.789	214.352	434.909	620.832	627.936	641.76	733.405	679.07	770.412	825.288	882.768	793.541	817.549	784.967	828.369	766.729	784.295
ENSMUSG00000054766.13	Set	10418.3	9167.45	2913.25	10418.3	1.83842	5.53246e-14	5.65375e-13	2914.39	2814.94	3010.42	5602.91	6572.35	7406.7	10053.1	10777	10295.6	10163.3	9837.01	9630.37	15272	15027.3	14635.5	9816.32	10738.2	10446.6
ENSMUSG00000038482.11	Tfdp1	5322.95	4683.96	1489.02	5322.95	1.83811	7.10945e-118	2.69602e-115	1498.4	1428.85	1539.81	5155.05	5370.05	6044.86	4955.02	4858.21	4765.4	5620.75	5531.73	5526.09	5792.02	5492.28	5622.73	4623.5	5299.85	5186.67
ENSMUSG00000040263.16	Klhdc4	1516.17	1334.16	424.08	1516.17	1.83734	2.89431e-20	4.89279e-19	395.578	465.593	411.067	1455.74	1693.27	1676.78	1171.4	1187.37	1147.67	1769.68	1689.13	1600.5	1165.45	1167.53	1192.73	1955.19	1868.16	2002.02
ENSMUSG00000020380.16	Rad50	1792.08	1576.99	501.551	1792.08	1.83709	9.95355e-22	1.86211e-20	510.955	510.728	482.97	1021.69	1540.76	1607.12	1837.42	1963.69	1724.28	1522.08	1616.94	1593.67	2376.48	2305.67	2342.49	1906.92	1801.69	1720.29
ENSMUSG00000027811.9	4930579G24Rik	394.933	347.57	110.752	394.933	1.83337	1.00645e-08	5.8644e-08	110.882	122.337	99.036	346.892	336.489	431.706	312.094	318.54	294.661	321.581	310.099	274.4	684.766	674.248	703.796	288.599	306.217	319.91
ENSMUSG00000019960.8	Dusp6	3523.23	3100.8	988.674	3523.23	1.8326	3.63895e-53	2.3748e-51	906.532	1058.27	1001.21	3310.14	4231.69	3800.97	3614.61	3301.75	3286.54	2814.32	3048.48	3138.51	4180.08	3971.08	3915.28	3269.15	3449.89	3515.91
ENSMUSG00000031949.17	Adat1	242.753	213.684	68.3407	242.753	1.83207	1.62904e-13	1.57744e-12	74.92	58.1992	71.9029	135.478	192.842	179.55	190.771	203.141	231.916	288.041	234.625	229.481	248.629	257.207	291.259	320.119	341.032	297.207
ENSMUSG00000027067.16	Ssrp1	12448	10956	3496.13	12448	1.83207	1.54809e-08	8.80116e-08	3345.93	3636.86	3505.6	5807.42	7504.09	7779.53	9982.84	10499.4	9855.65	11573.9	10817.4	10592.2	20382.4	20929.3	20843.6	13872.5	13354.9	12925.4
ENSMUSG00000097080.7	1700086O06Rik	84.5049	74.3383	23.5047	84.5049	1.83117	7.31938e-09	4.34426e-08	20.9776	33.2567	16.2799	95.7836	83.6303	87.3223	70.284	83.9267	83.3945	60.1731	45.1202	55.6612	122.243	97.371	86.9002	127.062	93.3685	75.3336
ENSMUSG00000001285.12	Myg1	2126.52	1871.74	597.804	2126.52	1.8304	1.77715e-11	1.40243e-10	507.958	643.754	641.699	1278.84	1426.63	1301	1629.92	1551.69	1674.24	2088.3	2069.78	2123.91	2969.05	2939.5	3068.25	2699.83	2569.22	2507.68
ENSMUSG00000024067.13	Dpy30	875.684	770.745	246.05	875.684	1.83032	1.48268e-19	2.40781e-18	220.265	269.617	248.268	566.072	608.041	637.747	1027.49	1050.04	1092.87	957.837	935.218	872.026	969.654	1063.73	1004.6	734.796	749.321	865.821
ENSMUSG00000060716.7	Plekhh1	188.187	165.648	52.954	188.187	1.82926	2.14301e-05	7.48162e-05	58.4376	57.0114	43.413	64.7186	72.8075	68.6804	148.935	136.381	145.345	214.058	215.756	214.833	215.479	209.44	215.818	288.599	295.139	316.814
ENSMUSG00000022111.8	Uchl3	991.843	873.173	279.823	991.843	1.82638	1.03646e-24	2.38402e-23	307.172	263.678	268.618	1202.04	1232.81	1256.85	760.573	800.165	710.045	1111.72	976.236	977.489	1088.79	1061.9	1120.15	852.993	822.908	902.972
ENSMUSG00000042389.13	Tsen2	524.162	461.443	147.852	524.162	1.82501	3.39923e-21	6.08349e-20	145.345	154.406	143.806	408.159	413.232	407.177	425.888	380.531	456.684	668.809	607.071	561.495	603.962	636.586	618.806	586.064	579.201	508.76
ENSMUSG00000112505.1	AC241534.3	258.439	227.513	72.8843	258.439	1.8248	1.32193e-07	6.64324e-07	62.9328	78.3907	77.3295	144.107	234.165	199.173	317.115	357.642	338.344	211.099	221.499	127.923	194.76	186.475	175.71	475.746	324.416	368.412
ENSMUSG00000038352.15	Arl5c	77.2875	68.0346	21.7703	77.2875	1.82256	0.000288562	0.000816622	17.9808	29.6935	17.6365	24.1616	40.3393	31.3968	89.5284	104.908	123.9	116.4	123.875	103.51	43.5101	31.2322	42.9726	106.378	92.5772	84.6213
ENSMUSG00000066595.9	Mfsd7b	865.471	762.036	244.865	865.471	1.82254	2.12724e-13	2.0263e-12	272.709	205.479	256.408	547.088	541.137	608.313	751.369	716.238	759.287	1062.4	1106.67	1096.62	1158.2	1090.37	1161.22	758.435	761.982	862.725
ENSMUSG00000007646.13	Rad51c	245.244	215.952	69.4922	245.244	1.82213	1.87265e-18	2.82528e-17	80.9136	66.5133	61.0496	196.745	221.374	238.419	208.342	229.845	229.534	272.258	243.649	255.846	339.793	306.811	328.502	214.726	184.363	208.457
ENSMUSG00000038335.13	Tsr1	3443.98	3032.47	974.941	3443.98	1.8205	9.47585e-29	2.64325e-27	940.996	1008.39	975.437	2624.99	2550.23	2872.81	3464	3475.33	3280.98	3753.42	3553.01	3325.03	4139.67	4539.69	4599.98	3222.86	3050.3	3207.35
ENSMUSG00000018697.14	Aatf	1396.62	1229.75	395.422	1396.62	1.81979	3.78438e-19	5.94609e-18	376.099	437.088	373.081	842.205	961.256	1035.11	1284.36	1426.75	1364.49	1706.55	1486.5	1442.31	1797.38	1769.21	1729.41	1443	1325.36	1335.37
ENSMUSG00000020929.14	Eftud2	6188.27	5449.07	1753.08	6188.27	1.81958	1.83774e-13	1.76901e-12	1661.73	1833.87	1763.65	3430.09	3595.12	3792.14	6138.97	6059.89	5947.22	6964.29	6680.24	6535.8	8302.14	8302.26	8679.52	6229.02	5938.39	6228.96
ENSMUSG00000043153.6	Ispd	126.228	111.177	35.9239	126.228	1.81517	3.64577e-05	0.000121853	41.9552	33.2567	32.5598	195.882	220.39	198.192	129.691	135.427	122.312	112.454	100.085	70.3089	54.9056	45.9297	46.7924	140.852	155.087	165.115
ENSMUSG00000038299.15	Wdr36	2934.76	2584.97	836.018	2934.76	1.81163	6.46279e-10	4.31807e-09	831.612	823.103	853.338	1751.72	1598.81	1868.11	2729.36	2858.28	2665.45	2491.76	2342.15	2009.66	4293	4354.14	4332.6	3215.96	3630.29	3880.2
ENSMUSG00000085399.7	Foxd2os	87.6422	77.2036	25.0104	87.6422	1.80894	0.000171842	0.000508889	23.9744	22.567	28.4898	88.8802	61.9848	115.776	46.0193	46.7319	43.6829	39.4577	46.7609	56.6377	165.753	191.068	150.882	85.6933	88.6209	86.6853
ENSMUSG00000032231.14	Anxa2	29960.9	26397.2	8578.22	29960.9	1.80433	5.31561e-12	4.44212e-11	8230.71	8840.34	8663.62	36613.5	30843.8	30025.1	31668	31869.3	32443.7	26432.7	24574.1	25626.6	17554.2	18020.1	17305.6	44751.6	41163.6	40522.3
ENSMUSG00000114458.1	AC129085.1	62.3299	54.8789	17.6239	62.3299	1.803	9.06922e-06	3.39243e-05	11.9872	27.318	13.5666	44.0087	57.0654	39.246	57.7333	66.7599	63.5387	55.2408	51.6831	36.131	82.8764	33.988	53.4771	131.002	67.2569	94.941
ENSMUSG00000017176.17	Nt5c3b	1240.16	1092.67	355.227	1240.16	1.80289	2.26116e-19	3.60937e-18	320.658	389.578	355.444	767.131	882.545	796.693	1232.48	1304.68	1318.43	1551.68	1473.38	1536.05	1243.15	1384.32	1344.57	1269.64	1264.43	1233.2
ENSMUSG00000026491.13	Ahctf1	4848.8	4272.36	1390.16	4848.8	1.80241	9.2471e-10	6.09136e-09	1384.52	1320.77	1465.19	2077.9	2347.55	2783.52	4849.6	5242.56	4737.6	6658.49	6776.23	6493.81	5134.19	5382.05	5478.53	4877.62	4817.18	5075.22
ENSMUSG00000072258.10	Taf1a	370.168	326.205	106.388	370.168	1.79984	2.54848e-07	1.21957e-06	130.361	103.333	85.4694	155.325	186.938	197.211	361.461	392.93	365.348	448.832	416.746	432.595	531.445	559.424	595.887	322.089	277.732	308.558
ENSMUSG00000019988.7	Nedd1	1218.29	1073.68	350.673	1218.29	1.79706	1.34627e-56	9.54019e-55	370.105	346.82	335.095	983.723	1191.49	1229.38	1024.97	1076.74	1060.3	1321.83	1250.24	1329.03	1364.35	1340.23	1281.54	1279.49	1240.69	1300.28
ENSMUSG00000075232.5	Amd1	4282.03	3773.72	1232.17	4282.03	1.79705	1.23459e-16	1.61892e-15	1198.72	1229.31	1268.47	3108.22	2709.62	3234.85	3780.28	3961.72	3794.85	4057.24	4046.87	3807.42	6071.73	5935.96	6112.62	4274.82	4670.8	4663.46
ENSMUSG00000025135.12	Anapc11	2038.81	1796.83	586.916	2038.81	1.79643	1.76211e-07	8.69347e-07	585.875	619.999	554.873	910.375	963.224	886.959	1907.71	1869.28	1941.11	1921.59	1879.46	1635.66	2999.09	2913.78	3117.9	2643.69	2443.41	2548.96
ENSMUSG00000023988.8	Bysl	1840.86	1622.41	530.163	1840.86	1.79592	1.19309e-20	2.06414e-19	537.926	545.172	507.39	1460.05	1151.15	1382.44	2403.04	2272.7	2429.56	1743.05	1662.88	1543.87	1767.34	1847.29	1811.54	2130.51	2013.75	1993.76
ENSMUSG00000034826.14	Nup54	2071.68	1825.9	597.017	2071.68	1.79487	4.71459e-12	3.95164e-11	569.392	586.743	634.916	1077.78	1196.4	1340.25	1718.61	1815.87	1668.68	2488.8	2298.67	2324.1	2633.4	2691.48	2659.53	2510.72	2280.41	2370.43
ENSMUSG00000024097.10	Srsf7	3141.7	2769.77	910.118	3141.7	1.7871	2.44609e-58	1.80637e-56	872.069	918.122	940.164	3076.29	3021.51	3169.11	2939.38	3149.16	3227.77	3341.08	3152.67	3447.09	3505.67	3550.37	3688.96	2729.38	2529.65	2597.46
ENSMUSG00000100944.1	Gm28900	228.716	201.627	66.1774	228.716	1.78647	9.72209e-09	5.69089e-08	68.9264	80.7662	48.8397	232.124	230.229	151.097	143.915	144.011	140.579	264.367	200.99	149.406	355.332	274.66	285.529	331.938	236.586	289.983
ENSMUSG00000022656.15	Nectin3	532.379	469.387	154.43	532.379	1.78495	9.19635e-12	7.48457e-11	151.339	162.72	149.232	741.244	543.105	642.653	564.782	570.32	463.832	335.391	333.889	370.098	748.995	718.341	679.923	383.158	443.105	446.842
ENSMUSG00000021952.16	Xpo4	1643.8	1449.46	477.711	1643.8	1.78373	4.5756e-52	2.8035e-50	534.929	476.283	421.921	1575.68	1534.86	1876.94	1566.33	1500.19	1436.77	1586.2	1753.94	1667.88	1842.96	1944.66	1934.72	1457.77	1482.82	1495.32
ENSMUSG00000041360.7	Pum3	4915.32	4334.59	1430.96	4915.32	1.78017	3.0423e-32	9.76807e-31	1335.07	1447.85	1509.96	3534.5	3742.7	4087.47	5468.76	5607.83	5228.44	5211.38	4855.75	4782.96	4514.69	4551.64	4545.55	5853.74	5778.56	5965.8
ENSMUSG00000028807.2	Zbtb8a	210.892	185.988	61.472	210.892	1.77972	0.000108656	0.000333964	70.4248	57.0114	56.9796	230.398	226.294	189.362	232.607	220.308	262.891	363.998	370.806	434.548	88.0562	89.1037	97.4046	112.288	116.315	128.996
ENSMUSG00000020241.13	Col6a2	21530.8	18987.6	6271.19	21530.8	1.77959	1.36856e-05	4.94523e-05	5764.35	6480.3	6568.94	40491.4	43413.9	37494.6	19805.9	18395.2	19686.7	18955.5	19267.9	20517.5	9977.28	9994.31	7614.75	19936	18224.3	19187.4
ENSMUSG00000103009.1	Gm4430	108.356	95.5361	31.4376	108.356	1.77675	1.28831e-06	5.5144e-06	17.9808	35.6322	40.6997	80.2511	60.017	83.3977	91.2019	80.1119	79.4234	96.6715	86.9588	103.51	188.544	168.103	200.539	99.4831	92.5772	114.548
ENSMUSG00000030269.14	Mtmr14	1073.75	947.044	313.515	1073.75	1.77547	8.08112e-14	8.12222e-13	290.69	333.755	316.101	1015.65	763.495	692.691	845.081	779.183	851.418	1145.26	1096.01	1168.89	1591.23	1549.67	1507.86	1002.71	1034.17	1062.93
ENSMUSG00000032221.14	Mns1	403.788	356.167	118.062	403.788	1.77496	4.87779e-13	4.49969e-12	125.866	111.647	116.673	327.045	417.167	477.82	434.255	453.014	474.158	335.391	314.2	324.202	588.422	550.238	510.897	273.825	310.964	265.216
ENSMUSG00000021149.8	Gtpbp4	3572.48	3151.09	1044.16	3572.48	1.77452	1.99469e-07	9.77898e-07	1002.43	1096.28	1033.77	1724.1	1544.7	1881.84	3591.18	3870.17	3428.71	3601.51	3475.89	3386.55	5755.76	5893.7	5856.69	3462.21	3070.87	3043.27
ENSMUSG00000031821.11	Gins2	1361.13	1200.58	397.806	1361.13	1.77403	7.7529e-09	4.59185e-08	349.127	502.413	341.878	1284.88	1486.65	1528.63	1257.58	1197.86	1315.25	1604.94	1731.79	1758.7	685.802	668.737	647.454	1809.41	1710.7	1728.55
ENSMUSG00000033364.13	Usp37	1185.84	1046.07	347.231	1185.84	1.77185	5.53989e-09	3.34611e-08	341.635	343.256	356.801	667.896	762.511	829.071	902.815	992.815	953.081	1116.65	1144.41	1241.15	1955.88	1950.18	2033.08	1116.97	1046.84	1074.28
ENSMUSG00000058600.13	Rpl30	18873.4	16649.3	5528.75	18873.4	1.77131	1.33569e-15	1.59907e-14	5349.29	5639.38	5597.57	15986.4	15745.1	15113.6	16459	16743.4	16543.1	15609.5	13813.3	14421.1	28175.9	27569.8	27793.8	19740	19928.6	19458.8
ENSMUSG00000004264.17	Phb2	6173	5445.77	1809.65	6173	1.77022	4.1861e-19	6.54067e-18	1765.12	1835.06	1828.77	3969.41	4226.77	4161.05	5809.31	5721.32	6136.25	6645.67	6399.68	5735.06	7673.32	7849.39	8069.31	6848.57	6725.69	6624.2
ENSMUSG00000019971.10	Cep290	721.075	636.146	211.502	721.075	1.76963	1.39125e-09	8.98738e-09	229.255	212.605	192.645	311.512	624.767	661.295	773.124	832.591	787.086	674.727	656.293	695.277	1064.96	1132.63	1050.44	505.295	530.143	515.984
ENSMUSG00000010048.10	Ifrd2	810.389	714.943	237.716	810.389	1.76833	3.15016e-24	7.00474e-23	214.271	241.111	257.765	562.62	774.318	895.789	826.674	768.693	849.83	735.887	708.796	656.217	1042.17	1016.88	1041.85	838.219	748.53	689.354
ENSMUSG00000001674.11	Ddx18	2950.14	2602.8	866.085	2950.14	1.76808	7.29607e-16	8.93291e-15	806.139	858.735	933.381	1949.33	1904.8	2199.74	2662.43	2706.64	2690.07	3069.81	2929.53	2746.93	4151.07	4130.92	4136.83	2966.76	2879.39	3127.89
ENSMUSG00000033632.15	AW554918	278.174	245.427	81.6946	278.174	1.76682	6.24288e-09	3.74296e-08	73.4216	80.7662	90.8961	157.05	166.277	189.362	261.892	273.716	289.101	213.072	230.523	181.631	399.878	417.961	400.123	344.743	294.348	352.933
ENSMUSG00000006442.10	Srm	3287.62	2900.7	966.107	3287.62	1.76668	1.83644e-17	2.57929e-16	933.504	979.884	984.934	3415.42	3017.58	2968.96	2777.89	2721.9	2877.51	3167.47	2985.31	3093.59	4665.94	4795.06	4917.98	2702.79	2558.93	2648.03
ENSMUSG00000058355.8	Abce1	7887.7	6959.51	2318.58	7887.7	1.76634	6.00068e-85	9.35505e-83	2277.57	2286.4	2391.79	6915.4	6210.29	8000.29	7543.82	7983.53	7452.29	7945.8	7905.87	8145.09	7885.69	7922.88	7969.04	8795.88	8832.81	8806.81
ENSMUSG00000007655.16	Cav1	11778.2	10392.7	3465.21	11778.2	1.7651	9.22661e-05	0.000287239	3435.83	3595.28	3364.51	6901.59	9343.96	8430.03	16925.1	17311.8	16443	15170.5	15129.2	15962.1	3728.4	3662.44	3531.4	13507	15590.2	15035.8
ENSMUSG00000025198.16	Erlin1	2949.22	2602.3	867.728	2949.22	1.76499	0.0003138	0.000882175	879.561	891.991	831.631	1261.58	1702.12	1791.58	2111.87	2088.63	2025.3	1810.12	1892.59	1659.1	6850.77	6652.46	6977.8	2580.65	2571.59	2262.07
ENSMUSG00000020430.12	Pes1	4400.22	3883.01	1296.93	4400.22	1.76232	3.03987e-30	9.11375e-29	1287.13	1352.83	1250.84	3843.42	3679.73	4030.56	4070.61	4058.05	3878.24	4306.81	4086.24	4005.66	5684.28	5941.47	5931.18	4268.91	4136.7	4081.43
ENSMUSG00000017718.15	Afmid	227.6	200.849	67.0909	227.6	1.76093	6.30217e-07	2.8378e-06	67.428	79.5785	54.2663	107.864	142.663	101.058	237.627	194.557	219.208	169.668	242.008	206.044	222.73	229.649	242.557	397.932	353.692	346.741
ENSMUSG00000032577.16	Mapkapk3	633.275	558.878	186.893	633.275	1.76091	9.61312e-14	9.54577e-13	185.802	178.161	196.715	369.328	612.961	440.536	687.779	640.895	612.354	636.256	630.862	525.364	542.84	541.052	546.23	890.423	899.66	922.579
ENSMUSG00000020648.3	Dus4l	188.501	166.354	55.6201	188.501	1.76035	3.98491e-05	0.000132305	56.9392	57.0114	52.9097	111.316	126.921	134.417	149.772	183.113	141.374	135.143	115.672	143.547	390.555	373.868	399.168	174.342	123.436	124.868
ENSMUSG00000025358.16	Cdk2	1178.09	1039.72	347.89	1178.09	1.75987	3.86214e-10	2.65766e-09	353.623	337.318	352.731	541.048	636.574	729.975	1409.03	1380.98	1331.14	1474.73	1460.25	1585.86	1373.68	1329.21	1405.68	958.386	1044.46	1010.3
ENSMUSG00000026174.9	Cnot9	2688.78	2373.12	794.8	2688.78	1.75834	4.33959e-28	1.16645e-26	813.631	783.907	786.862	2287.59	2137	2133.02	2383.8	2321.34	2363.64	3161.55	3015.67	3018.4	3355.46	3362.06	3331.81	2553.07	2414.13	2493.23
ENSMUSG00000022142.7	Nup155	3542.24	3126.43	1047.41	3542.24	1.75783	2.69031e-21	4.87068e-20	1071.36	1083.22	987.647	2389.41	2486.28	2905.18	3919.17	4000.83	4046.62	2933.68	3162.51	3086.76	3499.45	3758.89	3656.49	4119.19	4491.18	4677.91
ENSMUSG00000001525.10	Tubb5	35154.1	31028	10397.4	35154.1	1.75743	8.95312e-49	4.7947e-47	10027.3	10914.1	10250.9	38436	30224	36223.1	35157.1	34718	35300.5	41008.4	39301.3	38834	27651.7	29230.6	28540.5	38089.2	36075	38522.3
ENSMUSG00000029591.14	Ung	418.594	369.483	123.933	418.594	1.75629	7.83665e-09	4.63363e-08	127.364	122.337	122.099	191.567	275.488	257.061	466.887	434.893	546.433	542.544	566.053	568.331	504.51	485.018	522.356	312.239	319.668	285.855
ENSMUSG00000097163.2	BC051077	68.2442	60.2488	20.2722	68.2442	1.75579	0.000198502	0.000580003	31.4664	22.567	6.78329	17.2583	54.1137	40.2271	86.1816	87.7416	84.983	75.9561	60.7071	62.4968	51.7977	43.1739	42.9726	122.138	78.3346	115.58
ENSMUSG00000030493.13	Faap24	269.899	238.202	79.7149	269.899	1.75567	1.49365e-23	3.16577e-22	64.4312	78.3907	96.3227	186.39	270.569	274.722	291.177	269.901	277.982	300.865	253.493	211.903	245.521	282.927	254.016	334.893	282.479	311.654
ENSMUSG00000026496.11	Parp1	5258.17	4641.98	1560.98	5258.17	1.75209	1.99433e-06	8.21563e-06	1520.88	1604.63	1557.44	2876.09	3453.44	3196.59	4818.64	4908.76	5056.89	10181.1	9750.05	10195.8	3965.64	3906.78	3942.98	3896.58	4209.49	4513.83
ENSMUSG00000069682.6	Gm10275	24858.8	21948.8	7398.97	24858.8	1.74835	2.94857e-16	3.75762e-15	7126.39	7435.24	7635.27	26369	22708.1	21853.1	18565	19624.5	19712.9	21833	19053.8	19009.8	34707.6	36218.3	35445.7	27154	25651.8	24974.6
ENSMUSG00000028282.12	Casp8ap2	1253.7	1106.95	373.216	1253.7	1.74822	1.19248e-07	6.02729e-07	409.063	364.636	345.948	705.864	769.398	1031.19	1136.26	1209.31	1083.34	977.565	1032.84	1072.21	2216.94	2225.76	2259.41	922.927	1087.19	1075.31
ENSMUSG00000031683.16	Lsm6	1105.65	976.29	329.502	1105.65	1.74733	1.81234e-15	2.13868e-14	364.111	293.371	331.024	1657.66	1506.33	1523.72	842.571	906.027	920.517	1290.27	1164.1	1166.93	883.669	934.211	802.156	958.386	1019.93	1008.23
ENSMUSG00000042901.10	Aida	3218.71	2842.21	959.714	3218.71	1.74581	8.3979e-11	6.14022e-10	988.944	970.382	919.814	1708.57	1695.23	1838.67	3370.28	3438.14	3385.02	2915.93	2841.75	2906.1	4308.54	4130	3906.69	3916.28	3893.78	4025.7
ENSMUSG00000095567.7	Noc2l	4964	4383.79	1482.73	4964	1.74322	1.84134e-06	7.63471e-06	1457.94	1525.06	1465.19	2797.57	3046.11	3602.78	4580.17	4276.45	4151.46	4189.43	4018.97	3737.11	9413.72	9427.53	9797.76	4046.3	3646.12	3728.5
ENSMUSG00000049932.3	H2afx	1742.93	1539.35	521.439	1742.93	1.7408	2.93259e-10	2.04509e-09	495.971	567.739	500.607	948.343	1165.9	1093.98	2767.01	2452	2775.05	1896.93	1735.89	1670.81	1630.59	1613.97	1757.1	1736.52	1370.46	1529.38
ENSMUSG00000021326.12	Trim27	3039.67	2684.87	910.855	3039.67	1.73871	1.44724e-14	1.56684e-13	915.523	855.172	961.87	1953.64	1899.88	2064.34	2980.38	2798.19	2938.66	4098.67	3905.76	4106.24	3493.24	3551.29	3605.88	2878.11	2619.06	2701.69
ENSMUSG00000074088.6	Snrnp40	1440.85	1272.81	432.573	1440.85	1.73585	1.2714e-08	7.30508e-08	428.543	422.835	446.341	934.537	987.821	1177.38	1127.05	1116.8	1135.75	1392.86	1286.33	1308.53	2497.69	2493.07	2501.01	1220.39	1156.03	1277.58
ENSMUSG00000039640.7	Mrpl12	2734.76	2415.87	821.418	2734.76	1.73507	2.91539e-11	2.24142e-10	762.686	875.363	826.205	1413.45	1489.6	1538.44	2848.18	2908.82	2997.44	3091.51	2765.45	2625.84	3372.03	3545.78	3770.13	2884.02	2961.68	2809.01
ENSMUSG00000109865.1	Hspa14	1797.62	1588.05	540.214	1797.62	1.73432	4.59976e-08	2.45303e-07	503.463	558.237	558.943	898.294	996.676	1124.4	1466.76	1524.99	1512.22	1596.07	1465.17	1530.2	2880.99	2849.48	2840.97	2104.9	2059.64	2113.47
ENSMUSG00000035021.13	Baz1a	1603.45	1416.64	482.581	1603.45	1.73263	7.7191e-11	5.67348e-10	504.961	439.463	503.32	695.509	909.11	1061.6	2147.85	2179.23	1932.37	1757.84	1775.27	1704.02	1485.56	1555.18	1555.61	1755.24	1751.05	1786.34
ENSMUSG00000028333.10	Anp32b	8801.57	7776.72	2652.43	8801.57	1.73042	7.50038e-12	6.18479e-11	2580.25	2628.47	2748.59	6915.4	8475.19	9069.74	6553.15	6822.86	6780.37	7593.64	7300.44	7400.01	13711.9	14298.8	13838.1	8562.44	7303.31	7398.18
ENSMUSG00000097180.5	2700038G22Rik	56.9594	50.3139	17.0864	56.9594	1.72629	8.90802e-07	3.92428e-06	16.4824	22.567	12.2099	46.5974	50.1782	74.5674	71.1207	80.1119	78.6291	26.634	38.5572	38.084	66.3011	61.5458	61.1166	49.249	46.6842	65.0139
ENSMUSG00000053289.8	Ddx10	1370.95	1211.56	414.62	1370.95	1.72515	1.2755e-11	1.02091e-10	425.546	446.59	371.724	849.971	893.368	1012.55	1560.47	1608.91	1486.01	1106.79	975.415	1035.1	1949.67	2003.45	1854.51	1452.85	1413.98	1361.16
ENSMUSG00000036902.11	Neto2	646.107	571.016	195.562	646.107	1.72463	4.74756e-05	0.000155966	227.757	166.283	192.645	730.026	1047.84	925.224	655.147	638.034	657.625	408.388	388.854	402.323	1049.42	953.501	1017.97	245.26	307.799	264.184
ENSMUSG00000021639.16	Gtf2h2	781.134	690.431	236.917	781.134	1.72101	3.03953e-12	2.58627e-11	233.75	242.299	234.702	416.788	446.684	497.443	734.635	847.851	840.299	946.986	938.499	938.429	920.964	939.722	993.145	709.186	754.86	791.519
ENSMUSG00000021932.13	Rnaseh2b	632.273	558.878	191.907	632.273	1.72058	2.45744e-23	5.1082e-22	197.789	185.287	192.645	723.986	839.254	789.825	464.376	515.959	552.787	666.836	712.078	757.774	574.955	575.959	563.419	631.373	553.089	562.422
ENSMUSG00000024493.8	Lars	7751.01	6851.21	2352.24	7751.01	1.72034	1.16787e-09	7.60039e-09	2291.05	2272.14	2493.54	4792.63	5925.94	6430.45	6813.36	7039.35	6814.52	5577.35	4884.46	5315.16	11416.2	12087.8	11707.7	10539.3	8834.4	8086.5
ENSMUSG00000107176.1	Gm9794	1133.89	1002.32	344.465	1133.89	1.71933	9.87383e-07	4.32531e-06	431.539	318.314	283.541	1180.47	1085.23	1074.36	753.88	253.688	988.027	835.518	1429.9	1195.25	1287.69	1872.1	1589.99	1094.31	1348.3	1019.58
ENSMUSG00000028729.15	Ebna1bp2	2178.88	1926.13	662.365	2178.88	1.71773	2.04489e-07	1.00041e-06	599.36	687.701	700.035	1358.23	1532.89	1592.4	1671.76	1724.31	1658.36	1946.25	1782.66	1673.74	3802.99	4013.34	4044.2	2060.58	2001.09	1820.39
ENSMUSG00000020869.8	Lrrc59	12033.9	10638.1	3658.97	12033.9	1.71759	1.36044e-52	8.55976e-51	3567.69	3630.92	3778.29	10589.7	8990.75	9667.26	12901.3	13026.8	12782.4	14017.4	13184.9	12787.4	11852.4	12001.4	11944.5	12054.2	12177.5	12531.2
ENSMUSG00000018583.5	G3bp1	10334.2	9136.74	3149.7	10334.2	1.71408	4.57682e-37	1.76907e-35	3071.72	3187.89	3189.5	8816.4	8885.47	9729.08	10176.1	10198.1	10504.5	9784.53	9325.1	9110.86	13095.5	13178.2	13292.9	9786.77	9521.21	9607.62
ENSMUSG00000019837.8	Gtf3c6	1031.21	911.727	314.323	1031.21	1.71369	9.94323e-09	5.80098e-08	287.693	324.253	331.024	752.462	781.205	736.843	939.63	935.592	913.369	1014.06	918.81	917.922	1759.05	1798.61	1716.99	766.315	779.389	737.857
ENSMUSG00000036672.5	Cenpt	659.862	583.451	201.397	659.862	1.71348	1.03229e-23	2.21469e-22	217.268	188.85	198.072	816.317	764.479	754.504	572.313	593.209	613.148	566.219	575.077	599.579	539.732	559.424	563.419	907.167	730.331	743.017
ENSMUSG00000041438.8	Utp4	2718.47	2403.56	828.994	2718.47	1.71339	8.69381e-13	7.86987e-12	870.571	825.478	790.932	1623.14	1653.91	1977.02	2332.76	2461.53	2274.68	2739.35	2648.14	2548.7	3616.52	3766.24	3924.83	3148.98	2929.24	3132.02
ENSMUSG00000073791.11	Efcab7	284.534	251.57	86.7493	284.534	1.7133	8.61727e-07	3.80336e-06	97.396	95.0191	67.8329	249.382	314.843	314.949	206.668	218.4	206.501	204.194	187.043	220.692	491.043	489.611	529.996	203.891	222.344	208.457
ENSMUSG00000000751.13	Rpa1	5433.77	4804.64	1658.96	5433.77	1.71155	1.83322e-26	4.54451e-25	1603.29	1700.84	1672.76	4319.75	4538.66	5128.47	4485.63	4703.71	4922.66	5410.64	5425.08	5379.61	7201.96	7162.28	7179.29	4809.66	5263.45	5575.72
ENSMUSG00000053553.11	3110082I17Rik	568.524	502.704	173.607	568.524	1.71048	2.00051e-19	3.21157e-18	167.821	179.348	173.652	485.821	449.636	538.651	490.315	437.754	502.75	566.219	497.142	500.951	757.283	775.294	777.327	561.439	602.147	585.126
ENSMUSG00000082585.3	Gm15387	4830.14	4271.94	1480.92	4830.14	1.7055	1.15863e-17	1.65716e-16	1448.95	1509.62	1484.18	3550.89	5036.51	5048.01	3582.81	3688.96	3856	7261.21	6462.03	6303.39	4947.72	4874.06	4583.75	4622.51	4254.6	4379.67
ENSMUSG00000085492.7	Trmt61b	134.751	119.139	41.0796	134.751	1.70365	2.5161e-10	1.76693e-09	31.4664	51.0727	40.6997	183.801	146.599	144.229	105.426	114.446	131.049	112.454	83.6774	86.9096	186.472	147.894	186.215	136.912	131.349	123.836
ENSMUSG00000057841.5	Rpl32	19650	17381.1	6036.64	19650	1.70271	5.35273e-19	8.31718e-18	5971.13	5975.51	6163.3	15261.5	15195.1	14804.6	14809.8	15618	15700.4	24094.9	21334.4	21070.2	24850.5	25357.8	25446.5	20549.7	20530.8	20126.5
ENSMUSG00000019831.14	Wasf1	854.74	756.069	262.717	854.74	1.70172	2.20944e-08	1.22775e-07	230.754	268.429	288.968	884.488	839.254	857.524	1038.36	1046.22	1061.89	1214.31	1146.87	1289.97	499.33	419.798	481.293	732.826	633.006	675.939
ENSMUSG00000025980.14	Hspd1	20866.1	18458.5	6420.68	20866.1	1.70035	1.16415e-13	1.14706e-12	6279.8	6483.86	6498.39	16959.7	18101.5	20350	20378.2	22272.1	19921	14854.9	14148.9	13044.3	30422.9	29061.6	30002.5	20239.4	21738.2	21495.9
ENSMUSG00000020211.15	Sf3a2	2303.44	2037.82	709.73	2303.44	1.69825	1.43528e-17	2.04243e-16	674.28	720.957	733.952	2025.26	2219.65	2367.51	2041.58	2005.66	2079.3	2543.05	2480.79	2313.36	3177.27	3038.71	3187.61	1792.66	1622.87	1656.31
ENSMUSG00000031523.16	Dlc1	1533.54	1356.78	472.956	1533.54	1.69725	7.11829e-05	0.000227096	507.958	453.716	457.194	1775.88	784.157	1507.05	2632.3	2457.72	2560.61	1258.7	1361.81	1243.1	572.883	595.249	584.428	1810.39	1905.35	1953.51
ENSMUSG00000030316.13	Tamm41	500.445	442.747	154.257	500.445	1.69598	2.91095e-14	3.06633e-13	124.367	157.969	180.435	311.512	374.86	374.799	411.663	406.282	407.442	643.161	563.592	627.898	604.997	579.633	608.302	518.1	515.109	559.326
ENSMUSG00000000078.7	Klf6	4842.06	4284.23	1495.05	4842.06	1.69558	3.50533e-24	7.78217e-23	1555.34	1425.29	1504.53	5629.66	4240.55	4729.14	5692.17	5411.37	4789.23	3581.78	3708.88	4140.41	4232.91	4106.12	4371.75	5955.19	5954.22	6087.58
ENSMUSG00000008668.14	Rps18	27318.9	24171.5	8434.28	27318.9	1.69555	2.05879e-16	2.65749e-15	8061.4	8539.84	8701.6	33370.6	31311.2	29934.9	19697.1	20503.9	22533.2	24501.3	22443.6	21575.1	36626.2	37707.4	37082.5	24473.8	25014	23008.8
ENSMUSG00000034321.13	Exosc1	1417.24	1254.07	438.199	1417.24	1.69376	2.47293e-25	5.81201e-24	451.019	424.023	439.557	931.085	994.708	1123.42	1499.39	1488.75	1478.07	1670.05	1444.67	1423.76	1434.8	1509.25	1610.04	1627.19	1571.44	1451.98
ENSMUSG00000005370.3	Msh6	3726.36	3297.78	1154.89	3726.36	1.68987	8.78766e-27	2.23369e-25	1116.31	1192.49	1155.87	2605.14	3798.78	3513.5	3586.99	3791.96	3954.49	4713.23	4626.05	4676.52	2949.36	3170.99	3157.06	3587.3	3767.18	3996.81
ENSMUSG00000075284.10	Wipf1	1886.77	1669.82	585.092	1886.77	1.68914	0.000168017	0.00049851	587.373	592.682	575.223	1143.36	987.821	1267.64	1181.44	1227.43	1110.34	1144.27	1205.94	1075.14	4118.96	3823.19	3850.35	2073.38	2183.08	1909.14
ENSMUSG00000113640.1	Adat3	120.387	106.541	37.3095	120.387	1.68879	1.47341e-07	7.35184e-07	37.46	39.1954	35.2731	140.655	119.05	124.606	112.956	90.6027	95.308	131.197	116.492	113.275	176.112	198.416	171.891	66.9787	79.1258	69.1418
ENSMUSG00000022314.9	Rad21	10708.3	9477.65	3324.62	10708.3	1.68748	4.52714e-24	9.9718e-23	3371.4	3246.09	3356.37	6653.94	8292.19	8611.55	11364.3	11771.7	11542.6	9776.64	9508.87	9728.02	12449.1	12032.7	11919.7	12346.7	12015.3	12610.6
ENSMUSG00000004929.12	Thop1	1869.06	1654.3	580.493	1869.06	1.68668	1.00335e-13	9.94916e-13	545.418	604.559	591.503	2020.95	1968.76	2047.66	1370.54	1291.33	1290.63	2383.25	2180.53	2206.92	2348.51	2369.05	2365.41	1363.21	1463.83	1365.29
ENSMUSG00000002477.4	Snrpd1	2055.08	1818.96	638.364	2055.08	1.68644	8.79662e-38	3.49647e-36	612.846	649.693	652.552	1596.39	1534.86	1614.97	2069.19	2272.7	2200.82	2302.36	2002.51	2101.46	2121.64	2304.75	2115.21	2258.56	2179.12	2151.65
ENSMUSG00000112255.1	AC124421.1	95.1599	84.2257	29.5544	95.1599	1.68466	4.82163e-05	0.000158177	29.968	35.6322	23.0632	41.4199	88.5497	67.6993	119.65	117.307	139.785	83.8477	86.1385	75.1915	52.8337	41.3368	66.8463	174.342	118.689	153.763
ENSMUSG00000087497.7	2810001G20Rik	121.944	107.918	37.7907	121.944	1.68366	6.0158e-10	4.02901e-09	32.9648	45.1341	35.2731	157.05	99.3724	132.455	110.446	75.3433	101.662	95.685	105.827	93.7452	107.739	117.58	134.648	144.792	183.572	169.243
ENSMUSG00000025059.16	Gk	260.128	230.29	81.1011	260.128	1.68219	1.33966e-06	5.70809e-06	86.9072	73.6398	82.7561	134.615	147.583	165.814	225.076	262.271	200.147	204.194	205.912	208.974	449.604	463.89	411.582	240.335	302.261	279.663
ENSMUSG00000004319.15	Clcn3	1362.36	1206.08	424.644	1362.36	1.68192	4.35297e-06	1.71035e-05	439.031	387.203	447.697	421.103	895.336	527.858	1460.07	1494.47	1444.71	1037.74	1044.33	1224.55	1626.45	1565.29	1752.33	2065.51	2016.13	1859.61
ENSMUSG00000005732.14	Ranbp1	3743.71	3314.38	1167.7	3743.71	1.68108	3.99943e-54	2.67219e-52	1162.76	1086.78	1253.55	3024.52	3367.84	3569.42	3755.17	3706.13	3693.19	4100.65	4067.38	3791.8	4307.5	4299.94	4280.07	3389.32	3310.62	3492.18
ENSMUSG00000097796.1	Gm16702	247.855	219.463	77.5032	247.855	1.67731	0.000234535	0.000674613	83.9104	80.7662	67.8329	97.5094	145.615	130.493	276.952	280.392	309.751	189.397	174.738	125.97	174.04	169.021	187.17	578.184	419.367	459.226
ENSMUSG00000063445.14	Nmral1	368.52	326.35	115.499	368.52	1.67675	3.11631e-22	5.98153e-21	128.862	110.46	107.176	358.11	407.329	440.536	379.032	399.606	420.944	429.103	422.489	405.253	274.528	266.392	323.727	364.443	323.625	312.686
ENSMUSG00000020290.14	Xpo1	6281.71	5563.54	1972.68	6281.71	1.67107	1.05126e-21	1.96407e-20	2039.32	1898.01	1980.72	3592.31	4244.48	5942.82	7126.3	7354.08	6835.18	6146.53	6463.67	6799.46	7191.6	6403.52	6521.34	5772.97	6788.2	7043.18
ENSMUSG00000005667.8	Mthfd2	5512.5	4882.77	1734.13	5512.5	1.66846	1.3755e-05	4.9639e-05	1595.8	1684.21	1922.38	3156.54	3837.15	4456.38	3584.48	3778.61	3697.95	3996.08	3347.09	3946.09	10263.2	10303.9	10674.4	7295.75	5328.33	5021.55
ENSMUSG00000033257.14	Ttll4	1715.97	1520.01	540.178	1715.97	1.66793	2.2732e-14	2.41997e-13	570.891	479.846	569.796	860.326	1170.82	1358.89	1742.04	1716.68	1674.24	2119.87	2252.73	2209.85	1763.19	1852.81	1951.91	1785.77	1659.27	1621.22
ENSMUSG00000078193.2	Gm2000	5099.18	4517.11	1606.76	5099.18	1.66616	1.79375e-16	2.32392e-15	1694.69	1555.94	1569.65	4127.32	4093.95	4109.05	4330.83	4209.69	4091.89	4912.49	4061.63	4227.32	6781.36	7019.9	7070.43	5791.69	6021.47	5638.67
ENSMUSG00000021731.10	Mrps30	1443.72	1278.96	455.14	1443.72	1.66598	1.42365e-12	1.2563e-11	507.958	400.268	457.194	791.293	955.353	901.676	1467.6	1514.5	1570.2	1976.83	1744.92	1856.35	1539.43	1572.63	1704.58	1430.19	1266.01	1364.26
ENSMUSG00000023067.13	Cdkn1a	4467.22	3957.49	1408.82	4467.22	1.66486	1.10618e-12	9.87959e-12	1348.56	1399.16	1478.76	6332.93	5211.64	5003.86	4319.96	4511.06	4333.34	2682.14	2684.24	2520.38	4712.56	4732.6	4908.43	5197.74	5271.36	4586.06
ENSMUSG00000017548.15	Suz12	2784.57	2466.92	878.648	2784.57	1.664	3.96802e-12	3.35191e-11	851.091	909.808	875.044	1462.64	1664.73	1911.28	3074.93	3092.89	2767.11	2585.47	2740.84	2760.6	3868.26	3560.47	3683.23	2539.28	2998.08	3058.75
ENSMUSG00000014633.15	Cmc2	414.353	367.12	130.954	414.353	1.6605	3.88311e-09	2.3886e-08	116.875	138.965	137.022	529.83	691.672	583.784	249.341	219.354	272.422	439.954	410.183	404.276	370.872	338.961	380.069	497.415	391.673	435.49
ENSMUSG00000041632.6	Mrps27	1161.78	1029.48	367.987	1161.78	1.65813	4.18378e-08	2.24142e-07	314.664	412.145	377.151	648.049	741.85	750.579	1073.5	1070.07	1103.98	1962.04	1818.75	1812.41	1189.28	1256.64	1293	888.453	913.112	905.035
ENSMUSG00000021280.9	Exoc3l4	273.406	242.195	86.1388	273.406	1.65703	2.57591e-28	7.03164e-27	86.9072	110.46	61.0496	258.012	325.666	251.174	278.626	265.132	321.665	254.502	260.056	257.799	244.485	264.555	263.565	313.224	251.62	291.015
ENSMUSG00000019792.8	Trmt11	324.275	287.364	102.808	324.275	1.65579	2.19172e-08	1.21935e-07	97.396	118.774	92.2527	159.639	156.438	214.872	351.42	306.142	339.932	393.591	428.231	406.229	413.346	453.786	381.979	282.69	271.401	304.43
ENSMUSG00000026546.16	Cfap45	80.9518	71.7978	26.0278	80.9518	1.6529	2.72899e-05	9.34824e-05	41.9552	13.0651	23.0632	61.267	130.857	92.228	80.3246	71.5285	54.8021	107.522	118.953	117.181	83.9123	71.6504	84.0354	64.0237	41.9367	34.0549
ENSMUSG00000029403.14	Cdkl2	291.163	258.08	92.6662	291.163	1.65104	1.0776e-08	6.24787e-08	91.4024	99.77	86.8261	605.766	329.602	325.742	229.26	224.123	216.826	215.045	232.984	212.88	254.845	255.369	224.413	353.608	340.241	346.741
ENSMUSG00000058006.12	Mdn1	1865.33	1653.46	594.133	1865.33	1.65087	2.80655e-07	1.33453e-06	666.788	483.409	632.203	917.279	1138.36	1489.38	1636.61	1703.33	1632.15	1425.41	1722.77	1348.56	2824.01	3332.66	3243.96	1855.7	2056.48	1653.21
ENSMUSG00000044155.11	Lsm8	1345.31	1192.52	428.536	1345.31	1.6506	9.76031e-08	5.00172e-07	449.52	388.39	447.697	810.277	827.448	812.392	1111.99	1112.03	1076.19	1486.57	1353.6	1417.9	2246.99	2234.94	2216.43	1190.84	1128.33	1153.74
ENSMUSG00000040669.14	Phc1	1262.87	1119.47	402.44	1262.87	1.64956	2.10043e-08	1.17228e-07	365.61	434.712	406.997	822.358	870.739	918.356	1139.61	981.371	1032.5	2135.65	2097.68	2160.05	1186.17	1201.52	1098.19	1142.58	1134.66	1021.65
ENSMUSG00000033068.16	Entpd6	353.958	313.762	112.784	353.958	1.64899	2.09699e-12	1.82185e-11	101.891	111.647	124.812	456.482	360.102	418.951	281.973	253.688	285.924	333.418	356.859	282.212	483.791	459.297	497.528	272.84	272.193	294.111
ENSMUSG00000032020.15	Ubash3b	306.69	271.878	97.8207	306.69	1.6487	0.0001954	0.000571418	107.885	97.3945	88.1828	350.343	216.455	285.514	234.28	247.012	163.612	262.394	288.769	228.504	594.638	628.319	620.716	109.333	176.451	194.01
ENSMUSG00000046111.17	Cep295	1051.23	931.934	335.474	1051.23	1.64794	3.15968e-11	2.41863e-10	359.616	336.13	310.675	516.886	832.367	980.168	1214.07	1255.09	1223.12	790.141	770.324	769.492	1405.79	1357.68	1367.48	1220.39	1023.1	1042.29
ENSMUSG00000050965.14	Prkca	2065.72	1831.37	659.579	2065.72	1.64707	8.86411e-06	3.32102e-05	645.811	624.75	708.175	1499.75	1243.63	1297.08	1933.65	2038.09	1918.87	1949.21	1929.5	1997.94	1224.5	1230	1216.6	3662.16	3796.46	4048.41
ENSMUSG00000030929.17	Eri2	396.374	351.462	126.903	396.374	1.64446	1.19022e-19	1.94412e-18	140.85	125.9	113.959	220.906	338.457	331.628	432.581	443.477	432.063	401.482	361.782	435.525	424.741	446.437	443.096	415.662	398.794	418.979
ENSMUSG00000001473.6	Tubb6	5963.42	5287.62	1908.6	5963.42	1.64355	1.40354e-20	2.40159e-19	1772.61	1918.2	2034.99	6480.49	5249.03	5798.59	6605.86	6315.49	6082.24	4965.76	4694.14	3751.76	7511.71	7462.66	7749.4	5600.6	5298.26	5885.31
ENSMUSG00000031490.6	Eif4ebp1	4187.63	3713.22	1341.15	4187.63	1.64262	1.2876e-08	7.38909e-08	1294.62	1350.46	1378.36	2341.09	2913.28	3083.75	3061.54	3181.59	3165.02	3792.88	3237.99	3727.35	5874.9	5926.77	6054.37	6744.16	5139.22	4570.58
ENSMUSG00000023104.9	Rfc2	1838.07	1629.83	588.669	1838.07	1.64233	3.20211e-40	1.39965e-38	603.855	614.061	548.09	1702.53	1805.43	1868.11	1496.05	1443.92	1633.74	1910.74	1774.45	1722.57	1915.48	1931.8	1888.89	2167.94	2073.1	2236.27
ENSMUSG00000085208.3	Brip1os	3313.35	2938.21	1062.48	3313.35	1.6409	1.59302e-17	2.25684e-16	1083.34	1049.96	1054.12	2330.73	2290.49	2428.34	3251.47	3385.68	3505.75	2872.52	2796.63	2846.53	4078.55	4034.47	4128.24	3782.33	3885.08	4083.5
ENSMUSG00000013629.16	Cad	5458.48	4840.48	1750.46	5458.48	1.6407	4.14364e-16	5.22367e-15	1784.6	1865.94	1600.86	5809.14	6217.17	7073.11	5304.77	5089.97	5063.24	4310.76	4598.15	4341.58	7036.2	7053.89	7471.51	4182.23	4207.91	4117.55
ENSMUSG00000083364.4	Llph-ps2	477.644	423.577	153.241	477.644	1.64066	1.55632e-11	1.23721e-10	160.329	146.092	153.302	382.271	427.99	406.196	534.66	537.894	502.75	504.073	426.591	391.582	625.717	704.562	703.796	395.962	314.13	306.494
ENSMUSG00000037461.10	Ints7	2489.42	2207.84	799.957	2489.42	1.63769	8.37706e-14	8.40762e-13	767.181	825.478	807.212	2001.1	2511.86	2696.2	2373.76	2350.9	2498.66	3620.25	3499.68	3659.97	2293.6	2168.8	2223.12	1819.26	1764.51	1859.61
ENSMUSG00000022109.5	Med4	664.64	589.469	213.612	664.64	1.63737	1.35323e-33	4.53156e-32	217.268	217.356	206.212	585.919	592.299	630.879	590.72	581.765	582.173	855.246	792.474	709.925	722.06	743.143	682.787	593.943	675.734	630.532
ENSMUSG00000020171.8	Yeats4	940.8	834.436	302.613	940.8	1.63583	3.56761e-23	7.3183e-22	298.182	320.689	288.968	849.971	841.222	866.355	1060.12	992.815	1029.33	1069.3	945.062	984.325	1021.45	1129.87	1191.77	733.811	677.317	719.281
ENSMUSG00000055762.15	Eef1d	9614.96	8528.25	3094.67	9614.96	1.63542	4.80551e-35	1.71132e-33	2974.33	3120.19	3189.5	8421.19	8563.74	8588.98	8379.69	8459.43	8375.99	9441.25	8537.55	8326.73	11043.3	11274.8	11529.1	11048.5	11250.9	10983.2
ENSMUSG00000021597.16	Slf1	655.498	581.446	211.189	655.498	1.63387	2.03066e-07	9.94494e-07	197.789	217.356	218.422	276.996	308.94	365.969	763.92	856.434	819.649	811.843	875.331	957.959	604.997	583.308	652.229	635.312	659.118	660.459
ENSMUSG00000018923.13	Med11	486.947	431.991	157.211	486.947	1.63206	7.10532e-24	1.54326e-22	176.811	159.157	135.666	591.097	509.653	467.027	385.725	398.652	405.853	612.581	521.753	598.602	487.935	522.68	453.6	480.671	412.245	456.13
ENSMUSG00000028741.13	Mrto4	1940.51	1721.44	626.106	1940.51	1.6318	1.5847e-07	7.88753e-07	593.367	656.819	628.133	1343.56	1250.52	1591.42	1629.92	1653.74	1614.68	1712.47	1612.02	1420.83	3293.3	3426.36	3547.63	1719.78	1603.09	1688.3
ENSMUSG00000040322.10	Slc25a24	3073.7	2726.84	992.578	3073.7	1.63067	3.55283e-06	1.41619e-05	978.456	1042.83	956.444	1894.96	1392.2	1643.42	2665.77	2783.89	2363.64	2290.52	2146.9	2159.07	4849.3	4518.57	4578.97	4157.6	4303.65	4356.97
ENSMUSG00000021692.9	Dimt1	772.53	685.424	249.894	772.53	1.62825	8.6681e-07	3.8246e-06	256.226	250.613	242.842	421.965	400.441	467.027	778.144	860.249	759.287	653.025	666.958	615.203	1299.09	1249.29	1365.58	671.757	670.987	708.962
ENSMUSG00000008129.14	4930432K21Rik	121.585	107.866	39.269	121.585	1.62676	2.43812e-07	1.17155e-06	31.4664	41.5708	44.7697	170.857	222.358	172.682	117.14	118.26	112.781	133.17	122.235	131.829	77.6966	95.5338	84.0354	90.6182	90.9947	83.5894
ENSMUSG00000026974.11	Zmynd19	1272.17	1128.96	412.881	1272.17	1.62329	3.70526e-08	2.00341e-07	395.578	434.712	408.354	656.678	619.848	693.673	1175.58	1229.34	1143.7	1480.65	1340.48	1223.57	1807.74	1877.61	1796.26	1294.27	1335.64	1407.6
ENSMUSG00000028018.15	Gstcd	950.725	843.709	308.63	950.725	1.62321	8.46918e-15	9.34941e-14	311.667	298.122	316.101	860.326	717.253	785.901	868.509	897.444	823.62	912.46	819.546	748.985	1426.51	1285.11	1415.23	951.491	877.505	870.981
ENSMUSG00000022364.14	Tbc1d31	1775.4	1575.75	577.497	1775.4	1.62024	0.000102187	0.000315741	552.91	548.735	630.846	516.886	809.738	858.506	1450.03	1513.54	1596.41	1396.8	1288.8	1433.52	2879.95	3034.12	2973.71	2783.55	2121.36	1974.15
ENSMUSG00000042590.16	Ipo11	1644.89	1460	535.551	1644.89	1.61877	4.37789e-18	6.43881e-17	516.948	551.111	538.593	1167.52	1074.4	1149.91	1975.48	2106.75	1986.38	1736.14	1722.77	1769.44	1647.17	1500.98	1598.58	1564.15	1815.15	1858.57
ENSMUSG00000020372.15	Rack1	44142.4	39184.3	14393.8	44142.4	1.6167	3.67296e-29	1.04746e-27	13726.8	14555.7	14898.8	50077.5	46864.4	47034.3	37009.5	37719.3	39384.5	41345.8	39333.3	37763.7	55266.1	55314.1	55980.9	39596.2	40967.4	38479
ENSMUSG00000003970.8	Rpl8	40087.3	35585.2	13074.2	40087.3	1.61641	1.11139e-16	1.46422e-15	12313.9	13368	13540.8	33304.2	32970	33437.6	30082.4	30710.5	31137.9	39041.5	36440.7	35217.9	51659.9	52420.5	53639.4	47933.1	47827.6	45487.1
ENSMUSG00000012483.4	Rpa3	585.532	519.775	190.992	585.532	1.61599	1.62979e-08	9.23671e-08	181.306	184.1	207.569	340.851	387.651	342.421	467.723	543.616	487.659	675.714	514.37	611.297	913.712	873.583	912.93	607.733	544.386	559.326
ENSMUSG00000091228.1	Gm20390	3697.33	3282.19	1206.46	3697.33	1.61583	4.49065e-45	2.25836e-43	1204.71	1174.67	1239.99	3176.39	3441.63	2940.5	3519.22	3590.73	3798.03	4308.78	3970.57	3440.25	3180.38	3733.17	3731.93	4342.78	4037	4248.61
ENSMUSG00000079003.2	Samd1	1110.41	985.772	362.575	1110.41	1.61398	1.76976e-23	3.72287e-22	338.639	380.076	369.011	1252.09	1068.5	1201.91	1061.79	998.537	1032.5	1379.05	1244.5	1515.55	853.627	857.049	905.29	1135.68	1015.98	1134.13
ENSMUSG00000020652.17	Cenpo	261.337	232.058	85.6634	261.337	1.61357	3.35027e-22	6.41304e-21	98.8944	80.7662	77.3295	271.818	326.65	311.024	266.912	251.78	257.332	245.624	207.553	229.481	263.132	314.159	290.304	237.38	227.091	219.809
ENSMUSG00000073542.2	Cep76	544.919	483.818	178.311	544.919	1.61242	1.46113e-21	2.69397e-20	193.294	182.912	158.729	446.99	364.038	461.14	652.637	625.636	621.091	502.1	508.627	456.032	572.883	553.912	545.275	610.688	610.851	641.884
ENSMUSG00000030079.15	Ruvbl1	2568.58	2280.53	840.266	2568.58	1.61179	1.02397e-16	1.35669e-15	804.641	887.241	828.918	1896.69	2023.85	2121.24	1999.75	2103.89	2029.27	3229.62	2963.16	2842.63	3261.18	3283.06	3393.88	2548.14	2426.79	2405.52
ENSMUSG00000025372.16	Baiap2	1668.36	1481.28	545.887	1668.36	1.61169	2.32713e-05	8.0837e-05	536.427	546.36	554.873	850.834	942.562	1178.36	1240.01	1210.26	1300.95	1239.96	1245.32	1114.2	3210.42	3060.76	3187.61	1753.27	1639.49	1851.35
ENSMUSG00000001440.5	Kpnb1	22666.4	20128	7436.18	22666.4	1.60791	5.60693e-14	5.72152e-13	7294.21	7630.03	7384.29	12986	12618.3	15332.4	25239.5	25522.3	24172.5	24883	24907.1	23360.1	25270	25833.6	25567.8	24134	24505.3	25664
ENSMUSG00000020460.15	Rps27a	21396.2	19000.9	7024.57	21396.2	1.60686	3.7563e-16	4.74817e-15	6963.07	7058.73	7051.91	25682.9	23521.8	22514.4	16520.9	17507.3	17851.2	18141.7	16664.9	17022.6	28530.2	29796.5	29442.9	19796.1	19281.4	18668.3
ENSMUSG00000031864.16	Ints10	1070.29	950.487	351.463	1070.29	1.60636	3.34209e-29	9.56996e-28	352.124	346.82	355.444	903.472	961.256	1074.36	867.673	867.879	832.357	1132.44	1062.37	1185.49	1230.71	1255.72	1285.36	1180.99	1096.68	1117.62
ENSMUSG00000051396.15	Gm45902	244.294	216.957	80.2726	244.294	1.60492	0.000214158	0.000621223	74.92	83.1417	82.7561	145.833	122.002	153.059	189.097	174.53	178.703	212.085	204.271	214.833	507.618	495.122	531.906	176.311	173.286	185.754
ENSMUSG00000020116.7	Pno1	1924.67	1709.38	632.892	1924.67	1.60421	1.20784e-37	4.78735e-36	620.338	655.632	622.706	1542.89	1606.68	1740.56	2096.81	2141.09	2048.33	1881.15	1663.7	1590.74	2120.6	2247.8	2203.06	1992.62	1976.56	2017.5
ENSMUSG00000038331.15	Satb2	259.692	230.659	85.4923	259.692	1.60254	9.64978e-06	3.59618e-05	80.9136	81.954	93.6094	340.851	283.359	387.554	182.404	138.288	158.847	148.953	159.971	163.078	434.065	393.159	396.303	228.516	243.708	236.321
ENSMUSG00000026434.12	Nucks1	5259.25	4671.66	1733.73	5259.25	1.60097	5.99744e-14	6.11112e-13	1726.16	1731.72	1743.31	5424.28	5467.45	5963.43	4449.65	4679.87	4651.83	7467.38	7315.21	7846.28	4246.38	3948.12	3886.64	4273.83	4632.82	4635.6
ENSMUSG00000007827.10	Ankrd26	582.727	517.638	192.189	582.727	1.60053	1.28893e-06	5.51539e-06	197.789	179.349	199.429	245.931	260.73	300.232	560.599	535.987	524.989	635.27	616.915	621.062	836.015	879.095	854.678	602.808	643.293	623.308
ENSMUSG00000032849.13	Abcc4	1127.82	1001.92	372.377	1127.82	1.59848	0.000139193	0.000419554	344.632	396.705	375.794	1003.57	892.384	1065.53	514.579	524.542	429.68	823.68	837.594	758.75	2122.67	2004.37	2093.24	1133.71	1299.25	1413.8
ENSMUSG00000041057.9	Wdr43	3508.86	3117.32	1159.64	3508.86	1.59737	3.64416e-29	1.04137e-27	1159.76	1121.23	1197.93	2867.47	3084.48	3720.52	3500.81	3648.91	3341.34	3360.81	3260.96	3071.13	4325.11	4617.77	4437.64	3217.93	3006.78	3171.24
ENSMUSG00000049124.3	Gm8186	1039.02	923.132	343.69	1039.02	1.59623	2.46132e-11	1.90589e-10	365.61	338.505	326.955	848.245	822.528	771.183	818.307	711.47	916.546	1466.84	1553.77	1657.14	1048.39	1010.45	1036.12	1000.74	885.418	1038.16
ENSMUSG00000014850.15	Msh3	808.266	718.13	267.447	808.266	1.5961	5.08085e-10	3.43563e-09	287.693	244.674	269.975	390.9	479.152	487.631	815.796	810.656	825.209	953.891	968.853	1044.87	957.222	969.117	981.686	887.468	754.86	796.679
ENSMUSG00000037376.14	Trmt6	1389.91	1234.89	459.789	1389.91	1.59579	2.47423e-07	1.18687e-06	425.546	466.781	487.04	795.607	756.608	888.921	1424.09	1523.08	1377.2	1164	1128.82	1116.15	2236.63	2244.13	2349.17	1273.58	1244.65	1326.08
ENSMUSG00000031146.6	Plp2	5080.76	4514.14	1681.03	5080.76	1.59562	2.25592e-24	5.07256e-23	1645.24	1702.03	1695.82	4412.08	4165.77	4041.35	4348.4	4105.73	3942.58	5376.12	5498.92	5199.93	5525.78	5401.34	5459.43	6463.44	5928.11	6342.47
ENSMUSG00000051768.9	Xrcc1	1096.69	974.403	362.97	1096.69	1.59513	1.16141e-11	9.32787e-11	365.61	361.072	362.228	832.713	1003.56	947.79	892.774	796.35	872.069	1189.65	1144.41	1183.53	1647.17	1553.34	1662.56	995.816	912.321	816.286
ENSMUSG00000040771.13	Oard1	558.192	495.921	184.569	558.192	1.59504	9.30929e-11	6.77835e-10	160.329	210.23	183.149	352.932	434.877	398.347	570.639	668.553	633.004	490.262	446.279	457.008	765.571	849.7	770.643	456.046	523.813	555.198
ENSMUSG00000021694.18	Ercc8	221.297	196.674	73.5623	221.297	1.59149	2.30419e-06	9.41472e-06	89.904	62.9501	67.8329	101.824	100.356	111.851	244.321	216.493	204.118	259.435	241.188	226.551	311.822	328.857	317.043	245.26	218.387	191.946
ENSMUSG00000113836.1	AC124426.4	256.974	228.367	85.3327	256.974	1.59085	3.20218e-05	0.000108186	88.4056	80.7662	86.8261	134.615	81.6625	163.852	261.892	299.466	277.188	158.817	230.523	278.306	451.676	383.973	422.087	184.191	274.567	251.8
ENSMUSG00000028331.12	Trmo	110.523	98.1969	36.5647	110.523	1.59068	1.24143e-06	5.32674e-06	29.968	40.3831	39.3431	76.7994	70.8397	96.1526	86.1816	109.677	96.8965	92.7257	80.3959	77.1445	163.681	191.986	186.215	117.213	100.49	111.453
ENSMUSG00000034653.11	Ythdc2	538.781	478.856	179.229	538.781	1.59053	3.96079e-16	5.00214e-15	199.287	148.467	189.932	473.74	509.653	548.462	558.925	605.608	599.646	408.388	388.033	410.135	459.964	484.099	551.005	694.411	689.977	699.674
ENSMUSG00000006456.10	Rbm14	2013.58	1789.56	669.502	2013.58	1.58828	1.51961e-26	3.80743e-25	651.804	686.513	670.189	1906.18	2002.21	1902.45	1738.69	1614.64	1763.2	2345.76	2392.19	2395.39	2361.98	2245.96	2407.42	1845.85	1573.81	1707.91
ENSMUSG00000004393.10	Ddx56	2029.12	1803.35	674.495	2029.12	1.58816	2.3437e-31	7.25926e-30	603.855	711.455	708.175	2263.43	2068.13	2028.04	1906.87	1890.26	1981.61	2003.47	1840.08	1795.81	2378.55	2493.07	2609.87	1754.25	1728.9	1694.49
ENSMUSG00000034786.17	Gpsm3	1039.28	923.682	345.692	1039.28	1.58785	1.20074e-06	5.16478e-06	335.642	381.264	320.171	1011.34	1423.68	912.469	1170.56	1158.76	1088.89	1464.87	1489.79	1326.1	480.683	485.937	446.915	1013.54	1068.2	1047.45
ENSMUSG00000069014.4	Gm5641	11035.6	9808.33	3672.08	11035.6	1.58747	3.77988e-19	5.94569e-18	3669.58	3689.12	3657.55	7658.37	9372.49	10066.6	9638.11	9839.46	10358.4	10045.9	9885.41	9383.31	14864.9	15418.6	14115.1	11297.7	11769.2	11820.2
ENSMUSG00000026098.13	Pms1	246.714	219.298	82.2144	246.714	1.58746	7.86005e-18	1.13578e-16	89.904	80.7662	75.9728	184.664	194.809	265.891	256.871	252.734	271.628	216.031	181.301	210.927	268.312	263.637	265.475	290.569	305.426	272.439
ENSMUSG00000027324.1	Rpusd2	120.223	106.886	40.2029	120.223	1.58531	1.63619e-06	6.85704e-06	53.9424	36.8199	29.8465	79.3882	74.7753	76.5297	97.8956	110.631	88.9542	113.441	95.9829	114.252	173.004	202.091	190.989	132.972	147.174	105.261
ENSMUSG00000032892.14	Rangrf	352.405	313.225	117.326	352.405	1.58461	8.59096e-35	3.02864e-33	107.885	115.211	128.883	312.375	303.037	401.29	357.277	399.606	362.965	390.632	329.787	305.649	347.045	334.368	384.844	345.728	327.581	383.892
ENSMUSG00000071644.10	Eef1g	57463	51081.8	19176	57463	1.5833	6.15628e-87	1.0044e-84	18362.9	19499.1	19666.1	59469.5	58333.6	59093.6	55024.8	57218	56363.6	52819.1	48934	47989.7	60867.5	60618.1	61995.2	61019.6	61734	60464
ENSMUSG00000067148.15	Polr1c	1828.58	1625.55	610.393	1828.58	1.58281	1.45555e-27	3.81648e-26	554.408	580.804	695.966	1426.4	1636.2	1607.12	2070.03	2028.55	2191.29	1814.07	1706.36	1616.13	2068.8	2155.94	2228.85	1677.42	1620.5	1580.97
ENSMUSG00000043424.10	Eif3j2	1845.19	1640.41	616.525	1845.19	1.58158	1.60754e-07	7.99553e-07	632.325	589.118	628.133	1099.35	882.545	1102.81	1860.02	2024.73	1728.25	1638.48	1603.82	1564.37	3037.42	2831.11	2831.42	1807.44	1796.16	1869.92
ENSMUSG00000024135.9	Srbd1	902.045	801.924	301.318	902.045	1.58156	8.2103e-21	1.4346e-19	296.683	299.31	307.961	654.089	815.641	830.052	715.391	730.544	733.078	892.731	876.151	914.016	1147.84	1024.23	1124.93	1040.14	1011.23	1020.62
ENSMUSG00000029699.13	Ssc4d	107.155	95.3016	36.0365	107.155	1.58124	2.81797e-11	2.1689e-10	41.9552	30.8812	35.2731	112.179	130.857	94.1903	100.406	87.7416	100.073	73.9833	95.9829	89.8392	85.9842	113.906	110.774	149.717	133.723	127.964
ENSMUSG00000022048.8	Dpysl2	525.911	467.548	175.73	525.911	1.58012	2.7437e-27	7.10273e-26	181.306	191.226	154.659	640.283	620.832	678.955	497.845	500.699	484.483	515.91	514.37	562.471	533.517	504.308	494.663	425.512	459.721	455.098
ENSMUSG00000017561.16	Crlf3	942.132	837.665	315.332	942.132	1.57899	2.2923e-06	9.36886e-06	307.172	315.938	322.885	434.909	379.78	442.498	768.94	804.934	806.147	1161.04	1169.84	1226.5	1112.62	1113.34	1210.87	1114.01	1198.76	1187.8
ENSMUSG00000022797.15	Tfrc	2071.7	1842.02	693.609	2071.7	1.5787	7.85692e-13	7.14455e-12	692.261	653.256	735.309	1393.61	1249.54	1750.37	2182.99	2248.86	1675.83	2349.71	2328.2	2170.79	2684.16	2675.87	2703.46	1416.4	1980.52	2265.17
ENSMUSG00000027076.10	Timm10	416.596	370.397	139.405	416.596	1.57869	3.13934e-05	0.000106268	112.38	138.965	166.869	207.963	203.664	235.476	308.748	364.318	346.286	345.255	334.709	274.4	725.168	738.55	683.742	548.634	491.371	440.65
ENSMUSG00000072066.7	6720489N17Rik	105.323	93.6587	35.339	105.323	1.57801	1.04707e-05	3.86922e-05	35.9616	32.0689	37.9864	88.0173	42.3071	72.6051	133.874	159.27	137.402	129.224	145.205	174.796	84.9483	78.9991	91.6749	67.9637	90.9947	82.5574
ENSMUSG00000078812.10	Eif5a	25857.4	22991.2	8660.23	25857.4	1.57782	4.80384e-194	1.34805e-190	8121.33	9079.07	8780.29	25450.8	26476.4	28139.4	25581.7	25285.8	26590.9	28215.2	26981	25370.8	24242.4	24833.3	24967.1	25604.6	24357.3	25764.1
ENSMUSG00000055491.13	Pprc1	3753.59	3337.94	1259.68	3753.59	1.57527	6.17836e-29	1.74424e-27	1266.15	1256.63	1256.27	2744.07	3000.85	3954.03	4282.3	4267.87	4077.6	3933.94	4247.86	3532.05	3114.08	3250.91	3303.16	4350.66	4101.09	4143.35
ENSMUSG00000016018.4	Skiv2l2	4085.51	3633.15	1371.35	4085.51	1.57486	1.81782e-08	1.02474e-07	1321.59	1437.16	1355.3	1860.44	2117.32	2275.28	4133.37	4471.01	4181.64	4808.91	4605.54	4611.09	5307.2	5350.81	5425.06	4011.83	3977.66	4145.41
ENSMUSG00000022407.9	Adsl	2682.75	2385.74	900.732	2682.75	1.57442	1.36808e-07	6.85554e-07	855.587	962.068	884.541	1446.24	1493.54	1521.76	2326.07	2358.53	2364.43	2527.27	2310.15	2444.21	4030.9	4073.05	4244.74	3212.02	3029.73	2858.55
ENSMUSG00000044533.15	Rps2	56223.3	49999.1	18878.6	56223.3	1.5744	3.28369e-32	1.05191e-30	18253.5	19347.1	19035.3	53421.3	45951.4	45590.1	47930.3	48510.6	50094.7	58883.8	54551.9	54318.5	67475.9	68963.5	69502	61643	58053.8	58457.9
ENSMUSG00000022814.6	Umps	1899.48	1689.26	638.159	1899.48	1.57384	1.09002e-49	6.19194e-48	663.791	640.191	610.496	1522.18	1611.6	2020.19	1934.48	1872.14	1941.9	1936.39	1824.49	1700.11	2109.2	2129.3	2217.39	1762.13	1962.32	1948.35
ENSMUSG00000007892.8	Rplp1	24042.9	21381.9	8076.99	24042.9	1.5737	2.52022e-26	6.20373e-25	7794.68	8267.85	8168.44	32669.1	28037.8	27120.9	23975.2	24052.6	24493.4	19504.9	17989.8	18066.5	25538.4	24888.4	25967.9	23118.5	23010.6	22209
ENSMUSG00000026694.19	Mettl13	846.97	753.266	284.748	846.97	1.57198	3.98782e-16	5.03176e-15	289.191	310	255.052	718.808	652.316	815.335	697.82	750.572	717.193	1107.78	1059.09	1026.32	991.409	977.385	1094.37	727.901	655.162	713.09
ENSMUSG00000041747.3	Utp15	1459.22	1297.87	491.154	1459.22	1.57108	1.23038e-06	5.28582e-06	536.427	470.344	466.69	630.791	689.704	727.032	1530.35	1536.43	1393.88	1702.6	1702.26	1551.68	2145.46	2102.66	2133.35	1313.96	1290.54	1437.53
ENSMUSG00000062997.6	Rpl35	8311.35	7392.55	2798.57	8311.35	1.57037	5.71136e-13	5.23765e-12	2728.59	2792.37	2874.76	6496.89	6392.3	6369.62	6646.02	6910.6	7510.27	7857.02	6530.94	6327.8	11628.6	11799.4	11056.4	9848.82	9749.88	9545.7
ENSMUSG00000042079.13	Hnrnpf	17482.6	15551.3	5895.14	17482.6	1.56831	7.0583e-10	4.70252e-09	5938.16	5981.45	5765.8	10633.7	10631.9	11433.3	15349.5	15861.2	15235	17103	16166.1	16703.2	25713.4	26120.2	25847.6	18397.5	18815.3	18227.6
ENSMUSG00000003438.17	Timm50	1454.74	1294.04	490.544	1454.74	1.56816	1.0023e-16	1.33049e-15	461.507	471.532	538.593	1087.27	1199.36	1232.32	1271.81	1204.54	1316.05	1584.23	1391.34	1398.37	2041.87	1965.79	2005.39	1384.88	1400.53	1337.43
ENSMUSG00000004268.11	Emg1	2482.46	2208.26	837.232	2482.46	1.56805	9.38005e-09	5.49985e-08	818.127	826.666	866.904	1251.23	1372.52	1449.16	2262.47	2294.63	2451.8	2523.32	2420.9	2316.29	3346.13	3437.38	3490.33	2929.33	2910.25	2781.15
ENSMUSG00000024081.8	Cebpz	2996.25	2665.49	1011.69	2996.25	1.56596	4.99535e-19	7.77911e-18	887.053	1084.41	1063.62	2110.69	2295.4	2765.86	2843.99	3081.45	2706.75	2743.3	2687.52	2655.14	3901.41	4048.25	3916.24	3029.8	3069.29	3088.68
ENSMUSG00000054517.9	Trim65	284.917	253.445	96.0857	284.917	1.56485	2.94553e-13	2.76262e-12	77.9168	104.521	105.819	176.898	211.535	218.796	346.4	316.633	365.348	276.204	260.877	237.293	292.139	281.09	278.845	361.488	322.042	328.166
ENSMUSG00000037070.9	Rbmxl1	3126.84	2781.94	1057.47	3126.84	1.56418	1.2568e-68	1.25959e-66	1069.86	1051.15	1051.41	3338.62	3265.52	3440.89	2817.22	2998.47	2905.31	3613.34	3224.86	3351.39	2692.45	2904.6	2768.39	3110.57	3282.14	3188.78
ENSMUSG00000037907.16	Ankrd13b	903.039	803.478	305.676	903.039	1.56289	4.14337e-06	1.63578e-05	332.645	307.624	276.758	325.319	435.861	445.442	875.203	815.425	779.938	899.636	953.266	866.167	1113.65	1196.93	1210.87	1138.64	1258.1	1231.14
ENSMUSG00000007589.8	Tinf2	498.647	443.667	168.765	498.647	1.56194	3.08027e-11	2.35913e-10	164.824	184.1	157.372	359.836	391.586	419.932	417.52	432.986	435.24	512.951	477.453	509.74	682.694	737.631	790.697	508.25	416.202	386.988
ENSMUSG00000012848.15	Rps5	14130.7	12573.5	4787.52	14130.7	1.56145	6.32436e-19	9.79438e-18	4639.05	4881.6	4841.91	17536.2	15831.7	15628.7	11751.7	11334.9	12328.9	12914.5	12440	11360.8	17951	18143.2	18526	12147.8	12184.6	11881
ENSMUSG00000033669.7	Zfp7	882.687	785.476	299.422	882.687	1.55986	7.20889e-07	3.2182e-06	301.178	285.057	312.031	419.377	427.006	414.045	916.202	992.815	980.879	899.636	913.888	918.899	873.31	863.479	829.849	1443	1190.05	1157.87
ENSMUSG00000022177.8	Haus4	1038.89	924.529	352.702	1038.89	1.55873	1.80157e-12	1.57495e-11	389.584	355.134	313.388	919.004	1297.74	1227.42	862.652	884.092	868.892	1522.08	1386.42	1387.62	1010.06	923.188	975.001	767.3	750.113	801.839
ENSMUSG00000079555.2	Haus3	852.148	758.36	289.425	852.148	1.558	2.92681e-06	1.17938e-05	299.68	275.555	293.038	638.557	793.012	950.734	928.753	988.047	903.044	474.479	487.298	557.589	1504.21	1361.36	1362.71	554.544	640.128	637.756
ENSMUSG00000004642.13	Slbp	1808	1609.05	614.289	1808	1.5573	6.24244e-07	2.81361e-06	602.357	635.44	605.069	1261.58	1481.73	1650.29	1748.73	1758.65	1783.06	1264.62	1267.47	1331.96	3188.67	3078.21	3190.48	1339.57	1404.48	1370.45
ENSMUSG00000025817.12	Nudt5	2025.23	1802.39	688.214	2025.23	1.55703	7.77099e-08	4.02788e-07	671.283	734.022	659.336	1056.21	1229.86	1272.55	1976.32	2158.25	2123.78	1607.9	1519.32	1717.69	3074.71	3153.53	3021.45	2070.43	2268.54	2127.92
ENSMUSG00000023004.8	Tuba1b	46240.3	41156.7	15739	46240.3	1.55477	1.58749e-67	1.51524e-65	15346.6	16686.5	15183.7	43759.3	39037.6	45452.7	42930.1	42165.6	45430.2	52854.6	51620.7	49533.6	42395.4	44157.8	44129.1	49520.9	48732.8	51884.2
ENSMUSG00000016181.9	Diexf	828.355	737.288	281.952	828.355	1.55412	2.00694e-10	1.42148e-09	247.236	293.371	305.248	469.426	613.944	625.973	713.717	743.896	719.576	1035.77	1083.7	1054.63	1080.5	1060.06	1106.78	770.255	667.031	680.067
ENSMUSG00000025287.15	Acot9	1645.52	1464.68	560.487	1645.52	1.55362	3.37374e-14	3.52209e-13	543.919	577.241	560.3	1244.32	1096.05	1284.32	1635.78	1735.76	1632.94	1502.35	1386.42	1410.09	1650.28	1646.12	1600.49	2285.16	2211.57	2361.14
ENSMUSG00000028524.21	Sgip1	122.892	109.371	41.7681	122.892	1.55162	1.16822e-07	5.91105e-07	38.9584	51.0727	35.2731	97.5094	59.0331	67.6993	116.303	119.214	126.283	124.292	107.468	112.299	184.4	159.835	144.197	139.867	148.756	136.22
ENSMUSG00000021116.10	Eif2s1	4505.55	4010.87	1537.5	4505.55	1.55116	3.02639e-19	4.79811e-18	1538.86	1463.29	1610.35	3713.99	3376.69	3750.93	4505.71	4798.13	4521.57	4106.56	3738.41	3974.41	6059.3	6040.68	5995.16	4231.48	4323.43	4446.75
ENSMUSG00000024251.9	Thada	1152.23	1025.76	393.398	1152.23	1.55069	6.87859e-36	2.58057e-34	400.073	381.264	398.857	972.505	971.095	1108.7	987.323	986.139	1001.53	1142.3	1243.68	1250.91	1174.77	1336.56	1312.1	1289.34	1231.99	1274.48
ENSMUSG00000055884.8	Fancm	579.619	516.046	198.177	579.619	1.54907	1.30389e-13	1.27668e-12	226.258	195.977	172.296	359.836	484.072	573.972	504.539	553.154	521.017	486.317	566.053	486.303	811.153	810.2	754.409	565.379	610.06	607.829
ENSMUSG00000018848.4	Rars	8921.96	7943.4	3050.59	8921.96	1.54827	4.78401e-05	0.000157016	3014.78	2999.04	3137.95	5773.76	5910.2	6104.71	7196.58	7582.02	6859	6090.3	5676.94	5505.58	17148.2	17789.5	17619.7	8593.96	8385.75	7593.22
ENSMUSG00000027478.15	Dnmt3b	77.2543	68.7919	26.4797	77.2543	1.54735	4.91382e-06	1.91782e-05	23.9744	20.1915	35.2731	50.0491	54.1137	52.0009	63.5903	65.8062	78.6291	91.7392	91.0607	127.923	98.4157	114.824	92.6299	68.9487	45.1017	63.982
ENSMUSG00000071350.12	Setdb2	351.199	312.615	119.694	351.199	1.54615	5.36019e-24	1.1733e-22	100.393	136.59	122.099	246.794	311.892	371.856	333.849	369.087	320.076	396.55	385.572	374.004	354.297	299.462	333.277	399.902	388.508	382.86
ENSMUSG00000025269.16	Apex2	361.139	321.575	123.754	361.139	1.54476	4.53217e-16	5.693e-15	119.872	121.149	130.239	258.875	296.149	308.081	343.89	370.041	330.401	343.282	372.446	392.558	450.64	491.448	487.978	298.449	342.615	330.23
ENSMUSG00000054079.12	Utp18	1406.89	1252.79	482.248	1406.89	1.54465	1.35109e-07	6.77526e-07	486.98	482.222	477.544	758.502	685.768	905.601	1466.76	1435.34	1430.41	1272.51	1259.26	1224.55	2072.95	2186.26	2187.78	1463.68	1381.54	1372.52
ENSMUSG00000041801.5	Phlda3	3165.11	2818.48	1085.37	3165.11	1.54407	1.48345e-07	7.39667e-07	1093.83	1117.66	1044.63	2676.76	2102.56	2158.53	3266.53	3159.65	3369.14	4856.26	4772.89	3895.31	1864.72	1891.39	1858.33	4012.81	3804.37	3787.32
ENSMUSG00000034203.8	Chchd4	712.722	634.66	244.347	712.722	1.54372	3.2957e-21	5.90575e-20	248.734	267.241	217.065	478.918	547.04	538.651	796.552	824.008	818.855	743.778	698.132	693.324	712.737	798.259	776.372	743.66	765.147	755.4
ENSMUSG00000022247.12	Brix1	2965.14	2640.48	1017.16	2965.14	1.54354	8.65998e-10	5.73152e-09	996.436	1003.64	1051.41	1598.12	1565.36	1887.73	3172.82	3478.19	3180.91	2934.67	2624.35	2667.83	3911.76	3669.78	3816.93	3240.59	3362.85	3365.25
ENSMUSG00000020706.13	Ftsj3	5017.83	4468.51	1721.91	5017.83	1.54301	4.59617e-09	2.80386e-08	1664.72	1797.05	1703.96	2579.25	2984.12	2999.37	5211.06	5335.07	5204.61	4943.07	4881.18	4478.29	6695.38	7286.29	7378.88	5080.53	5142.39	5067.99
ENSMUSG00000057278.8	Snrpg	1933.06	1721.57	664.123	1933.06	1.54144	9.58623e-14	9.52581e-13	669.785	630.689	691.895	1460.91	1743.44	1586.52	1456.72	1623.22	1825.94	3099.41	2505.4	2682.48	1829.5	1880.36	1909.89	1988.68	1641.86	1761.57
ENSMUSG00000042854.9	Trp53rkb	85.255	75.9556	29.4584	85.255	1.54131	3.17001e-06	1.27045e-05	35.9616	22.567	29.8465	54.3636	41.3232	50.0386	75.3043	76.297	78.6291	104.563	83.6774	91.7922	103.596	117.58	141.332	70.9186	96.5335	92.8771
ENSMUSG00000037851.13	Iars	9006.27	8021.06	3095.01	9006.27	1.54098	1.34261e-09	8.68516e-09	3016.28	2997.85	3270.9	5211.14	5277.56	6028.18	8614.81	9268.18	8756.43	7725.82	7422.67	8138.26	12309.2	12587.5	12718	11790.2	9831.38	9414.64
ENSMUSG00000022234.14	Cct5	18178.7	16190.3	6248.27	18178.7	1.54071	1.76604e-17	2.48538e-16	5873.73	6292.64	6578.43	11938.4	12503.2	13463.3	19282.9	19990.8	19382.5	18005.6	15927.4	15925.9	20663.2	21749.6	21736.5	20744.7	21083.9	20283.3
ENSMUSG00000020224.15	Llph	1509.45	1344.38	519.035	1509.45	1.54018	5.26366e-10	3.55308e-09	516.948	498.85	541.307	1225.34	1205.26	1326.51	1753.75	1799.66	1673.45	1294.21	1289.62	1248.96	2151.68	2184.42	2285.19	1081.51	1118.05	1004.1
ENSMUSG00000031388.14	Naa10	881.128	784.68	302.44	881.128	1.54018	9.27753e-24	1.99959e-22	244.239	326.628	336.451	912.101	1095.06	1014.51	725.431	782.998	784.703	847.355	780.989	810.506	1013.16	1031.58	1076.23	784.045	790.467	767.784
ENSMUSG00000092118.1	Fancf	111.537	99.3542	38.4393	111.537	1.54013	9.33581e-05	0.000290381	46.4504	30.8812	37.9864	94.9206	58.0492	119.7	82.8347	94.4176	84.1888	60.1731	74.6533	71.2854	211.335	183.719	207.224	104.408	101.281	124.868
ENSMUSG00000026096.14	Osgepl1	283.421	252.488	97.8189	283.421	1.53946	1.07699e-24	2.46916e-23	107.885	87.8926	97.6794	267.504	303.037	306.119	259.381	314.725	298.632	220.963	222.319	251.94	300.427	292.113	275.98	331.938	293.557	312.686
ENSMUSG00000032459.9	Mrps22	766.829	682.992	263.807	766.829	1.53878	1.73524e-08	9.79767e-08	247.236	294.559	249.625	420.24	466.362	536.689	785.675	828.777	830.769	709.253	591.484	635.71	1110.54	1136.3	1172.67	792.909	769.894	715.153
ENSMUSG00000002257.7	Def6	836.515	745.07	287.844	836.515	1.5381	2.44976e-18	3.65666e-17	263.718	304.061	295.751	725.711	671.01	662.276	815.796	748.665	723.547	723.063	751.456	674.77	1015.24	950.745	985.506	1081.51	1058.7	959.73
ENSMUSG00000025060.14	Slk	7227.99	6438.41	2490.48	7227.99	1.53719	4.20661e-08	2.25278e-07	2619.2	2417.05	2435.2	4052.25	4810.22	5078.43	6656.06	6759.92	6372.93	5739.13	6144.54	6306.32	7388.43	7383.66	6987.35	11911.4	11686.1	11143.2
ENSMUSG00000047443.14	Erfe	235.209	209.526	81.1119	235.209	1.53645	2.47278e-05	8.53731e-05	85.4088	81.954	75.9728	254.56	122.002	158.946	326.319	306.142	208.089	371.889	300.254	227.528	112.919	108.394	137.512	330.954	280.897	281.727
ENSMUSG00000025925.14	Terf1	511.603	455.733	176.382	511.603	1.53519	1.38168e-16	1.80843e-15	185.802	199.54	143.806	435.772	632.638	705.446	553.905	561.737	595.675	398.523	386.392	387.676	481.719	541.971	495.618	493.475	456.556	546.943
ENSMUSG00000025995.16	Wdr75	2560.91	2281.36	883.592	2560.91	1.53514	3.91862e-10	2.69256e-09	873.567	887.241	889.968	2376.47	2159.63	2719.75	2353.68	2459.63	2304.87	1788.42	1737.54	1557.54	3773.98	3809.41	3857.99	2524.51	2392.76	2597.46
ENSMUSG00000052005.8	Gm9864	252.584	225.007	87.1232	252.584	1.53471	3.3845e-08	1.8399e-07	82.412	86.7049	92.2527	163.091	153.486	147.172	206.668	222.215	189.028	288.041	269.08	289.048	398.843	344.473	321.817	267.915	249.246	278.631
ENSMUSG00000007029.16	Vars	9099.17	8106.19	3141.29	9099.17	1.53426	3.88032e-17	5.31168e-16	2800.51	3309.04	3314.32	6633.23	8960.25	9384.69	7294.48	6620.68	7019.44	9409.68	9109.35	9029.81	12008.8	11347.4	12310.2	10018.2	8710.96	8630.34
ENSMUSG00000067038.5	Rps12-ps3	19882.4	17713.8	6870.98	19882.4	1.53289	5.03832e-10	3.40852e-09	6819.22	7121.68	6672.04	22619.6	19677.7	18559.4	13554.8	11997.7	14481.3	19224.8	19084.2	19866.2	28816.1	29568.6	30413.2	16989	17255.8	16127.6
ENSMUSG00000002881.14	Nab1	4457.02	3970.9	1540.32	4457.02	1.53286	4.58866e-07	2.1151e-06	1568.83	1528.62	1523.53	5855.74	6207.33	5069.6	4386.89	4522.51	4384.96	3853.05	4021.44	3938.28	2379.59	2166.96	2132.4	6138.4	5900.41	5897.69
ENSMUSG00000059060.15	Rad51b	80.8153	71.9842	27.8291	80.8153	1.53273	7.30682e-07	3.25777e-06	25.4728	30.8812	27.1332	105.276	130.857	110.87	68.6106	85.8342	81.8061	50.3086	46.7609	49.8022	85.9842	77.1619	69.7112	84.7083	79.9171	84.6213
ENSMUSG00000022724.15	Riox2	632.72	563.743	218.86	632.72	1.532	7.02047e-06	2.67457e-05	254.728	198.352	203.499	503.942	456.523	514.122	459.356	520.727	459.067	541.557	522.573	538.059	1145.77	1198.77	1174.59	491.505	466.842	497.408
ENSMUSG00000021392.8	Nol8	1197.17	1066.67	414.213	1197.17	1.53122	4.80833e-08	2.55843e-07	398.575	399.08	444.984	616.984	640.509	679.937	1491.86	1637.53	1437.56	1035.77	1036.94	950.147	1463.8	1491.8	1451.52	1337.6	1328.52	1357.04
ENSMUSG00000001229.8	Dpp9	2707.51	2412.44	937.091	2707.51	1.53064	6.2634e-12	5.20319e-11	917.021	941.876	952.374	1974.35	1701.14	1903.43	2225.66	2157.3	2052.3	3008.65	2954.96	2686.39	3060.21	3091.99	3192.39	3672.01	3405.57	3526.23
ENSMUSG00000004044.9	Cavin1	16738.7	14915.3	5798.03	16738.7	1.52956	1.02952e-06	4.49306e-06	5786.82	5840.11	5767.15	15151.9	13673.1	11417.6	18394.3	17906	19942.4	21302.2	20262.2	22284	8435.78	8355.54	8090.31	22785.6	21071.2	22008.8
ENSMUSG00000019715.14	Gle1	1931.42	1721.07	669.27	1931.42	1.5282	1.49178e-25	3.54765e-24	608.351	729.271	670.189	1462.64	1533.88	1511.95	1947.03	1974.19	2053.09	1850.57	1742.46	1831.94	2055.33	2054.9	2022.58	2442.75	2198.12	2289.94
ENSMUSG00000060739.8	Nsa2	5132.04	4573.35	1779.87	5132.04	1.52774	3.86737e-10	2.65996e-09	1771.11	1799.42	1769.08	3754.54	3287.16	3332.96	4297.36	4793.36	4605.76	7363.8	6754.08	6825.82	6504.76	6556.01	6238.67	4184.2	4330.56	4151.6
ENSMUSG00000030051.10	Aplf	510.486	454.942	177.222	510.486	1.52702	1.38519e-07	6.9388e-07	194.792	149.655	187.219	412.473	561.799	491.556	305.401	343.337	331.195	555.368	427.411	455.055	853.627	806.526	753.453	405.812	458.93	495.344
ENSMUSG00000000958.9	Slc7a7	396.185	353.066	137.467	396.185	1.5265	0.000231606	0.00066646	115.377	153.218	143.806	610.081	453.571	460.159	448.479	462.551	406.648	557.341	503.705	523.411	138.818	128.603	120.323	373.308	371.891	383.892
ENSMUSG00000026072.12	Il1r1	1011.9	901.794	351.266	1011.9	1.52633	3.91081e-09	2.40458e-08	347.629	357.509	348.661	1125.24	1538.8	1331.42	1220.77	1157.81	1154.82	599.758	705.515	664.029	1184.1	1189.58	1024.66	717.066	707.385	857.565
ENSMUSG00000028902.4	Sf3a3	2348.09	2092.73	815.958	2348.09	1.52486	4.00522e-06	1.58347e-05	803.143	826.666	818.065	1611.92	1797.56	1778.82	1870.89	2002.8	1967.32	1928.5	1808.09	1938.38	4304.39	4307.29	4395.62	1831.08	1815.94	1862.7
ENSMUSG00000028318.14	Polr1e	471.244	419.995	163.749	471.244	1.52475	4.14663e-08	2.22491e-07	161.827	163.908	165.512	303.746	324.682	337.515	427.561	440.615	400.294	460.669	385.572	389.629	724.132	788.154	755.363	417.632	475.546	437.554
ENSMUSG00000030752.8	Kdm8	103.38	92.0872	35.6221	103.38	1.52327	1.49989e-14	1.62258e-13	26.9712	39.1954	40.6997	84.5657	127.905	96.1526	110.446	109.677	99.2792	117.387	100.085	75.1915	106.703	105.638	109.819	104.408	101.281	102.165
ENSMUSG00000078713.8	Tomm5	1055.78	941.144	367.956	1055.78	1.52083	3.54397e-10	2.44622e-09	391.082	358.697	354.088	815.455	923.869	881.072	945.487	950.852	987.232	885.826	837.594	763.633	1656.49	1612.13	1626.28	899.287	966.917	1084.6
ENSMUSG00000040648.14	Ppip5k2	1766.16	1574.44	615.831	1766.16	1.52014	2.89806e-23	5.97981e-22	635.322	605.747	606.426	1515.28	1460.09	1520.78	1670.92	1726.22	1698.07	1676.95	1694.88	1819.24	2337.11	2266.17	2308.11	1481.41	1708.33	1608.84
ENSMUSG00000038366.15	Lasp1	8187.22	7298.43	2854.48	8187.22	1.52012	1.44796e-06	6.13972e-06	2770.54	2995.48	2797.43	4434.52	3774.18	3950.11	7897.75	7654.5	7499.15	7147.77	7453.03	6868.79	11488.7	11623	11471.8	10178.8	10494.5	10871.8
ENSMUSG00000027424.11	Mgme1	382.298	340.818	133.421	382.298	1.51914	4.7491e-06	1.85663e-05	137.853	119.962	142.449	212.277	251.875	247.25	356.44	380.531	376.467	312.703	347.015	292.954	658.867	647.609	694.247	325.044	313.338	317.846
ENSMUSG00000090290.2	Tarbp1	492.717	439.272	172.051	492.717	1.51825	1.99002e-05	6.97353e-05	190.297	160.345	165.512	272.681	351.247	420.913	339.706	309.957	311.34	744.765	780.168	864.214	654.723	613.621	680.878	327.014	341.824	377.7
ENSMUSG00000019813.16	Cep57l1	328.17	292.679	115.224	328.17	1.51707	3.76902e-21	6.72814e-20	136.354	92.6436	116.673	246.794	287.295	285.514	313.768	334.753	338.344	333.418	286.308	329.085	387.447	408.775	337.096	395.962	318.086	319.91
ENSMUSG00000070522.4	Gm6505	59.3653	52.947	20.8552	59.3653	1.51702	0.000277349	0.000786	28.4696	17.8161	16.2799	31.0649	20.6616	27.4722	43.5091	52.4542	55.5964	62.1459	77.1144	59.5673	78.7326	87.2665	83.0804	98.4981	61.7181	51.5984
ENSMUSG00000020834.17	Dhrs13	408.547	364.318	143.176	408.547	1.51351	5.66899e-08	2.99029e-07	151.339	133.027	145.162	251.108	218.423	242.344	431.745	388.161	468.598	629.351	575.897	543.918	380.195	344.473	423.042	488.55	361.605	380.796
ENSMUSG00000052926.16	Rnaseh2a	1160.24	1034.55	406.078	1160.24	1.5135	1.41431e-37	5.58992e-36	398.575	427.586	392.074	1133.87	1434.51	1206.81	950.507	931.778	1023.77	1284.35	1178.05	1074.16	1185.13	1196.93	1271.99	1232.21	1162.36	1137.23
ENSMUSG00000001627.12	Ifrd1	2558.86	2281.79	896.427	2558.86	1.51316	1.03582e-08	6.02553e-08	873.567	902.681	913.031	1713.75	1627.35	1963.28	2228.17	2267.93	2139.67	2339.84	2060.76	2026.26	3930.41	3912.29	4134.92	2835.76	2495.63	2706.85
ENSMUSG00000066148.3	Prpf4	1217.39	1085.58	426.495	1217.39	1.51307	3.02453e-05	0.000102853	406.067	431.149	442.271	629.065	721.188	785.901	1062.63	1044.32	1047.59	1129.48	1041.87	1005.81	2233.52	2243.21	2388.32	962.326	981.16	984.497
ENSMUSG00000020180.10	Snrpd3	3004.21	2679.05	1053.27	3004.21	1.51192	1.02452e-28	2.85218e-27	1045.88	1085.59	1028.35	2924.42	2936.9	3012.13	2752.79	2883.07	2881.48	2794.59	2555.44	2407.1	3665.21	3940.77	3805.47	2816.06	2905.5	2782.18
ENSMUSG00000053398.11	Phgdh	10602.9	9455.66	3719.64	10602.9	1.51119	4.5011e-06	1.76608e-05	3256.02	3717.62	4185.29	7396.91	8657.21	9645.68	7609.08	7734.61	8121.83	8222.01	7486.66	7303.34	18532.2	19164.6	19597.4	11229.8	9669.97	8671.62
ENSMUSG00000063334.16	Krr1	1595.97	1423.3	559.956	1595.97	1.51092	1.02222e-18	1.56923e-17	546.916	561.8	571.153	1297.82	1391.21	1653.24	1793.08	1849.25	1774.32	1516.16	1370.01	1496.02	2037.72	1992.43	1989.16	1282.44	1270.76	1225.98
ENSMUSG00000003348.10	Mob3a	1209.72	1079.06	425.743	1209.72	1.50638	9.73566e-09	5.69646e-08	400.073	443.026	434.13	2049.42	1275.12	1434.44	1094.42	1046.22	997.558	913.447	929.475	889.603	1618.16	1650.71	1590.94	870.723	830.03	955.602
ENSMUSG00000022394.14	L3mbtl2	1086.66	969.32	382.599	1086.66	1.5058	7.78262e-07	3.45673e-06	355.121	388.39	404.284	524.652	602.138	611.256	919.549	870.74	907.015	1078.18	1077.96	954.053	1450.34	1471.59	1556.56	1456.79	1360.96	1458.17
ENSMUSG00000059586.9	Nsmce2	1587.38	1416.05	559.354	1587.38	1.50479	2.2627e-07	1.09627e-06	552.91	559.425	565.726	862.052	778.253	840.845	1695.18	1780.58	1799.73	1403.71	1315.87	1323.17	2151.68	2122.87	2156.27	1967.99	1755.01	1857.54
ENSMUSG00000022962.14	Gart	3041.88	2713.62	1072.32	3041.88	1.5033	7.28098e-76	8.73157e-74	1011.42	1137.85	1067.69	2615.49	2784.4	3098.47	3342.67	3257.88	3324.66	3347.99	3223.22	3087.73	2810.55	2942.26	2975.62	2872.2	2903.92	3041.21
ENSMUSG00000059796.16	Eif4a1	30728.4	27414.2	10843.5	30728.4	1.50266	2.45437e-116	9.06244e-114	10503.8	11170.7	10856	30591.2	29474.3	29850.5	30384.4	30633.3	31598.6	32353.4	30195.2	30695.7	32962	34021.1	33993.3	28131	27764.5	28276.9
ENSMUSG00000031948.14	Kars	5892.4	5256.94	2079.63	5892.4	1.50251	5.84586e-18	8.49102e-17	1989.88	2060.73	2188.29	7032.76	7515.9	7549.94	5758.27	5851.03	5914.66	6471.07	6324.2	5883.49	4125.17	4248.5	4184.58	5557.26	5761.94	6207.28
ENSMUSG00000018379.17	Srsf1	8128.79	7252.28	2869.72	8128.79	1.5024	2.8944e-75	3.44164e-73	2959.34	2742.49	2907.32	7385.69	6673.7	7650.02	8675.89	8519.52	9063	8327.56	8245.5	8997.59	8667.83	8051.48	8342.42	7794.15	7713.18	7824.38
ENSMUSG00000049396.6	Gemin4	1122.34	1001.22	395.638	1122.34	1.50177	1.17714e-42	5.45098e-41	322.156	406.207	458.55	1022.55	1014.39	1244.1	1056.77	1148.27	1057.92	1127.5	1141.13	1083.93	946.863	1111.5	1109.65	1219.41	1265.22	1285.83
ENSMUSG00000026544.6	Dusp23	146.473	130.706	51.8698	146.473	1.5006	4.26834e-10	2.91857e-09	59.936	52.2605	43.413	199.333	183.987	165.814	146.425	112.538	169.966	116.4	143.564	142.571	164.717	155.243	182.395	105.393	107.611	101.133
ENSMUSG00000030393.8	Zik1	126.954	113.3	45.0336	126.954	1.50038	1.91603e-08	1.07622e-07	40.4568	30.8812	63.7629	63.8557	94.453	99.0961	138.058	144.011	132.637	143.034	155.87	179.678	124.315	127.685	111.729	116.228	138.47	135.188
ENSMUSG00000014226.10	Cacybp	4021.67	3588.62	1423.4	4021.67	1.49826	2.79322e-62	2.26541e-60	1387.52	1441.91	1440.77	4122.14	3403.26	4766.42	4038.82	4191.57	3978.32	3871.79	3763.02	3593.57	4342.72	4153.88	4119.64	3495.7	4269.63	4214.56
ENSMUSG00000026709.10	Dars2	814.722	727.013	288.469	814.722	1.49686	5.45718e-24	1.19267e-22	290.69	308.812	265.905	706.727	967.159	768.24	608.291	635.173	661.597	924.297	870.409	876.909	813.224	814.793	855.633	949.521	888.583	880.268
ENSMUSG00000041346.11	Wrap53	537.278	479.467	190.41	537.278	1.4957	1.06553e-11	8.59218e-11	184.303	198.352	188.576	496.176	549.992	630.879	418.357	438.708	416.178	493.222	494.681	454.079	752.103	745.899	805.976	412.707	462.095	488.121
ENSMUSG00000024217.9	Snrpc	2073.36	1850.36	735.362	2073.36	1.49535	8.14354e-18	1.17312e-16	707.245	736.398	762.442	1509.24	1468.94	1412.86	2024.01	2050.48	2196.06	2429.61	2342.15	2156.14	2454.18	2433.36	2581.22	1950.26	2058.85	2032.98
ENSMUSG00000009207.15	Lnpk	697.231	622.235	247.254	697.231	1.49532	3.36939e-13	3.14126e-12	235.249	254.176	252.338	581.605	455.539	553.368	790.695	733.405	774.378	491.249	535.699	617.156	795.613	740.387	755.363	835.264	946.345	852.405
ENSMUSG00000057359.7	Gm17494	123.449	110.154	43.6805	123.449	1.49503	2.47964e-08	1.37029e-07	40.4568	49.885	40.6997	76.7994	108.227	112.832	165.669	138.288	172.349	118.373	138.642	83.0036	109.811	90.0223	117.459	159.567	99.6985	160.987
ENSMUSG00000071172.12	Srsf3	8261.72	7373.64	2933.24	8261.72	1.49415	2.75015e-79	3.5729e-77	2990.81	2806.63	3002.28	8873.35	8599.16	9326.81	8126.17	8155.2	8454.62	7912.26	7786.92	8261.3	8850.16	8714.71	8732.04	6858.42	7620.61	7654.1
ENSMUSG00000021822.3	Plau	1121.95	1001.33	398.223	1121.95	1.49412	9.4603e-05	0.000293797	371.603	451.341	371.724	666.17	618.864	541.594	1048.4	1050.99	906.221	872.016	900.762	657.193	1129.19	1090.37	1084.82	1903.97	2012.96	2345.66
ENSMUSG00000060121.15	Gemin2	320.047	285.647	113.643	320.047	1.4938	1.60109e-06	6.72201e-06	118.374	114.023	108.533	191.567	256.794	234.495	275.279	278.484	322.459	311.716	293.691	268.541	487.935	555.75	582.518	257.08	266.654	217.745
ENSMUSG00000026377.12	Nifk	2383.84	2127.86	847.998	2383.84	1.49096	3.80807e-17	5.21788e-16	815.13	864.673	864.191	2137.44	1997.29	2139.89	2065.01	2148.72	2003.85	3118.15	2792.53	2971.53	2772.22	2888.98	2948.88	1929.58	1864.2	1979.31
ENSMUSG00000099481.6	Xndc1	324.767	289.805	114.992	324.767	1.49028	2.03888e-19	3.26943e-18	92.9008	135.402	116.673	223.495	327.634	316.911	329.665	322.355	328.813	285.082	306.817	318.343	401.95	392.24	386.754	333.908	284.853	312.686
ENSMUSG00000022241.5	Tars	8892.62	7938.65	3168.79	8892.62	1.48866	1.20227e-05	4.38614e-05	3017.78	3121.38	3367.22	4842.68	5228.37	6087.05	8307.74	8516.66	8130.57	6005.47	5332.38	5963.56	14654.6	14627.7	14932.5	12066	9800.52	8893.5
ENSMUSG00000020255.8	D10Wsu102e	6387.24	5702.1	2276.41	6387.24	1.48861	1.21019e-28	3.34915e-27	2400.44	2093.98	2334.81	5468.29	5341.51	5731.87	5472.11	5555.38	5514.36	6410.9	6690.09	6628.57	7815.24	7790.6	8028.24	6349.19	6529.46	6482.82
ENSMUSG00000073775.4	Kti12	800.699	714.854	285.63	800.699	1.4868	1.69989e-08	9.62128e-08	283.198	296.935	276.758	608.355	633.622	602.426	673.555	669.506	715.605	702.348	641.526	630.827	1273.19	1309	1293	773.21	724.793	759.528
ENSMUSG00000002343.11	Armc6	370.32	330.589	131.935	370.32	1.48677	5.57446e-09	3.3641e-08	104.888	148.467	142.449	547.088	461.442	516.085	339.706	349.059	383.615	398.523	354.398	333.967	203.047	237.916	254.016	433.392	367.935	374.604
ENSMUSG00000043445.6	Pgp	809.006	722.303	288.789	809.006	1.48611	8.16692e-07	3.61825e-06	293.687	304.061	268.618	401.255	401.425	406.196	1195.66	947.991	1184.2	846.369	753.917	734.338	871.238	869.909	918.659	894.362	737.453	972.113
ENSMUSG00000063785.12	Utp14a	846.644	755.919	302.296	846.644	1.48589	4.14892e-05	0.00013749	311.667	279.118	316.101	419.377	461.442	538.651	810.776	767.739	714.81	663.876	643.167	571.26	1497.99	1616.73	1483.03	859.888	828.447	822.478
ENSMUSG00000023169.14	Slc38a1	8435.38	7531.85	3014.2	8435.38	1.48467	6.36793e-05	0.000204552	2905.4	3054.86	3082.33	3588	3679.73	3689.12	6061.99	6066.57	6079.86	9848.65	9855.88	10731.9	9551.5	9350.37	9853.15	14337.4	11967	11869.7
ENSMUSG00000034674.18	Tdg	2575.72	2300.05	921.689	2575.72	1.48225	1.13623e-23	2.42654e-22	876.564	972.758	915.744	2650.01	2547.28	2566.69	2518.51	2329.92	2334.25	2841.94	2710.49	2606.31	3068.5	3149.86	3256.37	2017.24	1942.54	2095.93
ENSMUSG00000044934.13	Zfp367	667.176	595.806	238.96	667.176	1.48116	7.44749e-06	2.82574e-05	223.262	239.923	253.695	258.012	303.037	434.649	762.247	822.101	801.382	469.547	547.184	637.663	974.833	880.014	953.992	665.847	814.996	682.13
[truncated: 2,164 more rows]
