# Supplementary material for: Oncogene inactivation-induced senescence facilitates tumor relapse
Source: Nat Commun. 2026 Jul 15;17:6244. doi: 10.1038/s41467-026-75021-9 (PMC13373164; doi:10.1038/s41467-026-75021-9)
Supplement: Supplementary file 6 — Supplementary Data 4 [file 41467_2026_75021_MOESM6_ESM.xlsx]

## Sheet: Tabelle1
Spectral Karyotyping (SKY) of clone 4 cells
Cell	1	2	3	4	5	6	7	8	9	10
no.of chrom.	47	47	43	45	44	44	45	45	41	43
1	2	2	2	2	2	2	2	2	2	1
2	3	3	3	2	1	2	2	2	2	2
3	3	2	3	3	2	3	3	3	3	3
4	3	3	1	2	2	3	2	2	2	2
5	3	3	3	3	3	3	3	3	3	3
6	3	3	3	3	3	3	3	3	2	3
7	2	2	2	2	2	2	2	2	2	2
8	2	2	3	2	2	2	2	2	2	2
9	2	2	2	2	2	2	2	2	2	2
10	2	2	2	2	2	2	2	2	2	2
11	2	2	2	2	2	2	3	2	1	2
12	2	1	2	2	2	2	2	2	2	2
13	2	2	2	2	2	2	2	2	1	2
14	2	2	2	2	2	2	2	2	2	2
15	3	3	3	3	4	3	3	3	3	3
16	2	2	2	2	2	2	2	2	2	2
17	2	2	2	2	2	2	2	3	2	2
18	2	2	1	2	2	1	2	2	2	2
19	4	4	2	4	3	3	3	3	3	3
X	1	1	1	1	1	1	1	1	1	1
Y	0	0	0	0	0	0	0	0	0	0
der(3)t(3;12)		1
cen(4)		1
del(6)
rob(2;3)					1
