# Supplementary material for: Oncogene inactivation-induced senescence facilitates tumor relapse
Source: Nat Commun. 2026 Jul 15;17:6244. doi: 10.1038/s41467-026-75021-9 (PMC13373164; doi:10.1038/s41467-026-75021-9)
Supplement: Supplementary file 7 — Supplementary Data 5 [file 41467_2026_75021_MOESM7_ESM.xlsx]

## Sheet: Cytek Panel
			Fluorochrome	Epitope	Rationale	Dilution	Cat number	Manufacturer	Clone
	355 nm UV	UV2	BUV395	CD48	Myelo	1:200	740236	BD	HM48-1
		UV7	BUV496	CD41		1:300	741101	BD	MWReg30
		UV10	BUV615	CD43	Myelo + others	1:300	752307	BD	S7
		UV11	BUV661	CD86		1:200	741502	BD	GL1
		UV14	BUV737	CD16/32	Myelo + others	1:400	612783	BD	2.4G2
		UV16	BUV805	MHCII	Myelo	1:300	748844	BD	M5/114.15.2
	405nm Violet	V1	BV421	CD127	Lympho	1:100	562959	BD	SB/199
		V2	SB436	Siglec F	Eosino/prog	1:100	62-1702-82	Thermo Fisher	1RNM44N
		V3	PB	CD206		1:100	MCA2235PB	BioRad	MR5D3
		V5	BV480	CD62P		1:200	746249	BD	RB40.34
		V7	BV510	CD71	Erythro + pthers	1:400	113823	Biolegend	RI7217
		V8	BV570	NK1.1	NK and NKT	1:200	108733	Biolegend	PK136
		V10	BV605	CD64	Mo derived macrophages vs DCs	1:300	139323	Biolegend	X54-5/7.1
		V11	BV650	CD23	M2 macrophages	1:200	740456	BD	B3B4
		V13	BV711	CD117	HSCs	1:500	105835	BioLegend	2B8
		V14	BV750	CD80	Myelo	1:100	747436	BD	16-10A1
		V15	BV785	CD150 (BV786)	HSCs	1:200	115937	BioLegend	TC15-12F12.2
	488nm Blue	B1	BB515	CD105		1:300	565944	BD	MJ7/18
		B4	Spark blue 574	CD21.35	ABCs	1:200	123405	Biolegend	7E9
		B8	PerCP	Ly6C	Monocytes	1:200	128028	Biolegend	HK1.4
		B12	RB744	CD11b	Myelo	1:1200	570513	BD	M1/70
		B14	RB780	CD31		1:200	755380	BD	Clone 390(RUO)
	561 nm YG	YG2	Spark YG 593	F4/80	Macroph/mono	1:300	157311	Biolegend	W20065D
		YG3	PE Dazzle	CD135	Lymphomyelo prog	1:100	562537	BD	A2F10.1
		YG5	PE-Cy5	CD11c	DC	1:400	117316	Biolegend	N418
		YG6	Nova Fluor yellow 690	CD73		1:200	M032T02Y05	Thermofisher	eBioTY/11.8 (TY/11.8)
		YG9	PE-Cy7	PDGFR-alpha		1:600	135911	BioLegend	APA5
		YG10	PE-Fire 810	B220	B cells / DC	1:300	103287	BioLegend	RA3-6B2
	637 nm Red	R1	APC	Ly6G	APC	1:300	560599	BD	1A8
		R2	AF647	FAP	CAFs	1:150	FAB9727R	Biotechne	983802
		R4	R718	CD34		1:100	567304	BD	RAM34
		R6	Zombie NIR	live/dead	viability	1:2000	423106	BioLegend
		R7	APC-Cy7	Sca1	Prog + lympho (activated T)	1:600	560654	BD	D7
		R8	APC-Fire810	CD45	Pan hemato	1:200	103174	BioLegend	30-F11
			Brilliant stain buffer
			FACS buffer

## Sheet: Software
Software	Version	Citation
FlowJo	10.10.0
PeacoQC for FlowJo	1.5.0	Emmaneel A, Quintelier K, Sichien D, Rybakowska P, Marañón C, Alarcón-Riquelme ME, Van Isterdael G, Van Gassen S, Saeys Y. PeacoQC: Peak-based selection of high quality cytometry data. Cytometry A. 2022 Apr;101(4):325-338. doi: 10.1002/cyto.a.24501 . Epub 2021 Oct 3. PMID: 34549881 ; PMCID: PMC9293479. (https://onlinelibrary.wiley.com/doi/10.1002/cyto.a.24501 )
R	4.4.2	R Core Team (2023). R: A Language and Environment for Statistical Computing. R Foundation for Statistical Computing, Vienna, Austria. https://www.R-project.org.
Seurat	5.3.0	Hao et al. Dictionary learning for integrative, multimodal and scalable single-cell analysis. Nature Biotechnology (2023)
stringr	1.5.1	Wickham H (2023). stringr: Simple, Consistent Wrappers for Common String Operations. R package version 1.5.1, https://CRAN.R-project.org/package=stringr.
ggpubr	0.6.0	Kassambara A (2023). ggpubr: 'ggplot2' Based Publication Ready Plots. R package version 0.6.0, https://CRAN.R-project.org/package=ggpubr.
viridis	0.6.5	Simon Garnier, Noam Ross, Robert Rudis, Antônio P. Camargo, Marco Sciaini, and Cédric Scherer (2024). viridis(Lite) - Colorblind-Friendly Color Maps for R.
clustree	0.5.1	Zappia L, Oshlack A. Clustering trees: a visualization for evaluating clusterings at multiple resolutions. Gigascience. 2018;7. DOI:gigascience/giy083
ggrastr	1.0.2	Petukhov V, van den Brand T, Biederstedt E (2023). ggrastr: Rasterize Layers for 'ggplot2. R package version 1.0.2, https://CRAN.R-project.org/package=ggrastr
rstatix	0.7.2	Kassambara A (2023). rstatix: Pipe-Friendly Framework for Basic Statistical Tests. R package version 0.7.2, https://CRAN.R-project.org/package=rstatix.
PICtR	1.0.0	Jopp-Saile L & Flore V (2025). PICtR: Physically Interacting Cell (PIC) toolkit for R. R package version 1.0.0, https://github.com/agSHaas/PICtR/
Adobe Illustrator	28.1 (2024)
