# Supplementary material for: Oncogene inactivation-induced senescence facilitates tumor relapse
Source: Nat Commun. 2026 Jul 15;17:6244. doi: 10.1038/s41467-026-75021-9 (PMC13373164; doi:10.1038/s41467-026-75021-9)
Supplement: Supplementary file 10 — Source Data [file 41467_2026_75021_MOESM10_ESM.xlsx]

## Sheet: Figure 1B 
Figure 1B	Western blot analysis of TagLuc in clone 4 and TTC#3055 cells

## Sheet: Figure 1C
Figure 1C	Clone 4 and TTC#3055 cells were grown in the presence or absence of dox and live cell number was assessed at different time points.
Days	clone 4 + dox			clone 4 -dox			TTC #3055 + dox			TTC #3055 -dox
0	1000000	1000000	1000000	1000000	1000000	1000000	1000000	1000000	1000000	1000000	1000000	1000000
1	3150000	2350000	1400000	1200000	1400000	1150000	850000	1050000	1000000	815000	800000	950000
4	11650000	40000000	37800000	600000	2550000	2400000	9000000	5800000	8900000	335000	500000	450000
7	107750000	130000000	292000000	223000	3100000	4250000	97000000	95000000	39000000	323000	550000	750000

## Sheet: Figure 1D
Figure 1D	Cell-cycle phase distribution
	Days	G0-G1			S			G2-M
clone 4	0	53.51	48.01	56.7	41.05	40.27	34.7	5.44	11.72	8.6
	1	74.93	82.65	92.7	19.6	7	3.1	5.47	10.36	4.2
	3/4	80.15	93.32	95.1	14.23	0.22	1.6	5.62	6.46	3.4
	7	78.03	94.77	94.4	0.62	0.35	2.5	21.34	4.88	3
TTC	0	48.36	56.48	59.2	39.34	27.07	32.3	12.3	16.45	8.5
	1	81.5	85.74	89.9	3.38	5.67	3.5	15.12	8.59	6.6
	3/4	86.44	95.99	95.3	0.06	0.23	0.5	13.5	3.78	4.1
	7	89.34	95.1	95.7	0.28	1.54	0.6	10.38	3.36	3.7

## Sheet: Figure 1F, G
Figure 1F, G	ELISA; Conditoned medium of senescent clone 4 cells
IL-6			Mmp3
+dox	-dox		+dox	-dox
5.6213	866.415		326.07	5835.68
0	913.806		257.769	6291.02
13.1711	546.65
11.9433	484.646

## Sheet: Figure 1H
Figure 1 H	Proliferation of A375 melanoma cells treated with vemurafenib or vehicle control was measured by MTS assay
Days	Vehicle replicates			Vemurafenib replicates
0	0.0866667	0.146667	0.0966667	0.0866667	0.146667	0.0966667
1	0.156667	0.163333	0.203333	0.12	0.196667	0.13
2	0.483333	0.553333	0.453333	0.2	0.233333	0.23
3	0.93	0.923333	0.736667	0.213333	0.236667	0.21
4	0.723333	1.12	1.04333	0.116667	0.21	0.186667

## Sheet: Figure 1J, K
Figure 1 J, K	hu-IL-6 (J) and hu-MMP-3 (K) measured by ELISA in the supernatant of control vs. Vemu-treated cells
hu-IL6					hu-MMP3
	Control	Vemu				Control	Vemu
N1	4.24	20.87			N1	0.01	1.26
N2	5.11	23.54			N2	0.02	0.93
N3	4.9	16.99			N3	0.01	1.21

## Sheet: Sup Figure 1A
Ext Figure 1A	Luciferase reporter activity in the presence of dox or at different time points following dox deprivation in clone 4 and TTC #3055 cells
d	clone 4			TTC #3055
0	104571	143779	174297	218875	77807	91967
1	1587	3711	4563	2177	1942	1805
4	75	49	59	79	103	69
7	32	15	42	58	33	46
14	24	17	54	135	30	21
MCA-205	2	1	1

## Sheet: Sup Figure 1B
Ext Figure 1B	viability of clone 4 cancer cells was quantified 12 to 14 days after oncogene inactivation
26.5
30
6.25
14
5.34
34
14
20
25
21.5
40
26
16.5
13.33
25
50
14.25
30.4
28

## Sheet: Sup Figure 1C
Sup Figure 1C	Quantification of SA-β-galactosidase-positive cells
	Day 0			Day 4			Day 7
b-gal+/b-gal-	0	0	0	31.5625	33.537	42.2988	63.419	61.6931	69.2314

## Sheet: Sup Figure 1E
Sup Figure 1E	Western blot analysis of p21 and p16 protein levels in clone 4 cells grown on dox or after seven or 14 days post-TagLuc inactivation.

[truncated: 26 more sheets: Sup Figure 1F, Sup Figure 1G, Sup Figure 1H, Sup Figure 1 I, J, Figure 2 E, F, Sup Figure 2 E, Sup Figure 2 F, Sup Figure 2G, Figure 3A, Figure 3B, Figure 3C, Sup Figure 3B, D, Sup Figure 3E, Sup Figure 3F, Sup Figure 3G, Sup Figure 3H, Sup Figure 3I, Sup Figure 3J, Sup Figure 3K, Sup Figure 3M …]
